# Supplementary material for: Three new species of Talaromyces sect. Talaromyces discovered in China
Source: PeerJ. 2024 Oct 11;12:e18253. doi: 10.7717/peerj.18253 (PMC11472791; doi:10.7717/peerj.18253)
Supplement: Supplemental Information 1 [file peerj-12-18253-s001.zip]

Archive with 7 entries (6 files):
- supplementary sequence data/Supplemental  data 5 rpb97 shortaln.fas
- supplementary sequence data/Supplemental data 1 bcr97aln.fas
- supplementary sequence data/Supplemental data 2 bci97 5verr aln.fas
- supplementary sequence data/Supplemental data 3 benA97 5verr aln.fas
- supplementary sequence data/Supplemental data 4 cmd97 5verr aln.fas
- supplementary sequence data/Supplemental data 6 its97 5verr aln.fas
- supplementary sequence data/
