# Supplementary material for: Three new species of Talaromyces sect. Talaromyces discovered in China
Source: PeerJ. 2024 Oct 11;12:e18253. doi: 10.7717/peerj.18253 (PMC11472791; doi:10.7717/peerj.18253)
Supplement: Supplemental Information 1 [file peerj-12-18253-s001.zip › supplementary sequence data/Supplemental data 5 rpb97 shortaln.fas]

>T._aculeatus_CBS_289.48KM023271_
TGGTCTAGTCAAGAACTTGGCTTTGATGTGTTCTATCACTGTGGGTTCTCCTAGCGAACC
TATCGTTGATTTCATGATCCAGCGAAACATGGAAGTGCTCGAAGAATTCGAACCACTAGT
TACGCCTCATGCCACCAAGGTCTTTGTCAATGGTGTTTGGGTTGGTATTCATCGTGACCC
AGCCCACTTGGTCAGCACTGTTCAATCACTACGTCGACGAAACATGATTTCACACGAAGT
CAGCTTGGTTCGTGACATTCGTGACCGAGAATTTAAGATCTTCACAGATGCCGGTCGTGT
TTGTCGGCCACTCTTCGTTATTGATAACGATCCACGAAGCGAGAATTGTGGTTCTCTAGT
ACTCAACAAAGACCATATTCGCAGACTTGAAGGAGACCGCGAGCTTCCACCAGACCTTGA
CCCTGAAGAACGAAGAGAGCAATATTACGGTTGGGAGGGACTTGTCAAATCCGGAGTCAT

>T._adpressus_CBS_140620_KU867001
TGGTTTGGTCAAGAACTTGGCTTTGATGTGTTCAATCACCGTCGGTTCTCCTAGCGAGCC
TATTGTTGATTTCATGATTCAGCGAAACATGGAAGTACTTGAGGAATTCGAACCGCTAGT
TACGCCTCATGCTACTAAGGTCTTTGTCAATGGTGTTTGGGTTGGCGTGCATCGTGATCC
GGCGCATTTGGTCAGCACTGTCCAGTCACTTCGTCGACGAAACATGATTTCCCACGAAGT
CAGTTTAGTCCGTGATATTCGTGACCGAGAGTTTAAGATCTTCACAGATGCTGGTCGTGT
TTGCCGACCCCTTTTCGTCATTGACAACGATCCACGAAGTGAAAACTGCGGCTCTTTGGT
GCTCAACAAAGACCATATTCACAGACTTGAAGCAGACCGTGAGCTTCCACCAGACCTAGA
TCCTGAAGAACGAAGGGAACAATACTACGGTTGGGAGGGCCTTGTTAAGTCGGGAGTCAT

>T._alveolaris_DI16-146_LT795595
TGGTTTGGTTAAGAATTTGGCTTTGATGTGTTCTATTACTGTCGGTTCCCCTAGCGAACC
GATCGTTGATTTTATGATTCAGAGAAATATGGAAGTGCTCGAGGAGTTTGAACCGCTGGT
TACACCTCATGCCACCAAGGTCTTTGTCAACGGTGTCTGGGTTGGTGTTCACCGCGATCC
AGCCCACTTGGTCAGCACTGTCCAGTCACTGCGTCGAAGAAACATGATTTCACACGAAGT
CAGTCTTGTTCGTGACATTCGTGACCGGGAGTTCAAGATCTTTACAGATGCTGGTCGTGT
TTGTCGACCACTCTTCGTTATTGACAACGATCCACGAAGCGAAAATTGCGGCTCGTTGGT
ACTTAACAAAGACCACATTCGCAGACTGGAAGCAGACCGTGAGCTTCCGCCAGATCTTGA
CCCGGAAGAACGAAGGGAACAATACTATGGTTGGGAAGGTCTTGTCAAATCAGGAGTCAT

>T._amazonensis_DTO_093-F9_MN969186
TGGTTTGGTCAAGAACTTGGCTTTGATGTGCTCTATTACTGTGGGTTCTCCTAGCGAGCC
TATCGTTGATTTCATGATTCAGAGAAACATGGAAGTGCTTGAGGAATTTGAACCGCTAGT
TACACCTCATGCCACCAAGGTCTTTGTCAATGGTGTTTGGGTTGGTGTACATCGTGACCC
GGCCCATTTGGTCAGCACTGTCCAGTCACTACGTCGACGGAATATGATATCACACGAAGT
CAGTTTGGTTCGTGACATACGTGACCGAGAATTCAAGATCTTTACCGATGCCGGCCGTGT
TTGTCGACCACTTTTCGTCATTGACAACGATCCGCGAAGCGAAAACTGCGGATCTTTGGT
GCTCAATAAAGACCATATTCGCAGACTTGAAGCAGACCGTGAGCTTCCACCAGACCTCGA
CCCCGAAGAACGAAGGGAACAGTACTACGGCTGGGAGGGTCTTGTCAAATCGGGAGTCAT

>T._amestolkiae_DTO179F5_JX315698_
CGGTTTGGTCAAAAACTTAGCTTTGATGTGTTCTATTACAGTGGGCTCTCCTAGCGAACC
TATCGTTGATTTCATGATTCAGAGAAATATGGAAGTGCTTGAGGAATTTGAACCGCTAGT
TACGCCTCATGCTACTAAGGTCTTTGTCAATGGTGTTTGGGTTGGTGTACATCGTGACCC
AGCTCACTTGGTCAGCACAGTCCAGTCACTCCGTCGACGGAATATGATTTCACACGAAGT
CAGTTTGGTTCGTGACATTCGTGACCGAGAGTTCAAGATCTTTACCGATGCCGGTCGTGT
TTGTCGACCACTTTTCGTCATTGACAACGATCCGCGAAGTGAAAACTGCGGATCTTTGGT
GCTCAATAAAGACCATATTCGCAGACTGGAAGCAGACCGTGAGCTTCCCCCAGATCTCGA
CCCCGAAGAGCGAAGGGAACAGTACTACGGCTGGGAGGGTCTTGTCAAGTCAGGAGTCAT

>T._angelicae_KACC_46611_KX961275
TGGTTTGGTCAAAAACTTGGCTTTGATGTGTTCTATCACTGTGGGTTCTCCTAGCGAGCC
TATTGTTGATTTCATGATTCAGCGAAACATGGAAGTGCTTGAGGAATTCGAACCGCTAGT
TACGCCCCATGCCACCAAGGTCTTTGTCAATGGTGTTTGGGTTGGTGTGCATCGTGATCC
GGCTCATTTGGTCAGCACTGTCCAATCACTACGCCGACGAAACATGATTTCCCACGAAGT
CAGTTTAGTTCGTGATATTCGTGACCGAGAGTTCAAGATCTTCACAGATGCTGGTCGTGT
TTGTCGACCACTTTTCGTCATTGACAACGATCCACGAAGTGAAAAGTGCGGTTGGTTGGT
GCTTAACAAAGACCATATTCGCAGACTTGAAGCAGACCGTGAGCTTCCACCAGATCTCGA
CCCCGAAGAACGAAGGGAACAGTACTACGGCTGGGAGGGCCTTGTCAAGTCGGGAGTCAT

>T._annesophieae_CBS_142939_MN969199
TGGTTTGGTCAAGAACTTGGCTTTGATGTGTTCGATCACTGTGGGTTCTCCTAGTGAGCC
TATTGTTGATTTCATGATTCAGCGAAACATGGAAGTACTTGAGGAATTCGAGCCGCTAGT
TACACCTCACGCCACCAAGGTTTTTGTCAACGGTGTTTGGGTTGGTGTGCATCGTGACCC
GGCTCATTTGGTCAGCACTGTTCAGTCACTACGCCGGCGGAATATGATTTCCCACGAAGT
CAGCTTAGTTCGTGATATTCGTGATCGAGAGTTCAAGATCTTCACAGATGCTGGTCGTGT
TTGTCGACCACTTTTCGTCATTGACAACGATCCACGAAGTGAAAACTGCGGTTCTTTGGT
GCTCAACAAAGACCACATTCGCAGACTTGAAGCAGACCGCGAGCTTCCACCAGACCTCGA
CCCTGAAGAACGAAGGGAACAGTACTATGGTTGGGAGGGCCTTGTTAAGTCGGGGGTCAT

>T._apiculatus_CBS_312.59KM023287_
TGGTTTGGTCAAAAACTTGGCATTGATGTGCTCTATCACCGTGGGTTCTCCTAGCGAGCC
CATTGTTGATTTCATGATTCAGCGAAATATGGAAGTGCTTGAGGAGTTCGAACCGCTAGT
TACACCTCATGCCACCAAGGTCTTTGTCAATGGTGTTTGGGTTGGTGTGCATCGTGATCC
GGCCCATTTGGTCAGCACTGTCCAGTCACTACGTCGACGAAACATGATTTCTCACGAAGT
CAGTTTGGTTCGTGACATTCGTGACCGAGAGTTCAAAATCTTCACAGATGCTGGTCGTGT
TTGTCGACCACTTTTCGTCATTGACAACGATCCACGAAGCGAGAACTGCGGATCCTTGGT
ACTAAACAAAGACCATATTCGCAGACTCGAAGCAGACCGCGAGCTTCCACCAGACCTCGA
CCCCGAAGAACGGAGAGAACAGTACTACGGCTGGGAGGGTCTCGTCAAATCGGGAGTCAT

>T._argentinensis_NRRL_28750_MH793108
TGGTTTGGTCAAGAACTTGGCTTTGATGTGTTCTATCACTGTGGGTTCTCCTAGCGAGCC
TATTGTCGATTTCATGATTCAGCGAAACATGGAAGTGCTTGAGGAATTCGAACCGCTCGT
TACACCTCATGCCACCAAGGTCTTTGTCAATGGTGTTTGGGTTGGTGTGCATCGTGATCC
GGCCCACTTGGTCAGCACTGTCCAGTCATTGCGTCGACGAAACATGATTTCCCACGAAGT
CAGCTTGGTTCGTGATATTCGTGACCGGGAGTTCAAGATCTTTACAGATGCCGGTCGTGT
TTGTCGGCCACTTTTCGTCATTGACAACGATCCACGAAGCGAAAACTGTGGTTCTTTGGT
GCTCAACAAAGACCATATTCGCAGACTTGAAGCAGACCGTGAGCTTCCACCAGACCTCGA
CCCCGAAGAACGAAGAGAACAGTACTACGGCTGGGAGGGCCTTGTCAAATCTGGAGTCAT

>T._aspriconidius_CBS_141835_MN863332
TGGTTTGGTCAAGAACTTGGCATTGATGTGTTCTATCACTGTGGGTTCTCCTAGCGAGCC
TATTGTTGATTTCATGATTCAGCGAAACATGGAAGTGCTCGAGGAGTTTGAACCACTCGT
TACGCCTCATGCCACCAAGGTTTTTGTCAATGGTGTTTGGGTTGGTGTCCATCGTGACCC
AGCGCATTTGGTAAGCACTGTTCAATCACTACGTCGACGAAACATGATTTCGCACGAAGT
CAGTTTGGTTCGTGACATCCGTGACCGAGAATTTAAAATCTTCACAGACGCCGGTCGTGT
TTGTCGACCACTTTTCGTCATTGACAACGATCCACGAAGTGAAAATTGCGGCTCCTTGGT
ACTCAACAAGGACCATATTCGCAGACTAGAAGCAGACCGAGAGCTTCCACCAGACCTTGA
CCCCGAAGAACGAAGGGAGCAATACTATGGTTGGGAAGGTCTCGTCAAATCGGGAGTCAT

>T._aurantiacus_CBS_314.59_KX961285
TGGTTTGGTCAAGAATTTGGCTTTGATGTGTTCTATTACTGTCGGTTCCCCTAGCGAACC
GATCGTTGATTTTATGATTCAGAGAAATATGGAAGTGCTCGAGGAGTTTGAACCGCTGGT
TACACCTCATGCCACCAAGGTCTTTGTCAACGGTGTCTGGGTTGGTGTTCACCGCGATCC
AGCCCACTTGGTCAGCACTGTCCAGTCACTGCGTCGACGAAACATGATTTCACACGAAGT
CAGTCTTGTTCGTGATATTCGTGACCGGGAGTTCAAGATCTTTACAGACGCTGGTCGTGT
TTGTCGACCACTCTTCGTTATTGACAACGATCCACGAAGCGAAAATTGCGGCTCGTTGGT
ACTTAACAAAGACCACATTCGCAGACTGGAAGCAGACCGTGAGCTTCCGCCAGATCTTGA
CCCGGAAGAACGAAGGGAGCAATACTATGGCTGGGAAGGTCTTGTCAAATCAGGAGTCAT

>T._aureolinus_AS3.15865_MK837961
TGGTCTAGTCAAGAATTTGGCTTTGATGTGTTCTATTACTGTGGGCTCTCCTAGCGAACC
CATTGTCGACTTCATGATCCAGCGAAATATGGAAGTGCTTGAGGAATTCGAACCACTTGT
TACGCCTCATGCCACCAAGGTCTTTGTCAATGGTGTTTGGGTTGGTGTCCATCGTGACCC
AGCCCACTTGGTCAGCACTGTCCAGTCGCTACGTCGACGAAACATGATTTCACATGAAGT
CAGTCTGGTTCGTGACATTCGTGACCGGGAATTCAAGATTTTCACAGACGCGGGTCGTGT
TTGTCGACCACTTTTCGTCATTGACAACGATCCACGAAGCGAAAATTGTGGTTCTCTAGT
ACTTAACAAAGACCATATTCGCCGACTTGAAGGAGACCGCGAGCTTCCACCAGATCTTGA
CCCCGAAGAACGTAGGGAACAATACTACGGTTGGGAGGGTCTTGTCAAATCAGGAGTCAT

>T._australis_CBS_137102_KX961284
TGGTTTGGTCAAGAACTTGGCTTTGATGTGTTCTATCACCGTGGGTTCTCCTAGTGAGCC
TATTGTTGATTTCATGATTCAGCGAAACATGGAAGTGCTCGAGGAGTTCGAACCGCTTGT
TACGCCTCATGCCACCAAGGTCTTTGTCAATGGTGTCTGGGTTGGTGTTCATCGTGACCC
AGCGCATTTGGTCAGCACTGTCCAGTCACTACGTCGACGAAACATGATTTCACATGAAGT
CAGTTTAGTTCGTGATATTCGTGACCGGGAGTTCAAGATCTTCACAGATGCTGGTCGTGT
TTGTCGACCACTCTTCGTTATTGACAACGATCCACGAAGCGAAAACTGCGGTTCTTTAGT
ACTCAACAAAGACCATATTCGCAGACTTGAAGCAGACCGTGAGCTTCCACCGGACCTCGA
CCCCGAAGAACGCAGGGAACAGTACTACGGCTGGGAGGGTCTTGTCAAATCGGGAGTCAT

>T._bannicus_AS3.15862_MK837963
TGGTCTAGTCAAGAACTTGGCTTTGATGTGTTCTATCACTGTGGGTTCTCCTAGCGAACC
TATCGTTGATTTCATGATCCAGCGAAACATGGAAGTGCTCGAGGAATTCGAACCGCTGGT
TACGCCTCATGCCACCAAGGTCTTTGTTAATGGTGTTTGGGTTGGTATTCATCGCGACCC
AGCCCACTTGGTCAGCACTGTTCAATCACTACGTCGACGAAACATGATTTCACACGAAGT
CAGCTTGGTTCGTGACATTCGTGACCGAGAATTCAAGATCTTCACAGATGCCGGTCGTGT
TTGTCGGCCACTCTTCGTTATTGACAACGATCCACGAAGCGAGAATTGTGGTTCTTTAGT
ACTCAATAAAGACCATATTCGCAGACTTGAAAGAGACCGCGAGCTTCCGCCAGACCTTGA
CCCTGAAGAACGAAGAGAGCAATATTACGGTTGGGAGGGACTTGTCAAATCAGGAGTCAT

>T._beijingensis_CBS_140617_KU866993
TGGTTTGGTCAAGAACTTGGCTTTGATGTGCTCCATCACCGTGGGTTCTCCTAGCGAGCC
TATTGTTGATTTCATGATTCAACGAAACATGGAAGTACTTGAGGAGTTTGAACCGCTCGT
TACACCTCATGCCACCAAGGTCTTTGTCAATGGTGTCTGGGTTGGTGTGCACCGTGACCC
GGCTCATTTGGTTAGCACTGTCCAGTCATTACGTCGACGAAACATGATTTCACACGAAGT
CAGTTTGGTTCGTGATATTCGTGACCGAGAGTTCAAGATCTTCACAGATGCTGGTCGTGT
TTGTCGACCACTTTTCGTCATTGACAATGATCCACGAAGCGAGAACTGTGGTTCTTTGGT
ACTCAACAAAGATCATATCCGCAGACTCGAAGCAGATCGTGAGCTTCCACCAGATCTTGA
TCCAGAAGAACGAAGAGAACAGTACTACGGCTGGGAGGGCCTTGTCAAATCGGGAGTCAT

>T._brevis_CBS_141833_MN863328
TGGTTTGGTCAAAAACTTGGCTTTGATGTGTTCTATCACTGTGGGTTCTCCTAGCGAGCC
TATTGTTGATTTCATGATTCAACGAAACATGGAAGTGCTTGAAGAATTCGAACCGCTAGT
TACACCTCATGCCACTAAGGTCTTTGTCAATGGTGTTTGGGTTGGTGTGCATCGTGACCC
GGCTCATTTGGTCAGCACTGTCCAGTCACTACGCCGACGGAATATGATTTCCCACGAAGT
CAGCTTAGTTCGTGATATTCGTGACCGAGAGTTCAAGATCTTCACAGATGCTGGTCGTGT
TTGTCGACCACTTTTCGTCATTGACAACGATCCACGAAGTGAAAACTGCGGATCTTTGGT
GCTCAACAAAGACCATATTCGCAGACTTGAAGCAGACCGCGAGCTTCCACCAGACCTCGA
CCCCGAAGAACGAAGGGAACAGTACTATGGCTGGGAGGGTCTTGTTAAATCGGGAGTCAT

>T._calidicanius_CBS_112002_KM023311
TGGTTTGGTTAAGAACTTGGCTTTGATGTGTTCTATCACTGTGGGTTCTCCTAGCGAGCC
TATTGTTGATTTCATGATCCAGCGAAACATGGAAGTGCTCGAAGAGTTTGAACCACTCGT
CACCCCTCATGCCACCAAGGTCTTTGTCAACGGTGTTTGGGTTGGTGTTCATCGTGACCC
AGCGCATTTGGTCAGCACTGTCCAGTCACTGCGTCGACGAAACATGATTTCGCATGAAGT
CAGTTTGGTTCGTGACATTCGTGACCGGGAGTTCAAGATCTTCACAGATGCTGGCCGTGT
TTGTCGACCACTGTTCGTTATTGACAATGATCCGCGAAGCGAAAATTGCGGTTCATTGGT
GCTCAACAAAGACCATATTCGCAGACTTGAAGCAGACCGCGAGCTTCCACCAGATCTCGA
CCCCGAAGAACGAAGGGAACAGTATTACGGTTGGGAGGGTCTTGTTAAATCGGGAGTCAT

>T._californicus_NRRL_58168_MH793119
TGGTTTGGTCAAGAACTTGGCTTTGATGTGTTCTATCACTGTGGGTTCTCCTAGCGAGCC
TATTGTTGATTTCATGATTCAGCGAAACATGGAAGTTCTTGAGGAATTCGAACCGCTAGT
TACACCTCATGCGACCAAAGTCTTTGTCAATGGTGTTTGGGTTGGTGTGCATCGTGACCC
GGCGCATTTGGTCAGCACTGTCCAGTCACTACGTCGACGGAATATGATTTCACACGAAGT
CAGTTTGGTTCGTGATATTCGTGACCGGGAGTTTAAGATCTTCACAGATGCTGGTCGTGT
TTGTCGACCACTTTTCGTCATTGACAACGATCCGCGAAGTGAAAACTGCGGATCTTTGGT
ACTCAACAAAGACCATATTCGCAGACTTGAAGCAGACCGTGAGCTTCCACCAGATCTCGA
TCCTGAAGAACGAAGGGAACAGTACTACGGCTGGGAGGGCCTTGTCAAGTCGGGGGTCAT

>T._cavernicola_URM8448_OP290515
TGGTTTGGTCAAGAACTTGGCTTTGATGTGTTCAATCACTGTCGGTTCTCCTAGCGAGCC
TATTGTCGATTTCATGATTCAGCGAAACATGGAAGTACTTGAGGAATTCGAACCGCTAGT
TACACCTCATGCCACCAAGGTCTTTGTCAATGGTGTTTGGGTTGGCGTGCATCGTGATCC
GGCGCATTTGGTCAGCACTGTCCAGTCACTTCGTCGACGAAACATGATTTCCCACGAAGT
CAGTTTAGTTCGTGATATTCGTGACCGAGAGTTTAAGATCTTCACAGATGCTGGTCGTGT
TTGTCGACCACTTTTTGTCATTGACAACGATCCACGAAGTGAAAACTGCGGCTCTTTGGT
GCTCAACAAAGACCATATTCGCAGACTTGAAGCAGACCGTGAGCTTCCACCAGACCTCGA
TCCTGAAGAACGAAGGGAACAATACTACGGTTGGGAGGGCCTTGTTAAGTCGGGAGTCAT

>T._cnidii_KACC_46617KM023299_
TGGTTTGGTCAAGAACTTGGCATTGATGTGCTCTATCACTGTGGGTTCTCCTAGCGAGCC
AATTGTTGATTTCATGATTCAGCGAAACATGGAAGTGCTTGAGGAGTTTGAACCGCTAGT
TACGCCTCATGCCACCAAGGTCTTTGTCAATGGTGTTTGGGTTGGTATCCATCGTGACCC
GGCCCACTTGGTCAGCACTGTCCAGTCACTACGTCGACGAAACATGATTTCGCATGAAGT
CAGTTTGGTTCGTGATATTCGTGACCGGGAGTTCAAGATCTTCACAGATGCTGGTCGTGT
TTGTCGACCACTTTTCGTCATTGACAATGATCCACGAAGCGAGAACTGTGGTTCTTTGGT
ACTCAACAAAGACCATATTCGCAGACTCGAAGCGGACCGTGAGCTTCCACCAGACCTCGA
CCCCGAAGAACGAAGAGAACAATACTACGGCTGGGAGGGTCTTGTCAAATCGGGAGTCAT

>T._coprophilus_FMR_15199_LT899812
TGGTTTGGTCAAGAACTTGGCTTTGATGTGTTCTATCACTGTGGGTTCTCCTAGCGAGCC
TATTGTCGATTTCATGATTCAGCGAAACATGGAAGTGCTTGAGGAATTCGAACCGCTCGT
TACACCTCATGCCACCAAGGTCTTTGTCAATGGTGTTTGGGTTGGTGTGCATCGTGATCC
GGCCCACTTGGTCAGCACTGTCCAGTCATTGCGTCGACGAAACATGATTTCCCACGAAGT
CAGCTTGGTTCGTGATATTCGTGACCGGGAGTTCAAGATCTTCACAGATGCCGGTCGTGT
TTGTCGGCCACTTTTCGTCATTGACAACGATCCACGAAGCGAAAACTGTGGTTCTTTGGT
GCTCAACAAAGACCATATTCGCAGACTTGAAGCAGACCGTGAGCTTCCACCAGACCTCGA
CCCCGAAGAACGAAGAGAACAGTACTACGGCTGGGAGGGCCTTGTCAAATCGGGAGTCAT

>T._cucurbitiradicus_ACCC_39155_OR242024
TGGTTTGGTCAAGAACTTGGCTTTAATGTGCTCTATCACTGTGGGTTCTCCTAGTGAGCC
TATTGTTGATTTCATGATTCAGCGAAACATGGAAGTGCTTGAGGAATTTGAACCGCTAGT
CACACCTCATGCCACCAAGGTCTTTGTCAATGGTGTTTGGGTTGGTGTACATCGTGACCC
TGCCCATTTGGTCAGCACCGTGCAGTCACTACGTCGACGAAATATGATTTCGCACGAAGT
CAGTTTAGTTCGTGATATTCGTGACCGGGAGTTCAAGATCTTTACAGATGCCGGCCGTGT
TTGTCGACCACTTTTCGTCATTGACAACGATCCACGAAGCGAAAACTGCGGATCTTTGGT
ACTAAACAAAGATCATATCCGGAGGCTCGAAGCAGACCGTGAGCTTCCACCAGACCTCGA
CCCCGAAGAACGAAGAGAGCAGTATTACGGCTGGGAAGGTCTTGTCAAATCAGGAGTCAT

>T._derxii_CBS_412.89_KM023282
TGGTTTGGTGAAGAATTTGGCTTTAATGTGTTCTATTACCGTCGGTTCTCCTAGTGAACC
AATTGTTGATTTCATGATCCAGCGTAATATGGAAGTGCTTGAGGAGTTTGAACCGCTGGT
TACACCTCATGCCACCAAGGTGTTTGTGAATGGTGTTTGGGTTGGTGTTCACCGCGATCC
AGCCCACTTGGTCAGCACTGTCCAATCACTACGTCGACGAAACATGATTTCACACGAAGT
CAGTCTTGTTCGTGATATTCGCGACCGAGAGTTCAAGATTTTCACAGATGCTGGTCGTGT
TTGTCGGCCACTCTTCGTTATTGACAACGATCCACGAAGTGAGAATTGCGGCTCTCTGGT
GCTCAACAAAGACCACATTCGCAGACTTGAAGCAGACCGTGAGCTTCCGCCTGATCTTGA
CCCGGAAGAACGAAGGGAGCAATACTACGGCTGGGAGGGTCTTGTCAAGTCAGGAGTCAT

>T._dimorphus_AS3.15692_KY112593_RPB2
TGGTCTGGTCAAGAACTTGGCTTTGATGTGCTCGATCACTGTGGGTTCTCCTAGCGAGCC
TATTGTTGATTTCATGATTCAGCGAAACATGGAAGTTCTTGAAGAGTTTGAACCGCTGGT
TACGCCTCATGCCACCAAGGTCTTTGTCAATGGTGTGTGGGTTGGCGTTCATCGTGACCC
AGCCCATTTGGTCAGCACTGTTCAGTCACTACGTCGACGAAACATGATTTCACACGAAGT
CAGTCTGGTTCGTGATATTCGTGACCGAGAATTCAAGATCTTCACAGATGCTGGTCGTGT
CTGTCGACCACTTTTCGTTATTGACAACGATCCACGAAGCGAGAACTGTGGTTCTTTGGT
GCTCAACAAAGACCATATTCGCAGACTCGAAGCAGACCGTGAGCTTCCGCCGGATCTCGA
CCCCGAAGAACGAAGAGAACAATACTACGGCTGGGAAGGTCTCGTCAAATCAGGAGTCAT

>T._domesticus_NRRL_58121_MH793118
TGGTTTGGTCAAGAACTTGGCTTTGATGTGTTCAATTACTGTCGGTTCTCCTAGCGAGCC
TATTGTTGATTTCATGATTCAGCGAAACATGGAAGTACTTGAGGAATTCGAACCGCTAGT
TACACCTCATGCCACCAAGGTCTTTGTCAATGGTGTTTGGGTTGGCGTGCATCGTGATCC
GGCGCATTTGGTCAGCACTGTTCAGTCACTTCGTCGACGAAACATGATTTCCCACGAAGT
CAGTTTAGTTCGTGATATTCGTGACCGAGAGTTTAAGATCTTCACAGATGCCGGTCGTGT
TTGTCGACCACTTTTCGTCATTGACAACGATCCACGAAGTGAAAACTGCGGCTCTTTGGT
TCTCAACAAAGACCATATTCGCAGACTTGAAGCAGACCGTGAGCTTCCACCAGACCTCGA
TCCTGAAGAACGAAGGGAACAATACTACGGTTGGGAGGGCCTTGTTAAGTCGGGAGTCAT

>T._duclauxii_CBS_322.48_JN121491
TGGTTTGGTTAAGAACTTAGCTTTGATGTGTTCTATCACTGTGGGTTCTCCTAGCGAACC
TATTGTTGATTTCATGATCCAGCGAAACATGGAAGTTCTCGAAGAGTTTGAACCACTCGT
CACCCCTCATGCCACAAAGGTCTTTGTCAACGGTGTTTGGGTTGGTGTTCATCGTGACCC
AGCGCATTTGGTCAGCACTGTCCAGTCACTACGTCGACGAAACATGATTTCGCACGAAGT
CAGTTTGGTTCGTGACATTCGTGACCGGGAGTTCAAGATCTTCACGGACGCTGGCCGTGT
TTGTCGACCACTGTTCGTTATTGACAACGATCCGCGAAGTGAAAATTGCGGTTCATTGGT
GCTCAACAAAGACCATATTCGCAGACTTGAAGCAGACCGCGAGCTCCCACCAGATCTCGA
CCCCGAAGAACGAAGGGAACAGTATTACGGTTGGGAGGGTCTTGTTAAATCAGGAGTCAT

>T._echinulatus_CNUFC_HB1206_OR591610
TGGTCTAGTCAAGAACTTGGCTTTGATGTGTTCTATCACTGTGGGTTCTCCTAGCGAACC
TATCGTTGATTTCATGATCCAGCGAAACATGGAAGTGCTCGAAGAATTCGAACCACTAGT
TACGCCTCATGCCACCAAGGTCTTTGTCAATGGTGTTTGGGTTGGTATTCATCGTGACCC
AGCCCACTTGGTCAGCACTGTTCAATCACTACGTCGACGAAACATGATTTCACACGAAGT
CAGCTTGGTTCGTGACATTCGTGACCGAGAATTTAAGATCTTCACAGATGCCGGTCGTGT
TTGTCGGCCACTCTTCGTTATTGATAACGATCCACGAAGCGAGAATTGTGGTTCTTTAGT
ACTCAACAAAGACCATATTCGCAGACTTGAAGGAGACCGCGAGCTTCCACCAGACCTTGA
CCCTGAAGAACGAAGAGAGCAATATTACGGTTGGGAGGGACTTGTCAAATCCGGAGTCAT

>T._euchlorocarpius_DTO_176I3_KM023303
TGGTTTGGTTAAGAACTTGGCCTTAATGTGTTCTATTACTGTGGGCTCTCCGAGCGAGCC
TATTGTTGATTTCATGATTCAACGAAACATGGAAGTGCTCGAGGAATTTGAGCCACTCGT
TACGCCTCACGCCACCAAGGTCTTTGTCAATGGTGTTTGGGTTGGTGTTCATCGAGACCC
AGCCCACTTGGTCAGCACTGTCCAATCACTACGTCGACGAAATATGATTTCACATGAAGT
CAGTCTGGTTCGTGACATTCGTGACCGAGAATTCAAGATCTTTACAGACGCCGGTCGTGT
TTGTCGACCACTTTTCGTCATTGACAACGATCCACGAAGCGAAAATTGCGGCTCTTTGGT
CCTTAACAAAGACCATATCCACCGACTTGAAGCAGACCGTGAACTTCCTCCAGATCTCGA
CCCTGAAGAACGTAGGGAACAGTACTACGGTTGGGAGGGTCTGGTCAAATCTGGAGTCAT

>T._flavovirens_CBS_102801_KX961283
TGGTTTGGTCAAGAACTTGGCTTTGATGTGCTCTATCACTGTGGGCTCTCCTAGTGAGCC
TATCGTTGATTTCATGATTCAACGAAACATGGAAGTGCTTGAGGAATTTGAACCGCTAGT
TACGCCTCATGCCACCAAGGTCTTTGTCAATGGTGTTTGGGTTGGTATTCACCGTGACCC
GGCCCACTTAGTCAGCACTGTCCAGTCACTACGTCGGCGAAACATGATTTCCCACGAAGT
CAGCTTGGTTCGTGATATTCGTGACCGAGAGTTCAAGATCTTCACAGATGCTGGTCGTGT
TTGTCGACCACTTTTCGTCATTGACAATGATCCGCGAAGCGAAAATTGTGGTTCTTTGGT
ACTCAACAAAGACCATATTCGCAGACTCGAAGCAGACCGTGAGCTTCCACCAGACCTCGA
CCCCGAAGAACGAAGAGAGCAGTACTACGGCTGGGAGGGTCTTGTCAAATCGGGAGTCAT

>T._flavus_CBS_310.38_JF41742
TGGTTTGGTCAAGAACTTGGCTTTGATGTGTTCTATCACTGTGGGTTCTCCTAGCGAGCC
CATCGTTGATTTCATGATTCAGCGAAACATGGAAGTACTTGAGGAATTCGAACCTCTAGT
TACGCCTCATGCCACCAAGGTCTTTGTCAATGGCGTTTGGGTTGGTGTCCATCGTGATCC
AGCGCATTTGGTCAGCACCGTTCAGTCACTACGTCGACGAAACATGATTTCGCACGAAGT
CAGTTTGGTTCGTGACATTCGTGACCGGGAGTTCAAGATCTTCACAGATGCCGGCCGTGT
TTGTCGACCACTTTTCGTTATCGACAACGATCCGCGAAGCGAAAACTGCGGTTCTTTGGT
ACTCAACAAAGACCATATTCGCAGACTTGAAGCAGACCGCGAACTTCCGCCAGACCTCGA
CCCCGAAGAACGAAGGGAGCAATACTACGGTTGGGAGGGTCTTGTCAAATCGGGAGTTAT

>T._francoae_DTO_056-D9_MN969188
TGGTCTAGTCAAGAACTTGGCTTTGATGTGTTCTATCACTGTGGGTTCTCCTAGCGAACC
TATCGTTGATTTCATGATCCAGCGAAACATGGAAGTGCTCGAGGAATTCGAACCGCTAGT
TACGCCTCATGCCACCAAGGTCTTTGTCAATGGTGTTTGGGTTGGTATTCATCGTGACCC
AGCCCACTTGGTCAGCACTGTTCAATCATTACGTCGACGAAACATGATTTCACACGAAGT
CAGCTTGGTTCGTGACATTCGTGACCGAGAATTTAAGATCTTCACAGATGCCGGTCGTGT
TTGTCGGCCACTCTTCGTTATTGACAACGATCCACGGAGCGAGAATTGTGGTTCTCTAGT
ACTCAACAAAGACCATATTCGCAGACTTGAAGGAGACCGCGAGCTCCCACCAGACCTTGA
CCCTGAAGAACGAAGAGAGCAATATTACGGTTGGGAGGGACTTGTCAAATCCGGAGTCAT

>T._funiculosus_CBS_272.86_KM023293
TGGTTTGGTCAAGAACTTGGCTTTAATGTGCTCTATCACTGTGGGTTCTCCTAGTGAGCC
TATTGTTGATTTCATGATTCAGCGAAACATGGAAGTGCTTGAGGAATTTGAACCGCTAGT
CACACCTCATGCCACCAAGGTCTTTGTCAATGGTGTTTGGGTTGGTGTACATCGTGACCC
TGCCCATTTGGTCAGCACCGTGCAGTCACTACGTCGACGAAATATGATTTCGCACGAAGT
CAGTTTAGTTCGTGATATTCGTGACCGGGAGTTTAAGATCTTTACAGACGCCGGCCGTGT
TTGTCGACCACTTTTCGTCATTGACAACGATCCACGAAGCGAAAACTGCGGATCCTTGGT
ACTAAACAAAGATCATATCCGGAGGCTCGAAGCAGACCGTGAGCTTCCACCAGACCTCGA
CCCCGAAGAACGAAGAGAGCAGTATTACGGCTGGGAAGGTCTTGTCAAATCAGGAGTCAT

>T._fuscoviridis_CBS_193.69_MN969156
TGGTTTGGTCAAAAACTTGGCTTTGATGTGTTCTATCACTGTGGGTTCTCCTAGCGAGCC
TATTGTTGATTTCATGATTCAGCGAAACATGGAAGTGCTTGAGGAATTCGAACCGCTAGT
TACGCCCCATGCCACCAAGGTCTTTGTCAATGGTGTTTGGGTTGGTGTGCATCGTGATCC
GGCTCATTTGGTCAGCACTGTCCAATCACTACGCCGACGAAACATGATTTCCCACGAAGT
CAGTTTAGTTCGTGATATTCGTGACCGAGAGTTCAAGATCTTCACAGATGCTGGTCGTGT
TTGTCGACCACTTTTCGTCATTGACAACGATCCACGAAGTGAAAACTGCGGTTCTTTGGT
GCTCAACAAAGACCATATTCGCAGACTTGAAGCAGATCGTGAGCTTCCACCAGATCTCGA
CCCCGAAGAACGAAGGGAACAGTACTACGGCTGGGAGGGCCTTGTCAAATCAGGAGTCAT

>T._fusiformis_CGMCC_3.18210_KU867000
TGGTTTGGTCAAGAATTTGGCTTTGATGTGTTCTATTACTGTCGGTTCGCCTAGCGAACC
GATCGTTGATTTTATGATTCAGAGAAATATGGAAGTGCTCGAGGAGTTTGAACCGCTGGT
TACACCTCATGCCACCAAGGTCTTTGTCAACGGTGTCTGGGTTGGTGTTCACCGCGATCC
AGCCCACTTGGTCAGCACTGTCCAGTCACTGCGTCGACGAAACATGATTTCACACGAAGT
CAGTCTTGTTCGTGACATTCGTGACCGGGAGTTCAAGATCTTTACAGATGCTGGTCGTGT
TTGTCGACCACTCTTCGTTATTGACAACGATCCACGAAGCGAAAATTGCGGCTCGTTGGT
ACTTAACAAGGACCACATTCGCAGACTGGAAGCAGACCGTGAGCTTCCGCCAGATCTTGA
TCCGGAAGAACGAAGGGAGCAATACTATGGCTGGGAAGGTCTTGTCAAATCAGGAGTGAT

>T._galapagensis_NRRL_13068_MH793105
TGGTTTGGTCAAGAACTTGGCTTTGATGTGTTCTATCACTGTGGGTTCTCCTAGCGAGCC
TATTGTTGATTTCATGATTCAGCGAAACATGGAAGTGCTCGAGGAATTCGAACCGCTAGT
TACACCTCATGCCACCAAGGTATTTGTCAATGGTGTTTGGGTTGGTGTGCATCGTGACCC
GGCGCATTTGGTCAGCACTGTCCAGTCACTACGTCGACGAAACATGATTTCCCACGAAGT
CAGCTTAGTCCGTGATATTCGTGACCGAGAGTTTAAGATCTTCACAGATGCCGGCCGTGT
TTGTCGACCACTTTTCGTCATTGACAACGACCCACGAAGTGAAAACTGCGGTTCTTTAGT
GCTCAACAAAGACCATATTCGTCGACTTGAAGCGGACCGTGAGCTTCCACCAGACCTCGA
TCCCGAAGAACGAAGGGAACAGTACTACGGCTGGGAGGGCCTTGTTAAGTCGGGAGTCAT

>T._ginkgonis_CGMCC_3.20698_OL689848
TGGTTTGGTCAAGAACTTGGCACTGATGTGTTCTATCACTGTGGGTTCCCCTAGCGAGCC
TATTGTTGATTTTATGATTCAGCGAAACATGGAAGTGCTTGAGGAATTCGAACCACTAGT
TACACCTCATGCCACCAAGGTCTTTGTCAATGGTGTTTGGGTTGGTGTTCATCGTGACCC
AGCGCATTTGGTCAGCACAGTTCAATCACTGCGTCGACGAAACATGATTTCACACGAAGT
CAGCTTGGTTCGTGATATTCGTGACCGAGAATTTAAAATCTTCACAGATGCTGGTCGTGT
CTGTCGACCACTTTTCGTCATTGACAACGATCCACGAAGCGAAAACTGCGGTTCTTTGGT
ACTCAACAAAGATCATATTCGCCGACTTGAAGCAGACCGCGAGCTTCCACCAGACCTCGA
CCCCGAAGAACGAAGAGAACAGTACTACGGTTGGGAGGGTCTTGTCAAATCTGGAGTTAT

>T._haitouensis_HR1-7_MZ054631
TGGTTTGGTCAAGAACTTGGCTTTGATGTGTTCTATCACTGTGGGTTCTCCTAGCGAGCC
TATTGTTGATTTCATGATTCAGCGAAATATGGAGGTGCTCGAGGAGTTTGAACCACTCGT
TACGCCTCATGCCACCAAGGTCTTTGTCAATGGTGTTTGGGTCGGTGTTCATCGTGACCC
AGCGCATTTGGTCAGCACTGTCCAGTCACTACGTCGACGAAACATGATTTCGCACGAAGT
CAGTTTGGTTCGTGACATTCGTGACCGCGAGTTCAAGATCTTCACAGATGCCGGCCGTGT
TTGTCGACCACTTTTCGTTATCGACAACGATCCGCGAAGCGAAAACTGCGGTTCTTTGGT
ACTCAACAAAGACCATATTCGCAGACTTGAAGCAGACCGCGAGCTTCCACCAGACCTTGA
CCCCGAAGAACGAAGGGAGCAATACTATGGTTGGGAAGGTCTTGTCAAATCGGGAGTCAT

>T._indigoticus_CBS_100534_KX961278
TGGTTTGGTCAAGAACTTGGCTTTGATGTGTTCTATCACTGTGGGTTCTCCTAGCGAGCC
TATTGTTGATTTCATGATTCAGCGAAACATGGAAGTGCTTGAGGAATTCGAACCGCTAGT
TACACCTCATGCCACCAAGGTCTTTGTCAACGGTGTTTGGGTTGGTGTGCATCGTGACCC
GGCGCATTTGGTCAGCACAGTTCAGTCCCTACGTCGACGAAACATGATTTCCCATGAAGT
CAGTTTAGTTCGTGATATTCGTGACCGGGAGTTCAAGATCTTCACAGATGCCGGCCGTGT
TTGTCGACCACTTTTCGTCATTGACAACGATCCACGAAGCGAAAACTGCGGTTCTTTGGT
GCTCAACAAAGACCATATTCGCAGACTTGAAGCAGACCGCGAGCTTCCACCAGACCTCGA
CCCCGAGGAACGAAGGGAACAGTACTATGGCTGGGAGGGCCTTGTCAAATCGGGAGTTAT

>T._intermedius_CBS_152.65_KX961282
TGGTTTGGTCAAGAACTTGGCTTTGATGTGTTCTATCACTGTGGGTTCTCCTAGCGAGCC
TATTGTTGATTTCATGATTCAGCGAAACATGGAAGTGCTCGAGGAGTTTGAGCCACTTGT
TACGCCTCATGCCACCAAGGTCTTTGTCAATGGTGTTTGGGTCGGTGTTCATCGTGACCC
AGCCCACTTGGTCAGCACGGTTCAGTCACTACGTCGACGAAACATGATCTCACACGAAGT
CAGTTTGGTCCGTGACATTCGTGACCGAGAGTTCAAGATCTTCACAGATGCTGGTCGTGT
TTGTCGACCTCTTTTCGTCATTGATAACGATCCACGAAGCGAAAACTGCGGTTCGTTGGT
ACTGAACAAAGACCATATTCGCAGACTTGAAGCAGACCGCGAGCTTCCACCAGACCTCGA
CCCCGAAGAACGAAGGGAGCAATACTACGGCTGGGAGGGTCTTGTCAAATCAGGAGTCAT

>T._kabodanensis_DTO_204-F2_MN969190
TGGTTTGGTCAAGAATTTGGCTTTGATGTGTTCTATCACTGTTGGTTCTCCTAGCGAGCC
TATTGTTGATTTCATGATTCAGCGAAACATGGAAGTGCTTGAGGAGTTTGAACCGCTAGT
TACGCCTCATGCCACCAAGGTCTTCGTCAATGGTGTTTGGGTTGGTGTTCATCGTGATCC
AGCCCACTTGGTCAGCACTGTCCAGTCACTTCGCCGACGGAATATGATTTCACATGAAGT
CAGTTTGGTTCGTGATATTCGTGACCGGGAGTTCAAGATCTTTACAGATGCCGGTCGTGT
TTGTCGACCACTTTTCGTCATTGACAATGACCCACGAAGCGAAAACTGCGGTTCTTTGGT
CCTCAACAAAGACCATATTCGTAGACTCGAAGCAGACCGTGAGCTTCCACCAGACCTCGA
CCCTGAAGAACGAAGAGAGCAATACTACGGCTGGGAGGGTCTTGTCAAATCAGGAGTCAT

>T._johnpittii_BRIP_72504a_OP712646
TGGCTTGGTCAAGAATTTGGCTTTGATGTGCTCTATCACTGTGGGTTCGCCTAGCGAACC
TATTGTTGATTTCATGATTCAGCGAAACATGGAAGTGCTTGAGGAGTTCGAACCGCTAGT
TACGCCTCATGCCACCAAGGTCTTTGTCAACGGTGTCTGGGTTGGTGTTCATCGTGACCC
CGCGCATTTGGTTAGCACTGTCCAGTCACTTCGTCGACGCAACATGATTTCGCACGAAGT
CAGTTTAGTTCGTGACATTCGTGACCGGGAGTTCAAGATCTTCACAGACGCCGGTCGTGT
TTGTCGACCACTTTTCGTTATTGACAACGATCCACGAAGCGAAAACTGTGGTTCTTTGGT
ACTCAACAAAGACCATATTCGCAGACTTGAAGCAGATCGCGAGCTTCCACCAGACCTCGA
CCCCGAGGAACGAAGGGAGCAATACTACGGTTGGGAGGGTCTTGTCAAATCGGGAGTCAT

>T._kendrickii_CBS_136666_MN969158
TGGTCTAGTCAAGAACTTGGCTTTGATGTGTTCTATCACCGTGGGTTCTCCTAGCGAACC
TATCGTTGATTTCATGATCCAGCGAAACATGGAAGTGCTCGAGGAATTCGAACCGCTCGT
TACGCCTCATGCCACCAAGGTCTTTGTCAACGGTGTTTGGGTTGGTATTCATCGTGACCC
AGCCCACTTAGTCAGCACCGTTCAATCACTACGTCGACGAAACATGATTTCACACGAAGT
CAGCTTGGTTCGTGACATTCGTGACCGAGAATTTAAGATCTTCACAGATGCCGGTCGTGT
TTGTCGGCCACTCTTCGTTATTGACAATGATCCACGAAGCGAGAATTGTGGTTCTCTAGT
ACTCAACAAAGACCATATTCGCAGACTTGAAGGAGACCGTGAGCTTCCACCAGACCTTGA
CCCTGAAGAACGAAGAGAGCAATATTACGGTTGGGAGGGACTTGTCAAATCCGGGGTCAT

>T._lentulus_AS3.15689_KY112586_71323_RPB2
TGGTTTGGTCAAGAACTTGGCTTTGATGTGTTCAATCACTGTCGGTTCTCCTAGCGAACC
TATTGTTGATTTCATGATTCAGCGAAACATGGAAGTACTTGAGGAATTCGAACCGCTAGT
CACACCTCATGCCACCAAGGTCTTTGTCAATGGTGTTTGGGTTGGCGTGCATCGTGATCC
GGCGCATTTGGTCAGCACTGTCCAGTCACTTCGTCGACGAAACATGATTTCCCACGAAGT
CAGTTTAGTTCGTGATATTCGTGACCGAGAGTTTAAGATCTTCACAGATGCTGGTCGTGT
TTGTCGGCCACTTTTTGTCATTGACAACGATCCACGAAGTGAAAACTGCGGCTCTTTGGT
GCTCAACAAAGACCATATTCGCAGACTTGAAGCAGACCGTGAGCTTCCACCAGACCTCGA
TCCTGAAGAACGAAGGGAACAATACTACGGTTGGGAGGGCCTTGTTAAGTCGGGAGTCAT

>T._liani_NRRL_3380_MH793100
TGGTTTGGTCAAAAATTTGGCTTTGATGTGTTCTATCACTGTGGGTTCTCCTAGCGAGCC
TATTGTTGATTTCATGATTCAACGAAACATGGAAGTGCTTGAAGAATTCGAACCGCTAGT
TACACCTCATGCCACTAAGGTCTTTGTCAATGGTGTTTGGGTTGGTGTGCATCGTGACCC
GGCTCATTTGGTCAGCACTGTCCAGTCACTACGCCGACGGAATATGATTTCCCACGAAGT
CAGCTTAGTTCGTGATATTCGTGACCGAGAGTTCAAGATCTTCACAGATGCTGGTCGTGT
TTGTCGACCACTTTTCGTCATTGACAACGATCCACGAAGTGAAAACTGCGGATCTTTGGT
GCTCAACAAAGACCATATTCGCAGACTTGAAGCAGACCGCGAGCTTCCACCAGACCTCGA
CCCCGAAGAACGAAGAGAACAGTACTACGGCTGGGAGGGTCTCGTCAAATCGGGAGTCAT

>T._louisianensis_NRRL_35823_MH793115
TGGTTTGGTCAAGAACTTGGCTTTGATGTGTTCTATCACTGTGGGTTCTCCTAGCGAGCC
TATTGTTGATTTCATGATTCAGCGAAACATGGAAGTTCTTGAGGAATTCGAACCGCTAGT
TACACCTCATGCGACCAAGGTCTTTGTCAATGGTGTTTGGGTTGGTGTGCATCGTGACCC
GGCGCATTTGGTCAGCACTGTCCAGTCACTACGTCGACGGAATATGATTTCACACGAAGT
CAGTTTGGTTCGTGATATTCGTGACCGGGAGTTTAAGATCTTCACAGATGCTGGTCGTGT
CTGTCGACCACTTTTCGTCATTGACAACGATCCGCGAAGTGAAAACTGCGGATCTTTGGT
ACTCAACAAAGACCATATTCGCAGACTTGAAGCAGACCGTGAGCTTCCACCAGATCTCGA
TCCTGAAGAACGAAGGGAACAGTACTACGGCTGGGAGGGCCTTGTCAAGTCGGGAGTCAT

>T._macrosporus_CBS_317.63_KM023292
TGGTTTGGTCAAGAACTTGGCTTTGATGTGTTCTATCACTGTGGGTTCTCCTAGCGAGCC
TATTGTTGATTTCATGATTCAGCGAAACATGGAAGTACTTGAGGAATTTGAACCGCTAGT
TACGCCTCATGCCACCAAGGTCTTTGTCAATGGTGTTTGGGTTGGTGTTCATCGTGACCC
GGCCCATTTGGTCAGCACTGTCCAGTCATTACGTCGACGGAATATGATTTCGCACGAAGT
CAGTTTAGTTCGTGATATTCGTGACCGGGAGTTCAAGATCTTTACAGATGCCGGTCGTGT
TTGTCGACCACTTTTCGTCATTGACAACGATCCACGGAGCGAAAACTGCGGTTCTCTGGT
ATTAAACAAGGACCATATTCGCAGACTCGAAGCAGACCGTGAGCTTCCACCAGATCTCGA
CCCCGAAGAACGTAGGGAACAGTACTACGGCTGGGAGGGTCTTGTCAAATCAGGAGTCAT

>T._mae_AS3.15690_KY112588_71328_RPB2
TGGTTTGGTCAAGAACTTGGCTTTGATGTGTTCAATCACTGTGGGTTCTCCTAGCGAGCC
TATTGTTGATTTCATGATTCAGCGAAACATGGAAGTACTTGAGGAATTCGAACCGCTAGT
TACACCTCATGCCACCAAGGTCTTTGTCAATGGTGTTTGGGTTGGTGTGCATCGTGACCC
AGCGCATTTAGTCAGCACTGTCCAGTCACTTCGTCGACGAAACATGATTTCCCACGAAGT
CAGTTTAGTTCGTGATATTCGTGACCGAGAGTTTAAGATCTTCACAGATGCTGGTCGTGT
TTGTCGACCACTTTTCGTCATTGACAACGATCCACGAAGTGAAAACTGCGGCTCTTTGGT
GCTCAACAAAGACCATATTCGCAGACTTGAAGCAGACCGTGAGCTTCCACCAGACCTCGA
TCCTGAAGAACGGAGGGAACAATACTACGGTTGGGAGGGCCTCGTTAAGTCGGGAGTCAT

>T._malicola_NRRL_3724_MH909567
TGGTTTGGTCAAGAACTTGGCTTTGATGTGTTCAATCACTGTCGGTTCTCCTAGCGAGCC
TATTGTTGATTTCATGATTCAGCGAAACATGGAAGTACTTGAGGAATTCGAACCACTAGT
TACACCTCATGCCACCAAGGTCTTTGTCAATGGTGTTTGGGTTGGCGTGCATCGTGATCC
GGCGCATTTGGTCAGCACTGTCCAGTCACTTCGTCGACGAAACATGATTTCCCACGAAGT
CAGTTTAGTTCGTGATATTCGTGACCGAGAGTTTAAGATCTTCACAGATGCTGGTCGTGT
TTGTCGACCACTTTTTGTCATTGACAACGATCCACGAAGTGAAAACTGCGGCTCTTTGGT
GCTCAACAAAGATCATATTCGCAGACTTGAAGCAGACCGTGAGCTTCCACCAGACCTCGA
TCCTGAAGAACGAAGGGAACAATACTACGGTTGGGAGGGCCTTGTTAAGTCGGGAGTCAT

>T._mangshanicus_HMAS_248733_KX447527
TGGTCTAGTCAAGAACTTGGCTTTGATGTGTTCTATCACTGTGGGTTCTCCTAGCGAACC
TATCGTTGATTTCATGATCCAGCGAAACATGGAAGTGCTCGAAGAATTCGAACCACTAGT
TACGCCTCATGCCACCAAGGTCTTTGTCAATGGTGTTTGGGTTGGTATTCATCGTGACCC
AGCCCACTTGGTCAGCACTGTTCAATCACTACGTCGACGAAACATGATTTCACACGAAGT
CAGCTTGGTTCGTGACATTCGTGACCGAGAATTTAAGATCTTCACAGATGCCGGTCGTGT
TTGTCGGCCACTCTTCGTTATTGATAACGATCCACGAAGCGAGAATTGTGGTTCTCTAGT
ACTCAACAAAGACCATATTCGCAGACTTGAAGGAGACCGCGAGCTTCCACCAGACCTTGA
CCCTGAAGAACGAAGAGAGCAATATTACGGTTGGGAGGGACTTGTCAAATCCGGAGTCAT

>T._marneffei_CBS_388.87_KM023283
TGGTTTGGTCAAGAATTTGGCTTTGATGTGTTCTATCACTGTGGGTTCTCCTAGCGAGCC
TATTGTTGATTTCATGATCCAGCGGAACATGGAAGTACTCGAAGAGTTTGAACCACTCGT
TACCCCTCATGCCACCAAGGTCTTTGTCAATGGTGTTTGGGTTGGTGTTCATCGTGACCC
AGCGCATTTGGTCAGCACTGTCCAGTCACTACGTCGACGAAACATGATTTCGCACGAAGT
CAGTTTGGTTCGTGACATTCGTGACCGGGAGTTCAAGATTTTCACAGATGCCGGCCGTGT
TTGTCGACCACTTTTCGTTATCGACAACGACCCACGAAGCGAAAACTGCGGTTCTTTGGT
ACTCAACAAAGACCATATACGCAGGCTTGAAGCAGACCGCGAACTTCCACCAGATCTTGA
CCCCGAAGAACGAAGGGAACAGTATTACGGTTGGGAGGGTCTTGTCAAATCAGGAGTTAT

>T._muroii_CBS_756.96_KX961276
TGGTTTGGTCAAAAACTTGGCTTTGATGTGTTCTATCACTGTGGGTTCTCCTAGCGAGCC
TATTGTTGATTTCATGATTCAGCGAAACATGGAAGTGCTTGAGGAATTCGAACCGCTAGT
TACGCCCCATGCCACCAAGGTCTTCGTCAATGGTGTTTGGGTTGGCGTGCATCGTGATCC
GGCTCATTTGGTCAGCACTGTCCAATCACTACGCCGACGAAACATGATTTCCCACGAAGT
CAGTTTAGTTCGTGATATTCGTGACCGAGAGTTCAAGATCTTCACAGATGCTGGTCGTGT
TTGTCGACCACTTTTCGTCATTGACAACGATCCACGAAGTGAAAACTGCGGTTCTTTGGT
GCTCAACAAAGACCATATTCGCAGACTTGAAGCAGACCGTGAGCTTCCACCAGATCTCGA
CCCCGAAGAACGAAGGGAACAGTACTACGGCTGGGAGGGCCTTGTCAAATCGGGAGTCAT

>T._mycothecae_URM_7622_LT855567
TGGTTTGGTCAAGAATTTGGCATTGATGTGCTCTATTACTGTGGGTTCTCCTAGCGAGCC
TATCGTTGATTTCATGATTCAGAGAAACATGGAAGTGCTTGAGGAATTTGAACCACTAGT
TACACCTCATGCCACCAAGGTCTTTGTCAATGGTGTTTGGGTTGGTGTGCATCGTGACCC
GGCACATTTGGTCAGCACAGTCCAGTCACTACGTCGACGGAATATGATTTCACACGAAGT
CAGTCTGGTTCGTGACATCCGTGACCGAGAGTTCAAGATCTTTACCGATGCCGGTCGTGT
TTGTCGACCACTTTTCGTCATCGACAACGATCCGCGAAGCGAGAACTGCGGAAATTTGGT
GCTCAACAAAGACCATATTCGCAGACTCGAAGCAGACCGTGAGCTTCCACCAGATCTCGA
CCCAGAAGAACGAAGGGAACAGTATTACGGCTGGGAGGGTCTTGTCAAATCAGGAGTCAT

>T._nanjingensis__JP-NJ4_MW147762
TGGTTTGGTCAAAAACTTGGCTTTGATGTGTTCTATCACTGTGGGTTCTCCTAGCGAGCC
TATTGTTGATTTCATGATTCAACGAAACATGGAAGTGCTTGAAGAATTCGAACCGCTAGT
TACACCTCATGCCACTAAGGTCTTTGTCAATGGTGTTTGGGTTGGTGTGCATCGTGACCC
GGCTCATTTGGTCAGCACTGTCCAGTCACTACGCCGACGGAATATGATTTCCCACGAAGT
CAGCTTAGTTCGTGATATTCGTGACCGAGAGTTCAAGATCTTCACAGATGCTGGTCGTGT
TTGTCGACCACTTTTCGTCATTGACAACGATCCACGAAGTGAAAACTGCGGATCTTTGGT
GCTCAACAAAGACCATATTCGCAGACTTGAAGCAGACCGCGAGCTTCCACCAGACCTCGA
CCCCGAAGAACGAAGGGAACAGTACTATGGCTGGGAGGGTCTTGTTAAATCGGGAGTCAT

>T._neofusisporus_CBS_139516_MN969165
TGGTTTGGTCAAGAACTTGGCCTTGATGTGTTCCATTACTGTGGGTTCTCCTAGTGAACC
TATCGTTGATTTCATGATTCAGCGAAACATGGAAGTGCTTGAGGAATTTGAACCGCTAGT
TACGCCTCATGCCACCAAGGTCTTTGTCAATGGTGTTTGGGTTGGTGTGCATCGTGACCC
GGCCCATTTGGTCAGCACTGTTCAGTCACTACGTCGACGAAATATGATTTCACACGAAGT
CAGTTTGGTTCGTGATATTCGTGACCGGGAGTTCAAGATCTTTACAGATGCCGGTCGTGT
TTGTCGACCACTTTTCGTCATTGACAACGATCCACGAAGCGAGAATTGCGGATCTTTGGT
GCTCAACAAAGACCATATTCGCAGACTTGAAGCAGACCGTGAGCTCCCGCCAGATCTCGA
CCCTGAAGAACGAAGGGAACAGTATTACGGCTGGGAGGGTCTTGTCAAGTCAGGAGTCAT

>T._oumae-annae_CBS_138208_KX961281
TGGTTTGGTCAAGAATTTGGCTTTGATGTGCTCTATCACTGTGGGTTCCCCTAGCGAACC
TATTGTTGATTTCATGATTCAGCGAAACATGGAAGTGCTCGAAGAGTTTGAACCGCTCGT
TACGCCTCATGCCACCAAGGTCTTTGTCAATGGTGTTTGGGTCGGTGTTCATCGTGACCC
GGCGCATTTGGTCAGCACTGTTCAGTCACTGCGTCGACGCAATATGATTTCACACGAAGT
TAGTTTGGTACGTGATATTCGTGACCGAGAGTTCAAGATCTTCACAGATGCCGGTCGTGT
TTGTCGACCACTTTTCGTCATTGACAACGATCCACGAAGCGAGAATTGCGGTTCTCTAGT
ACTCAACAAAGACCATATTCGCAGACTTGAAGCCGACCGTGAGCTTCCACCAGACCTCGA
CCCTGAAGAACGAAGGGAACAGTACTACGGTTGGGAGGGTCTCGTCAAATCAGGCGTCAT

>T._panamensis_CBS_128.89_KM023284
TGGTTTGGTCAAGAACTTAGCTTTGATGTGCTCTATCACTGTGGGTTCTCCTAGCGAGCC
TATCGTTGATTTCATGATTCAACGAAACATGGAAGTACTGGAGGAGTTTGAGCCACTCGT
TACACCCCATGCCACCAAGGTCTTTGTCAATGGTGTTTGGGTTGGTATCCATCGAGACCC
AGCCCACTTGGTCAGCACTGTCCAGTCATTGCGTCGACGAAACATGATTTCACACGAAGT
TAGTTTGGTTCGTGACATCCGTGACCGGGAGTTCAAGATCTTTACAGATGCTGGTCGTGT
TTGTCGACCACTTTTCGTTATTGACAATGATCCACGAAGCGAAAACTGCGGTTCTTTAGT
TCTCAACAAGGATCATATTCGCAGGCTTGAAGGAGACCGCGAGCTCCCGCCAGACCTAGA
CCCCGAAGAACGAAGAGAGCAATACTACGGTTGGGAGGGGCTTGTCAAATCGGGAGTCAT

>T._penicillioides_14061_MK837964
TGGTCTGGTCAAGAACTTGGCTTTGATGTGTTCTATCACTGTGGGTTCTCCTAGCGAACC
TATCGTTGATTTCATGATCCAGCGAAACATGGAAGTGCTCGAGGAATTCGAACCGCTGGT
TACGCCTCATGCCACCAAGGTCTTCGTTAATGGTGTTTGGGTTGGTATTCATCGCGACCC
AGCCCACTTGGTCAGCACGGTTCAATCACTACGTCGACGAAACATGATTTCACACGAAGT
CAGCTTGGTCCGTGACATTCGTGACCGAGAATTCAAGATCTTCACAGATGCCGGTCGTGT
CTGTCGGCCACTCTTCGTTATTGACAACGACCCACGAAGCGAGAATTGCGGTTCTCTAGT
ACTCAATAAGGACCATATCCGCAGACTTGAAGGAGACCGCGAGCTTCCGCCAGACCTTGA
CCCTGAAGAACGAAGAGAGCAATATTACGGTTGGGAGGGACTTGTCAAATCTGGGGTCAT

>T._pinophilus_CBS_631.66_KM023291_
TGGTTTGGTCAAGAACTTGGCTTTGATGTGTTCAATCACTGTCGGTTCTCCTAGCGAGCC
CATTGTTGATTTCATGATTCAGCGAAACATGGAAGTACTTGAGGAATTCGAACCGCTAGT
TACACCTCATGCCACCAAGGTCTTTGTCAATGGTGTTTGGGTTGGCGTGCATCGTGATCC
AGCGCATTTGGTCAGCACTGTCCAGTCACTTCGTCGACGAAACATGATTTCCCACGAAGT
CAGTTTAGTTCGTGATATTCGTGACCGAGAGTTTAAGATCTTCACAGATGCTGGTCGTGT
TTGCCGACCACTTTTCGTCATTGACAACGATCCACGAAGTGAAAACTGCGGCTCTTTGGT
GCTCAACAAAGACCATATTCGCAGACTTGAAGCAGACCGTGAGCTTCCACCAGACCTCGA
TCCTGAAGAGCGAAGGGAACAATACTACGGTTGGGAGGGCCTTGTTAAGTCGGGAGTCAT

>T._pratensis_NRRL_62170_MH793139
TGGTTTGGTCAAGAACTTGGCTTTGATGTGTTCAATCACTGTCGGTTCTCCTAGCGAGCC
TATTGTTGATTTCATGATTCAGCGAAACATGGAAGTACTTGAGGAATTCGAACCGCTAGT
TACACCTCATGCCACCAAGGTCTTTGTCAATGGTGTTTGGGTTGGCGTGCATCGTGATCC
GGCGCATTTGGTCAGCACCGTCCAGTCACTTCGTCGACGAAACATGATTTCCCACGAAGT
CAGTTTAGTTCGTGATATTCGTGACCGAGAGTTTAAGATCTTCACAGATGCTGGTCGTGT
TTGTCGACCACTTTTTGTCATTGACAACGATCCACGAAGTGAAAACTGCGGCTCTTTGGT
GCTCAACAAAGACCATATTCGCAGACTTGAAGCAGACCGTGAGCTTCCACCAGACCTCGA
TCCTGAAGAACGAAGGGAACAATACTACGGTTGGGAGGGCCTTGTTAAGTCGGGAGTCAT

>T._primulinus_CBS_321.48_KM023294
TGGTTTGGTCAAGAATTTGGCATTGATGTGTTCTATCACTGTGGGTTCTCCTAGCGAACC
CATTGTTGATTTCATGATTCAGCGAAACATGGAAGTGCTTGAGGAGTTCGAACCGCTCGT
TACGCCCCATGCCACCAAGGTCTTTGTCAATGGTGTTTGGGTTGGTGTTCATCGCGATCC
AGCGCATTTGGTCAGCACTGTTCAGTCATTGCGTCGACGGAATATGATTTCGCACGAAGT
CAGTTTGGTTCGTGACATTCGTGACCGAGAATTTAAGATCTTTACAGATGCCGGTCGTGT
TTGTCGACCACTTTTCGTCATTGACAACGATCCACGAAGCGAGAATTGCGGTTCTTTAGT
GCTCAACAAAGACCATATTCGCAGACTTGAAGCAGACCGCGAGCTTCCACCAGACCTCGA
CCCCGAAGAACGGAGAGAGCAATACTACGGCTGGGAGGGTCTTGTCAAATCGGGAGTCAT

>T._pseudofuniculosus_FMR_15307_LT899814
TGGTTTGGTCAAGAACTTGGCTTTAATGTGCTCTATCACTGTGGGTTCTCCTAGTGAGCC
TATTGTTGATTTCATGATTCAGCGAAACATGGAAGTGCTTGAGGAATTTGAACCGCTAGT
CACACCTCATGCCACCAAGGTCTTTGTCAATGGTGTTTGGGTTGGTGTACATCGTGACCC
GGCCCATTTGGTTAGCACCGTGCAGTCACTACGTCGACGAAATATGATTTCGCACGAAGT
CAGTTTAGTTCGTGATATTCGTGACCGGGAGTTCAAGATCTTTACAGACGCCGGTCGTGT
TTGTCGACCACTTTTCGTCATTGACAACGATCCACGAAGCGAAAACTGCGGATCCTTGGT
ACTAAACAAAGATCATATCCGCAGGCTCGAAGCAGACCGTGAGCTTCCACCAGACCTCGA
TCCCGAAGAGCGAAGGGAGCAGTATTACGGCTGGGAAGGTCTTGTCAAATCAGGAGTCAT

>T._purgamentorum_CBS_113145_MN969189
TGGTTTGGTCAAGAACTTGGCTTTAATGTGTTCTATCACTGTGGGTTCTCCCAGCGAGCC
TATTGTTGATTTCATGATTCAGCGAAATATGGAGGTGCTCGAGGAGTTCGAACCACTAGT
TACGCCTCATGCCACCAAGGTCTTTGTCAATGGTGTGTGGGTTGGTGTACATCGTGACCC
GGCCCACTTGGTCAGCACTGTCCAGTCACTACGTCGTCGAAATATGATCTCACATGAAGT
CAGTTTGGTTCGTGATATTCGTGACCGGGAGTTTAAGATCTTCACAGACGCCGGTCGTGT
ATGTCGACCACTTTTCGTCATTGACAATGACCCACGAAGTGAGAACTGCGGTTCTTTGGT
ACTCAACAAAGACCATATTCGCCGTCTTGAAGCAGACCGCGAGCTCCCACCTGATCTCGA
CCCCGAAGAACGAAGGGAACAGTACTACGGCTGGGAGGGTCTTGTCAAATCAGGAGTCAT

>T._purpureogenus_CBS_286.36_JX315709_
TGGTCTAGTCAAGAACCTGGCTTTGATGTGTTCCATCACCGTAGGTTCACCTAGTGAGCC
TATTGTTGATTTCATGATCCAACGAAACATGGAAGTGCTCGAGGAATTCGAACCACTAGT
TACACCTCATGCCACCAAGGTCTTTGTCAATGGTGTTTGGGTCGGTATTCATCGTGACCC
TGCCCACTTGGTCAGCACTGTCCAATCACTACGTCGACGGAACATGATTTCGCACGAAGT
TAGTCTGGTTCGTGACATTCGTGACCGGGAATTCAAGATCTTCACCGATGCTGGTCGTGT
CTGTCGGCCACTCTTCGTTATCGACAACGATCCACGAAGCGAAAACTGCGGTTCCCTGGT
GCTCAACAAAGATCATATTCGCAGACTTGAAGCAGATCGCGAGCTTCCACCAGACCTCGA
CCCCGAAGAACGTAGGGAACAATACTACGGTTGGGAGGGTCTTGTCAAATCAGGTGTCAT

>T._qii_CBS_139515_MN969164
TGGTCTAGTCAAGAACTTGGCTTTGATGTGTTCTATTACTGTGGGTTCTCCTAGCGAACC
CATTGTCGACTTCATGATCCAGCGAAATATGGAAGTGCTTGAGGAATTCGAACCACTAGT
TACGCCTCACGCCACCAAGGTCTTTGTCAATGGTGTTTGGGTTGGTGTCCATCGTGACCC
AGCCCACTTGGTCAGCACTGTCCAGTCACTTCGTCGACGAAACATGATTTCACATGAAGT
CAGTCTGGTTCGTGACATTCGTGACCGGGAATTCAAGATTTTCACAGACGCGGGTCGTGT
TTGTCGACCACTTTTCGTCATTGACAACGATCCACGAAGCGAAAATTGTGGTTCTCTAGT
ACTTAACAAAGACCATATTCGTCGACTTGAAGGAGACCGCGAGCTTCCACCAGACCTTGA
CCCCGAAGAACGTAGGGAACAATACTACGGTTGGGAGGGTCTTGTCAAATCAGGAGTCAT

>T._rapidus_DI16-148_LT795601
TGGTTTGGTCAAGAACTTGGCTTTGATGTGTTCTATCACTGTGGGTTCTCCTAGCGAGCC
TATTGTTGATTTCATGATTCAGCGAAATATGGAAGTGCTTGAGGAATTCGAACCGCTAGT
TACACCTCATGCCACCAAGGTATTTGTCAATGGTGTTTGGGTTGGTGTGCATCGTGACCC
GGCCCACTTGGTCAGCACTGTCCAGTCATTACGTCGACGAAACATGATTTCACACGAAGT
CAGTTTGGTTCGTGATATCCGTGACCGGGAGTTCAAGATCTTCACAGATGCCGGCCGTGT
-TGTCGACCACTTTTCGTCATTGACAACGATCCACGAAGCGAAAACTGCGGTTCTTTGGT
GCTCAACAAAGACCATATTCGCAGACTTGAAGCAGACCGCGAACTTCCACCAGACCTCGA
CCCCGAGGAACGAAGGGAACAGTACTATGGCTGGGAGGGCCTTGTCAAATCGGGAGTCAT

>T._ruber_DTO193H6_JX315700_
TGGTTTGGTCAAAAACTTGGCTTTGATGTGTTCTATTACAGTGGGCTCTCCTAGCGAGCC
TATCGTTGATTTCATGATTCAGAGAAACATGGAAGTGCTTGAGGAATTTGAACCGCTAGT
TACGCCTCATGCTACTAAGGTCTTTGTCAATGGTGTTTGGGTTGGTGTACACCGTGACCC
AGCTCACTTGGTCAGCACAGTCCAGTCACTCCGTCGACGGAATATGATTTCTCACGAAGT
TAGTTTGGTTCGTGACATTCGTGACCGAGAGTTCAAGATCTTTACCGATGCCGGTCGTGT
TTGTCGACCACTTTTCGTCATTGACAACGATCCGCGAAGTGAAAACTGCGGATCTTTGGT
GCTCAATAAAGACCATATTCGCAGACTTGAAGCAGACCGTGAGCTCCCCCCAGATCTCGA
TCCCGAAGAGCGAAGGGAACAGTACTACGGCTGGGAGGGTCTTGTCAAATCAGGAGTCAT

>T._rubicundus_CBS_342.59_KM023296.1
TGGCTTGGTCAAGAACTTGGCTTTGATGTGTTCTATCACTGTGGGTTCTCCTAGCGAGCC
TATTGTTGATTTCATGATTCAGCGAAACATGGAAGTGCTTGAGGAATTCGAACCGCTAGT
TACACCTCATGCCACCAAGGTCTTTGTCAATGGTGTTTGGGTTGGTGTGCATCGTGACCC
GGCACATCTGGTCAGCACAGTTCAGTCCCTACGTCGACGAAATATGATTTCCCACGAAGT
CAGTTTAGTTCGTGATATTCGTGACCGGGAGTTCAAGATCTTCACAGATGCCGGCCGTGT
TTGTCGACCACTTTTCGTCATCGACAACGATCCACGAAGCGAAAATTGCGGTTCTCTGGT
GCTCAACAAAGACCATATTCGCAGACTTGAAGCAGACCGTGAGCTTCCACCAGACCTCGA
CCCCGAGGAACGAAGGGAACAGTACTATGGCTGGGAGGGCCTTGTCAAATCGGGAGTTAT

>T._rufus_CBS_141834_MN863331
TGGTTTGGTCAAGAACTTGGCTTTGATGTGTTCTATCACTGTGGGTTCTCCTAGCGAGCC
TATTGTTGATTTCATGATTCAGCGAAACATGGAAGTGCTTGAGGAATTTGAGCCTCTAGT
TACGCCTCATGCCACCAAGGTCTTTGTCAATGGTGTTTGGGTTGGTGTTCATCGTGACCC
GGCCCATTTGGTCAGCACTGTCCAGTCACTACGTCGACGGAATATGATTTCACACGAAGT
CAGTTTAGTTCGTGATATTCGTGACCGGGAGTTCAAGATATTTACAGATGCCGGTCGTGT
TTGTCGACCACTTTTCGTCATTGACAACGATCCACGAAGCGAAAACTGCGGTTCTCTGGT
ATTAAACAAAGACCATATTCGCAGACTCGAAGCAGACCGTGAGCTTCCACCAGATCTCGA
CCCCGAAGAACGAAGGGAACAGTACTACGGCTGGGAGGGTCTTGTCAAATCAGGAGTCAT

>T._sayulitensis_NRRL_62185_MH793141
TGGTTTGGTCAAGAACTTGGCTTTGATGTGTTCAATTACTGTCGGTTCTCCTAGCGAGCC
TATTGTTGATTTCATGATTCAGCGAAACATGGAAGTACTTGAGGAATTCGAACCGCTAGT
TACACCTCATGCCACCAAGGTCTTTGTCAATGGTGTTTGGGTTGGCGTGCATCGTGATCC
GGCGCATTTGGTCAGCACTGTTCAGTCACTTCGTCGACGAAACATGATTTCCCACGAAGT
CAGTTTAGTTCGTGATATTCGTGACCGAGAGTTTAAGATCTTCACAGATGCCGGTCGTGT
TTGTCGACCACTTTTCGTCATTGACAACGATCCACGAAGTGAAAACTGCGGCTCTTTGGT
TCTCAACAAAGACCATATTCGCAGACTTGAAGCAGACCGTGAGCTTCCACCTGACCTCGA
TCCTGAAGAACGAAGGGAACAATACTACGGTTGGGAGGGCCTTGTTAAGTCGGGAGTCAT

>T._shilinensis_XCW_SN259_OL689849
TGGTTTGGTCAAGAACTTGGCTTTGATGTGTTCTATCACTGTGGGTTCTCCTAGCGAACC
CATTGTTGATTTCATGATTCAGCGAAACATGGAAGTGCTTGAGGAGTTCGAACCGCTAGT
TACGCCTCATGCCACCAAGGTCTTTGTCAATGGTGTTTGGGTTGGTGTTCATCGCGATCC
AGCGCATTTGGTCAGCACTGTTCAGTCATTGCGTCGACGCAACATGATTTCACACGAAGT
CAGTTTGGTTCGTGACATTCGTGACCGAGAATTCAAGATCTTCACAGACGCCGGTCGTGT
TTGTCGACCGCTTTTCGTCATTGACAACGATCCACGAAGCGAAAATTGCGGTTCTTTGGT
CCTCAACAAAGACCATATTCGCAGACTCGAAGCAGACCGTGAGCTTCCACCAGACCTCGA
TCCCGAAGAACGAAGAGAGCAATACTACGGCTGGGAGGGTCTAGTCAAATCAGGAGTCAT

>T._siamensis_CBS_475.88KM023279_
TGGTTTGGTCAAGAACTTGGCATTGATGTGCTCTATCACTGTGGGTTCTCCTAGCGAGCC
AATTGTTGATTTCATGATTCAGCGAAACATGGAAGTGCTTGAGGAGTTTGAACCGCTAGT
TACGCCTCATGCCACCAAGGTCTTTGTTAATGGTGTTTGGGTTGGTATCCATCGTGACCC
GGCCCACTTGGTCAGCACTGTCCAGTCACTACGTCGACGAAACATGATTTCGCATGAAGT
CAGTTTGGTTCGTGATATCCGTGACCGGGAGTTCAAGATCTTCACAGATGCTGGTCGTGT
TTGTCGACCACTTTTCGTCATTGACAATGATCCACGAAGCGAGAACTGTGGTTCTTTGGT
ACTCAACAAAGACCATATTCGCAGACTCGAAGCGGACCGTGAGCTTCCACCAGATCTCGA
CCCCGAAGAACGAAGAGAACAGTACTACGGCTGGGAGGGTCTTGTCAAATCGGGAGTCAT

>T._soli_NRRL_62165_MH793138
TGGTTTGGTCAAGAACTTGGCTTTGATGTGTTCAATCACTGTCGGTTCTCCTAGCGAGCC
TATTGTTGATTTCATGATTCAGCGAAACATGGAAGTACTTGAGGAATTCGAACCTCTAGT
TACACCTCATGCCACCAAGGTCTTTGTCAATGGTGTTTGGGTTGGCGTTCATCGTGATCC
GGCGCATTTGGTCAGCACTGTCCAGTCACTTCGTCGACGAAACATGATTTCCCACGAAGT
CAGTTTAGTTCGTGATATTCGTGACCGAGAGTTTAAGATCTTCACAGATGCTGGTCGTGT
TTGTCGACCACTTTTCGTCATTGACAACGATCCACGAAGTGAAAACTGCGGCTCTTTGGT
GCTCAACAAAGACCATATTCGCAGACTTGAAGCAGACCGTGAGCTTCCACCTGACCTCGA
TCCTGAAGAACGAAGGGGACAATACTACGGTTGGGAGGGCCTTGTTAAGTCGGGAGTCAT

>T._sparsus_FS1-2_MT083926
TGGTTTGGTCAAGAACTTGGCATTGATGTGCTCTATTACTGTGGGTTCTCCTAGCGAGCC
AATTGTTGATTTCATGATTCAGCGAAACATGGAAGTGCTTGAGGAGTTCGAACCGCTAGT
TACGCCTCATGCCACCAAGGTCTTTGTCAATGGCGTTTGGGTTGGTATTCATCGTGACCC
GGCCCACTTGGTCAGCACTGTCCAGTCACTACGTCGACGAAACATGATTTCGCACGAAGT
TAGTTTGGTTCGTGATATTCGTGACCGGGAGTTCAAGATCTTCACAGATGCTGGCCGTGT
TTGTCGCCCACTTTTCGTCATTGACAATGATCCACGAAGCGAGAACTGTGGTTCTTTGGT
ACTCAACAAAGACCATATCCGCAGACTCGAAGCGGACCGTGAGCTTCCACCAGACCTCGA
CCCCGAAGAACGAAGAGAACAGTACTACGGCTGGGAGGGTCTTGTCAAATCGGGAGTCAT

>T._stellenboschensis_DTO_181-A1_MN969157
TGGCTTGGTCAAGAATTTGGCTTTGATGTGCTCTATCACTGTGGGTTCGCCTAGCGAACC
TATTGTTGATTTCATGATTCAGCGAAACATGGAAGTGCTTGAGGAGTTCGAACCGCTAGT
TACGCCTCATGCCACCAAGGTCTTTGTCAATGGTGTCTGGGTTGGTGTTCATCGTGACCC
CGCGCATTTGGTAAGCACTGTCCAGTCACTTCGTCGACGCAACATGATTTCGCACGAAGT
CAGTTTGGTTCGTGACATTCGTGACCGGGAGTTCAAGATCTTCACAGACGCCGGTCGTGT
TTGTCGACCACTTTTCGTTATTGACAACGATCCACGAAGCGAAAACTGTGGTTCTTTGGT
ACTCAACAAAGACCATATTCGCAGACTTGAAGCAGATCGCGAGCTTCCACCAGACCTCGA
CCCCGAGGAACGAAGGGAGCAATACTACGGTTGGGAGGGTCTTGTCAAATCGGGAGTCAT

>T._stipitatus_CBS_375.48_KM023280
TGGTCTAGTCAAGAACTTGGCTTTGATGTGTTCCATCACCGTGGGGTCACCTAGCGAACC
CATTGTGGATTTCATGATTCAGCGAAATATGGAAGTGCTCGAGGAATTTGAACCACTAGT
TACACCTCATGCAACCAAAGTCTTCGTCAATGGTGTTTGGGTTGGTATTCATCGTGATCC
CGCCCACTTGGTCAGCACTGTCCAATCACTACGTCGACGAAACATGATTTCGCACGAAGT
CAGTTTGGTTCGTGACATCCGTGACCGGGAATTCAAGATTTTCACTGATGCAGGTCGTGT
CTGTCGACCACTCTTTGTTATCGACAACGATCCACGAAGCGAAAACTGCGGTTCGCTGGT
ACTCAATAAAGACCACATTCGCAGACTTGAAGCAGACCGTGAGCTTCCACCAGATCTCGA
CCCCGAAGAACGTAGAGAACAGTACTATGGTTGGGAGGGTCTTGTCAAATCGGGTGTCAT

>T._stollii_CBS_408.93_JX315712
TGGTTTGGTCAAGAACTTGGCTCTGATGTGCTCTATTACAGTGGGCTCTCCTAGCGAGCC
TATCGTTGATTTCATGATTCAGAGAAACATGGAAGTGCTTGAGGAATTTGAACCGCTAGT
TACGCCTCATGCCACTAAGGTCTTCGTCAATGGTGTTTGGGTTGGTGTTCATCGTGATCC
AGCTCACTTGGTCAGCACAGTCCAGTCACTCCGTCGACGGAACATGATTTCACATGAAGT
CAGTTTGGTTCGTGACATTCGTGACCGAGAGTTCAAGATCTTTACCGATGCTGGCCGTGT
TTGTCGACCACTTTTCGTCATTGACAACGATCCGCGAAGTGAGAACTGTGGATCTTTGGT
GCTCAACAAAGATCATATTCGCAGACTTGAAGCAGACCGTGAGCTTCCACCAGATCTCGA
CCCTGAAGAGCGAAGGGAACAGTATTACGGCTGGGAGGGTCTTGTCAAGTCAGGAGTCAT

>T._striatoconidius_DTO_418-H4_MT156347
TGGTTTGGTCAAGAACTTGGCTTTGATGTGTTCTATCACTGTGGGTTCTCCTAGCGAGCC
TATTGTTGATTTCATGATTCAGCGAAACATGGAAGTGCTTGAGGAATTTGAACCGCTAGT
TACACCTCATGCCACCAAGGTCTTTGTCAATGGTGTCTGGGTTGGTGTTCATCGTGACCC
AGCGCATTTGGTCAGCACCGTTCAGTCACTACGTCGACGAAATATGATTTCCCACGAAGT
CAGTTTGGTTCGTGATATTCGTGACCGAGAATTTAAAATTTTCACAGATGCCGGTCGTGT
TTGTCGGCCACTTTTCGTCATTGACAACGATCCACGAAGCGAGAACTGCGGTTCTTTAGT
ACTCAACAAAGATCATATTCGCAGACTTGAAGCAGACCGCGAGCTTCCACCAGACCTCGA
CCCCGAAGAGAGAAGGGAACAGTACTACGGCTGGGAGGGTCTTGTCAAATCGGGAGTCAT

>T._thailandensis_CBS_133147_KM023307
TGGTCTAGTCAAGAACTTGGCTTTGATGTGTTCTATTACTGTGGGTTCTCCTAGCGAACC
CATTGTCGACTTCATGATCCAGCGAAATATGGAAGTGCTTGAGGAATTCGAACCACTAGT
TACGCCTCACGCCACCAAGGTCTTTGTCAATGGTGTTTGGGTTGGTGTCCATCGTGACCC
AGCCCACTTGGTCAGCACTGTCCAGTCGCTTCGTCGACGAAACATGATTTCACATGAAGT
CAGTCTGGTTCGTGACATTCGTGACCGGGAATTCAAGATTTTCACAGATGCGGGTCGTGT
TTGTCGACCACTTTTCGTCATTGACAACGATCCACGAAGCGAAAATTGTGGTTCCCTAGT
ACTTAACAAAGACCATATTCGTCGACTTGAAGGAGACCGCGAGCTTCCACCAGACCTTGA
CCCCGAAGAACGTAGGGAACAATACTACGGTTGGGAGGGTCTTGTCAAATCAGGAGTCAT

>T._tumuli_NRRL_62151_MH793135
TGGTTTGGTCAAGAACTTGGCTTTGATGTGTTCAATCACTGTCGGTTCTCCTAGCGAGCC
TATTGTTGATTTCATGATTCAGCGAAACATGGAAGTTCTTGAGGAATTCGAACCGCTAGT
TACACCTCATGCCACCAAGGTCTTTGTCAATGGTGTTTGGGTTGGCGTGCATCGTGATCC
GGCGCATTTGGTCAGCACTGTCCAGTCACTTCGTCGACGAAACATGATTTCCCACGAAGT
CAGTTTGGTTCGTGATATTCGTGACCGAGAGTTTAAGATCTTCACAGATGCTGGTCGTGT
TTGTCGACCACTTTTCGTCATTGACAACGATCCACGAAGTGAAAACTGCGGCTCTTTGGT
GCTCAACAAAGACCATATTCGCAGACTTGAAGCAGACCGTGAGCTTCCACCAGACCTCGA
TCCTGAAGAACGAAGGGAACAATACTACGGTTGGGAGGGCCTTGTTAAGTCGGGAGTCAT

>T._veerkampii_CBS_500.78_KX961279
TGGTTTGGTCAAGAACTTGGCTTTGATGTGTTCTATCACTGTGGGTTCTCCTAGTGAGCC
TATTGTTGATTTTATGATTCAGCGAAACATGGAAGTTCTTGAGGAATTCGAACCGCTAGT
TACACCTCATGCGACCAAGGTCTTTGTCAATGGTGTTTGGGTTGGTGTGCACCGTGACCC
GGCGCATTTGGTCAGCACTGTCCAGTCACTACGTCGACGGAATATGATTTCACACGAAGT
CAGTTTGGTTCGTGATATTCGTGACCGGGAGTTTAAGATCTTCACAGATGCTGGTCGTGT
CTGTCGACCACTTTTCGTCATTGACAACGATCCGCGAAGTGAAAACTGCGGATCTCTGGT
ACTCAACAAAGACCATATTCGCAGACTTGAAGCAGACCGTGAGCTTCCACCAGATCTCGA
TCCTGAAGAACGAAGGGAACAGTACTACGGCTGGGAGGGCCTTGTCAAGTCGGGAGTCAT

>T._verruculosus_strain_CBS_388.48_KM023306
TGGCTTGGTCAAGAATTTGGCTTTGATGTGCTCTATCACTGTGGGTTCGCCTAGCGAACC
TATTGTTGATTTCATGATCCAGCGAAACATGGAAGTGCTTGAGGAGTTCGAGCCGCTAGT
TACGCCTCATGCTACCAAGGTCTTTGTCAATGGTGTCTGGGTTGGTGTTCATCGTGACCC
CGCGCATTTGGTTAGCACTGTGCAGTCACTTCGTCGACGCAACATGATTTCGCACGAAGT
CAGTTTGGTTCGTGACATTCGTGACCGGGAGTTCAAGATCTTCACAGACGCCGGTCGTGT
TTGTCGACCACTTTTCGTTATTGATAACGATCCACGAAGCGAAAACTGTGGTTCTTTGGT
ACTCAACAAAGACCATATTCGCAGACTTGAAGCAGATCGCGAGCTTCCACCAGACCTCGA
CCCCGAGGAACGAAGGGAGCAATACTACGGTTGGGAGGGTCTTGTCAAATCGGGAGTCAT

>T._versatilis_DTO_326-B7_MN969161
CGGTTTGGTCAAGAACTTGGCTTTGATGTGCTCTATCACTGTGGGGTCTCCTAGCGAGCC
TATTGTTGATTTCATGATTCAGCGAAACATGGAAGTGCTTGAGGAGTTTGAACCGCTAGT
TACACCTCATGCCACCAAGGTCTTTGTCAATGGTGTTTGGGTTGGTGTGCATCGTGACCC
GGCGCATTTGGTCAGCACAGTTCAGTCCCTACGTCGACGAAACATGATTTCCCACGAAGT
CAGTTTAGTTCGTGATATTCGTGACCGAGAGTTTAAGATCTTCACAGATGCTGGTCGTGT
TTGTCGACCACTTTTCGTCATTGACAACGATCCACGAAGCGAGAACTGCGGATCTTTGGT
GCTAAACAAAGACCATATTCGCAGACTTGAAGCAGACCGTGAGCTTCCACCAGACCTCGA
CCCCGAAGAACGAAGGGAACAGTACTATGGCTGGGAGGGTCTTGTCAAATCGGGAGTCAT

>T._virens_CGMCC_3.25207_ON470841
TGGTTTGGTCAAGAACTTGGCATTGATGTGCTCTATCACTGTGGGTTCTCCTAGTGAGCC
TATTGTTGATTTCATGATTCAACGAAACATGGAAGTGCTTGAGGAGTTTGAACCGCTAGT
TACGCCTCATGCCACCAAGGTCTTTGTCAATGGTGTTTGGGTTGGTATTCATCGTGACCC
CGCCCACTTGGTCAGCACTGTCCAGTCACTACGTCGACGAAACATGATTTCCCACGAAGT
TAGTTTGGTTCGTGATATTCGTGACCGGGAATTCAAGATCTTCACAGATGCTGGTCGTGT
TTATCGACCACTTTTCGTCATTGACAACGATCCACGAAGCGAGAACTGCGGATCTTTAGT
GCTCAACAAAGACCATATCCGCAGACTTGAAGCGGACCGTGAGCTTCCACCAGACCTTGA
CCCCGAAGAACGAAGAGAACAGTACTACGGCTGGGAGGGTCTCGTCAAATCGGGAGTCAT

>T._viridis_strain_CBS_114.72_JN121430
TGGTTTGGTCAAGAATTTGGCTCTGATGTGTTCTATCACTGTGGGTTCTCCTAGCGAGCC
TATTGTTGATTTCATGATTCAGCGAAACATGGAGGTGCTCGAAGAGTTTGAACCACTAGT
TACGCCTAATGCCACCAAGGTCTTTGTCAATGGTGTTTGGGTTGGCGTCCATCGTGATCC
AGCCCACTTGGTCAGCACTGTCCAATCATTGCGTCGACGAAACATGATTTCACATGAAGT
CAGTTTGGTTCGTGACATTCGTGACCGGGAGTTCAAGATCTTCACAGATGCTGGCCGTGT
TTGTCGACCACTATTCGTTATCGACAACGATCCAAGAAGCGAAAACTGCGGTTCCTTGGT
ACTCAACAAAGACCATATTCGCAGACTTGAAGCAGACCGCGAGCTTCCACCAGATCTAGA
CCCCGAAGAACGAAGGGAGCAATACTACGGTTGGGAGGGTCTTGTTAAGTCGGGAGTCAT

>T._viridulus_CBS_252.87_JF417422
TGGTTTGGTCAAGAACTTGGCTTTGATGTGTTCTATCACTGTGGGTTCTCCTAGCGAACC
TATTGTTGATTTCATGATTCAGCGAAACATGGAAGTGCTCGAAGAGTTTGAACCACTCGT
TACGCCTCATGCCACCAAGGTCTTTGTCAATGGTGTTTGGGTCGGTGTTCATCGTGACCC
AGCACATTTGGTCAGCACTGTTCAGTCACTGCGTCGACGAAATATGATTTCACACGAAGT
TAGTTTGGTCCGTGATATTCGTGACCGGGAGTTCAAGATCTTCACGGATGCCGGTCGTGT
TTGTCGACCACTTTTCGTCATTGATAATGATCCACGAAGCGAGAATTGCGGTTCTTTAGT
ACTCAACAAAGACCATATTCGCAGACTTGAAGCAGACCGTGAGCTTCCACCAGACCTCGA
CCCTGAAGAACGAAGGGAACAGTACTACGGCTGGGAGGGTCTTGTCAAATCAGGAGTCAT

>T._wushanicus_CGMCC_3.20481_MZ361361
TGGTTTGGTCAAGAACTTGGCATTGATGTGCTCTATCACTGTGGGTTCTCCTAGCGAGCC
AATTGTTGATTTCATGATTCAGCGAAACATGGAAGTGCTTGAGGAGTTTGAACCGCTAGT
TACGCCTCATGCCACCAAGGTCTTTGTCAATGGTGTTTGGGTTGGTATCCATCGTGACCC
GGCCCACTTGGTCAGCACTGTCCAGTCACTACGTCGACGAAACATGATTTCGCATGAAGT
TAGTTTGGTTCGTGATATTCGTGACCGGGAGTTCAAGATCTTCACAGATGCTGGTCGTGT
TTGTCGACCACTTTTCGTCATTGACAATGATCCACGAAGCGAGAACTGTGGTTCTTTGGT
ACTCAACAAAGACCATATTCGCAGACTCGAAGCGGACCGTGAGCTCCCACCAGACCTCGA
CCCCGAAGAACGAAGAGAACAGTACTACGGCTGGGAGGGTCTTGTCAAATCGGGAGTCAT

>T._xishaensis_HMAS248732_MZ361364
TGGTTTGGTCAAGAATTTGGCACTGATGTGCTCTATCACTGTGGGTTCTCCTAGCGAGCC
TATTGTTGATTTCATGATTCAGCGAAACATGGAAGTGCTTGAGGAGTTTGAACCGCTAGT
TACGCCTCACGCCACCAAGGTCTTTGTCAATGGTGTTTGGGTTGGTATTCATCGTGACCC
GGCCCACTTGGTCACCACTGTCCAGTCACTACGTCGACGAAACATGATTTCACACGAAGT
TAGTTTGGTTCGTGATATTCGTGACCGGGAGTTCAAGATCTTCACAGATGCTGGTCGTGT
TTGTCGACCACTTTTCGTCATTGACAACGATCCACGAAGCGAGAATTGCGGATCTTTGGT
GCTCAACAAAGACCATATCCGCAGACTTGAAGCAGACCGTGAGCTTCCACCAGACCTTGA
CCCCGAAGAACGAAGAGAACAGTACTACGGCTGGGAGGGTCTCGTCAAATCGGGGGTCAT

>T._yunnanensis_JGT1-103_ON703690
TGGCTTGGTCAAGAATTTGGCTTTGATGTGCTCTATCACTGTGGGTTCGCCTAGCGAACC
TATTGTTGATTTCATGATCCAGCGAAACATGGAAGTGCTTGAGGAGTTCGAGCCGCTAGT
TACGCCTCATGCTACCAAGGTCTTTGTCAATGGTGTCTGGGTTGGTGTTCATCGTGACCC
CGCGCATTTGGTTAGCACTGTGCAGTCACTTCGTCGACGCAACATGATTTCGCACGAAGT
CAGTTTGGTTCGTGACATTCGTGACCGGGAGTTCAAGATCTTCACAGACGCCGGTCGTGT
TTGTCGACCACTTTTCGTTATTGACAACGATCCACGAAGCGAAAACTGTGGTTCTTTGGT
ACTTAACAAAGACCATATTCGCAGACTTGAAGCAGATCGCGAGCTTCCACCAGACCTCGA
CCCCGAGGAACGAAGGGAGCAATACTACGGTTGGGAGGGTCTTGTCAAATCGGGGGTCAT

>T._zhenhaiensis_ZH3-18_MZ054633
TGGTCTTGTCAAGAACTTGGCTTTGATGTGTTCCATCACCGTGGGTTCACCTAGCGAACC
TATTGTTGATTTCATGATTCAGCGAAACATGGAAGTTCTCGAGGAATTTGAACCACTAGT
TACACCTCATGCCACGAAGGTCTTCGTCAATGGTGTTTGGGTCGGTGTTCATCGTGATCC
GGCTCACTTGGTCAGTACTGTCCAATCACTACGTCGACGGAACATGATTTCGCACGAGGT
TAGTTTGGTTCGTGACATTCGTGACCGGGAATTCAAGATTTTCACTGATGCTGGTCGTGT
CTGTCGACCACTTTTTGTTATCGACAACGATCCACGAAGCGAAAACTGCGGTTCGCTGGT
ACTCAATAAGGACCATATTCGCAGACTTGAAGCAGACCGTGAGCTTCCACCAGATCTCGA
CCCCGAAGAACGTAGAGAACAATACTACGGTTGGGAGGGACTTGTCAAATCTGGTGTCAT

>T._assiutensis_CBS_147.78_KM023305
TGGTTTAGTCAAGAATTTGTCCTTGATGTGTTCTATCACCGTCGGATCACCCAGTGAACC
TATTGTTGACTTCATGATCCAACGAAACATGGAAGTTTTGGAGGAATTCGAGCCGTTAGT
CACGCCTCATGCCACAAAAGTTTTCGTTAACGGTGTATGGGTTGGCATCCACCGTGATCC
TGCCCATTTAGTCAGCACTGTCCAGTCTCTCCGCCGACGAAATATGATTTCTCACGAAGT
CAGCTTAGTTCGTGACATTCGTGACCGAGAATTCAAGATTTTCACTGACGCCGGTCGCGT
TTGCCGGCCGCTTTTCGTCATTGACAATGATCCCCGAAGTGAGAGATGCGGCTCTCTGGT
GCTCAATAAAGACCATATTCGCAGACTCGAAGCGGACCGAGAGCTCCCGCCAGATCTTGA
TCCGGAAGAGCGTAGAGAGCAGTATTATGGCTGGGATGGGCTTGTCAAGTCCGGTGTCAT

>AS3.26221 BWL1-2L
TGGTTTGGTCAAGAACTTGGCTTTGATGTGTTCTATCACTGTGGGTTCCCCTAGCGAACC
TATTGTGGATTTCATGATTCAGCGAAACATGGAAGTGCTCGAGGAATTTGAACCACTAGT
TACGCCTCATGCCACCAAGGTCTTTGTCAATGGTGTTTGGGTTGGTGTTCATCGTGACCC
AGCACACTTGGTCAGCACTGTCCAGTCGCTACGTCGACGAAACATGATTTCACACGAAGT
CAGTTTGGTTCGTGACATTCGTGACCGAGAATTTAAGATCTTCACAGATGCTGGTCGTGT
TTGTCGACCACTCTTCGTTATTGACAACGATCCACGAAGTGAGAATTGCGGTTCGCTAGT
ACTCAACAAGGACCATATTCGCAGACTTGAAGCAGACCGCGAGCTTCCGCCAGACCTCGA
CCCTGAAGAACGAAGGGAGCAATACTACGGTTGGGAGGGTCTCGTCAAATCGGGAGTCAT

>AS3.26253 JFL18-1
TGGCTTGGTCAAGAATTTGGCTTTGATGTGCTCTATCACTGTGGGTTCGCCTAGCGAACC
TATTGTTGATTTCATGATTCAGCGAAACATGGAAGTGCTTGAGGAGTTCGAACCGCTAGT
TACGCCTCATGCCACCAAGGTCTTTGTCAATGGCGTCTGGGTTGGTGTTCATCGTGACCC
TGCGCATTTGGTAAGCACTGTCCAGTCACTTCGTCGACGCAACATGATTTCGCACGAAGT
CAGTTTGGTTCGTGACATTCGTGACCGGGAGTTCAAGATCTTCACAGACGCCGGTCGTGT
TTGTCGACCACTTTTCGTTATTGACAACGATCCACGAAGCGAAAACTGTGGTTCTTTGGT
ACTCAACAAAGACCATATTCGCAGACTTGAAGCAGATCGCGAGCTTCCACCAGACCTCGA
CCCCGAGGAACGAAGGGAGCAATACTACGGTTGGGAGGGTCTTGTCAAATCGGGAGTCAT

>AS3.26224 JXL1-2-4
TGGTCTAGTCAAGAACTTGGCTTTGATGTGTTCTATTACTGTGGGTTCTCCTAGCGAACC
CATTGTCGACTTCATGATCCAGCGAAATATGGAAGTGCTTGAGGAATTCGAACCACTAGT
TACGCCTCACGCCACCAAGGTCTTTGTCAATGGTGTTTGGGTTGGTGTCCATCGTGACCC
AGCCCACTTGGTCAGCACTGTCCAGTCACTTCGTCGACGAAACATGATTTCACATGAAGT
CAGTCTGGTTCGTGACATTCGGGACCGGGAATTCAAGATTTTCACAGACGCGGGTCGTGT
TTGTCGACCACTTTTCGTCATTGACAACGATCCACGAAGCGAAAATTGTGGTTCTCTAGT
ACTTAACAAAGACCATATTCGTCGACTTGAAGGAGACCGCGAGCTTCCACCAGACCTTGA
CCCCGAAGAACGTAGGGAACAATACTACGGTTGGGAGGGTCTTGTCAAATCAGGAGTCAT

>AS3.26225 SJZ2-4
TGGTTTGGTCAAGAACTTGGCTTTGATGTGTTCAATCACTGTCGGTTCTCCTAGCGAGCC
TATTGTTGATTTCATGATTCAGCGAAACATGGAAGTACTTGAGGAATTTGAACCGCTAGT
TACACCTCATGCCACCAAGGTCTTTGTCAATGGTGTTTGGGTTGGCGTGCATCGTGATCC
GGCGCATTTGGTCAGCACTGTCCAGTCACTTCGTCGACGAAACATGATTTCCCACGAAGT
CAGTTTAGTTCGTGATATTCGTGACCGAGAGTTTAAGATCTTCACAGATGCTGGTCGTGT
TTGTCGACCACTGTTTGTCATTGACAACGATCCACGAAGTGAAAACTGCGGCTCTTTGGT
GCTCAACAAAGATCATATTCGCAGACTTGAAGCAGACCGTGAGCTTCCACCAGACCTCGA
TCCTGAAGAACGAAGGGAACAATACTACGGTTGGGAGGGCCTTGTTAAGTCGGGAGTCAT

>AS3. 26220 BWL1-2
TGGTTTGGTCAAGAACTTGGCTTTGATGTGTTCAATCACTGTCGGTTCTCCTAGCGAGCC
TATTGTTGATTTCATGATTCAGCGAAACATGGAAGTACTTGAGGAATTTGAACCGCTAGT
TACACCTCATGCCACCAAGGTCTTTGTCAATGGTGTTTGGGTTGGCGTGCATCGTGATCC
GGCGCATTTGGTCAGCACTGTCCAGTCACTTCGTCGACGAAACATGATTTCCCACGAAGT
CAGTTTAGTTCGTGATATTCGTGACCGAGAGTTTAAGATCTTCACAGATGCTGGTCGTGT
TTGTCGACCACTGTTTGTCATTGACAACGATCCACGAAGTGAAAACTGCGGCTCTTTGGT
GCTCAACAAAGATCATATTCGCAGACTTGAAGCAGACCGTGAGCTTCCACCAGACCTCGA
TCCTGAAGAACGAAGGGAACAATACTACGGTTGGGAGGGCCTTGTTAAGTCGGGAGTCAT

>T._sp._URM8665_PP187795
TGGTTTGGTCAAGAACTTGGCTTTGATGTGTTCAATCACTGTCGGTTCTCCTAGCGAGCC
TATTGTCGATTTCATGATTCAGCGAAACATGGAAGTACTTGAGGAATTCGAACCGCTAGT
TACACCTCATGCCACCAAGGTCTTTGTCAATGGTGTTTGGGTTGGCGTGCATCGTGATCC
GGCGCATTTGGTCAGCACTGTCCAGTCACTTCGTCGACGAAACATGATTTCCCACGAAGT
CAGTTTAGTTCGTGATATTCGTGACCGAGAGTTTAAGATCTTCACAGATGCTGGTCGTGT
TTGTCGACCACTTTTTGTCATTGACAACGATCCACGAAGTGAAAACTGCGGCTCTTTGGT
GCTCAACAAAGACCATATTCGCAGACTTGAAGCAGACCGTGAGCTTCCACCAGACCTCGA
TCCTGAAGAACGAAGGGAACAATACTACGGTTGGGAGGGCCTTGTTAAGTCGGGAGTCAT

>jfl34-5
TGGCTTGGTCAAGAATTTGGCTTTGATGTGCTCTATCACTGTGGGTTCGCCTAGCGAACC
TATTGTTGATTTCATGATTCAGCGAAACATGGAAGTGCTTGAGGAGTTCGAACCGCTAGT
TACGCCTCATGCCACCAAGGTCTTTGTCAATGGCGTCTGGGTTGGTGTTCATCGTGACCC
TGCGCATTTGGTAAGCACTGTCCAGTCACTTCGTCGACGCAACATGATTTCGCACGAAGT
CAGTTTGGTTCGTGACATTCGTGACCGGGAGTTCAAGATCTTCACAGACGCCGGTCGTGT
TTGTCGACCACTTTTCGTTATTGACAACGATCCACGAAGCGAAAACTGTGGTTCTTTGGT
ACTCAACAAAGACCATATTCGCAGACTTGAAGCAGATCGCGAGCTTCCACCAGACCTCGA
CCCCGAGGAACGAAGGGAGCAATACTACGGTTGGGAGGGTCTTGTCAAATCGGGAGTCAT
