# Supplementary material for: Three new species of Talaromyces sect. Talaromyces discovered in China
Source: PeerJ. 2024 Oct 11;12:e18253. doi: 10.7717/peerj.18253 (PMC11472791; doi:10.7717/peerj.18253)
Supplement: Supplemental Information 1 [file peerj-12-18253-s001.zip › supplementary sequence data/Supplemental data 1 bcr97aln.fas]

>T._aculeatus_NRRL2129_
CTGAC-TCTTTCCAGGCAAATCATCTCTGCTGAGCATGGTCTCGATGGCTCTGGTGTGTA
AGTA-TC---CATGA-ATG-GAAT-CCAGCTACAA-TCCGACA--A-TATCTGAT----A
ATC-AACAGCTACAATGGCTCCTCTGACCTCCAGTTGGAGCGTATGAACGTCTACTTCAA
CGAGGTGCGTCGAA----C--C-------AATCCACCAAA-T-AACGAAA-------CAA
------ACTCAC--AAT---GG--TA-TAGGCCTCCGGCAACAAATACGTCCCCCGTGCT
GTCCTCGTCGACTTGGAGCCCGGCTGACTA---CG---GTTTGATG-AGTAGGACAAGGA
TGGAGATGGTGAGTC----CGC-----CA---------CGA-ACA------ATAACCAAA
AGA--CCTT-GACCGAAG------GTGAT-CGC--------AACGGAC-AAA-TATTGAT
AAAATT-G-AATAGGCCAAATCACAACCAAGGAACTGGGCACCGTCATGCGCTCTCTCGG
CCAGAACCCCTCCGAATCCGAATTGCAGGACATGATCAACGAAGTCGACGCTGACAACAA
CGGCACAATCGATTTCCCTGGTATGC---------TATAAATCCTTACGGGTTATTA---
--------CGAT-G-----GCGG----T-ACTAACTGCT--G-----CAGAATTCTTGAC
AATGATGGCCCGCAAAATGAAGGATACCGACTCCGAGGAAGAGATCCGCGAGGCTTTCAA
GGTGTTTGACCGTGACATGGTCTAGTCAAGAACTTGGCTTTGATGTGTTCTATCACTGTG
GGTTCTCCTAGCGAACCTATCGTTGATTTCATGATCCAGCGAAACATGGAAGTGCTCGAA
GAATTCGAACCACTAGTTACGCCTCATGCCACCAAGGTCTTTGTCAATGGTGTTTGGGTT
GGTATTCATCGTGACCCAGCCCACTTGGTCAGCACTGTTCAATCACTACGTCGACGAAAC
ATGATTTCACACGAAGTCAGCTTGGTTCGTGACATTCGTGACCGAGAATTTAAGATCTTC
ACAGATGCCGGTCGTGTTTGTCGGCCACTCTTCGTTATTGATAACGATCCACGAAGCGAG
AATTGTGGTTCTCTAGTACTCAACAAAGACCATATTCGCAGACTTGAAGGAGACCGCGAG
CTTCCACCAGACCTTGACCCTGAAGAACGAAGAGAGCAATATTACGGTTGGGAGGGACTT
GTCAAATCCGGAGTCAT
>T._adpressus_CBS 140620_
CTGAC--TTTCCCAGGCAAATCATCTCTGCTGAGCACGGTCTCGATGGCTCTGGTGTGTA
AGTA-TT--GCACGA-TTC-GAAT-CCAGCTACAA-TCCGACG--A-TATCTGAT----A
CTC-AACAGCTACAATGGCTCCTCCGACCTCCAGTTGGAGCGTATGAACGTCTATTTCAA
CGAGGTGTGTCCAA----C--C-------AATCCATCGTA-T-AACGGAA-------CA-
-AT---ACTTAT--ATT---AG--TA-TAGGCCTCCGGCAACAAATACGTTCCCCGTGCT
GTCCTCGTTGACTTGGAGCCCGGCTGACTAG-CCG---TTTTGATG-AGTAGGACAAGGA
TGGTGATGGTGAGTC----CGC-----CA---------CGA-ACA-------CGACGATA
TTT-GTCTC-GAGCAAAG-----GTTTTT-TTC---------ACGAGC-ATA-TATTGAT
AAAATCC--AATAGGCCAAATTACAACCAAGGAACTGGGCACCGTTATGCGTTCCCTCGG
CCAGAACCCCTCCGAATCCGAACTGCAGGACATGATCAACGAAGTCGACGCTGACAACAA
CGGCACAATCGATTTCCCTGGTATGA---------TATAATTGGTCACGGGTTAATA---
--------CGAT-G-----GCAG----T-ACTAACTGCC--G-----CAGAATTCTTGAC
AATGATGGCCCGCAAAATGAAGGATACCGACTCCGAGGAAGAGATCCGTGAAGCTTTCAA
GGTGTTTGACCGTGACATGGTTTGGTCAAGAACTTGGCTTTGATGTGTTCAATCACCGTC
GGTTCTCCTAGCGAGCCTATTGTTGATTTCATGATTCAGCGAAACATGGAAGTACTTGAG
GAATTCGAACCGCTAGTTACGCCTCATGCTACTAAGGTCTTTGTCAATGGTGTTTGGGTT
GGCGTGCATCGTGATCCGGCGCATTTGGTCAGCACTGTCCAGTCACTTCGTCGACGAAAC
ATGATTTCCCACGAAGTCAGTTTAGTCCGTGATATTCGTGACCGAGAGTTTAAGATCTTC
ACAGATGCTGGTCGTGTTTGCCGACCCCTTTTCGTCATTGACAACGATCCACGAAGTGAA
AACTGCGGCTCTTTGGTGCTCAACAAAGACCATATTCACAGACTTGAAGCAGACCGTGAG
CTTCCACCAGACCTAGATCCTGAAGAACGAAGGGAACAATACTACGGTTGGGAGGGCCTT
GTTAAGTCGGGAGTCAT
>T._alveolaris_CBS_142379_
CTGAC--TTTCCTAGGCAAATCATCTCTGCTGAGCACGGTCTCGATGGCTCCGGTGTGTA
AGTG-TTACAAACGA-TTC-GAAT-GCAGTTATAA-TCCGACA--C-CATCTGAT----C
ATC-AACAGCTACAATGGCTCCTCCGACCTCCAGTTGGAGCGTATGAACGTCTACTTCAA
CGAGGTGCGTGGAATCAAC--CACCAGAAAATCCATGGAA-TGCTTGGAA----------
-------CTCAT-GTCT---CGAATA-TAGGCCTCCGGCAACAAGTACGTTCCCCGTGCC
GTCCTTGTCGACTTGGAGCCCGGCTTACAGA-ATG---TTTTTATGAAATAGGACAAGGA
TGGAGATGGTGAGTG-A-CGAC-----TG---------CGACACA------CCAACGAGG
TCGTATCGA-AAGCAGAT-------TCATCTAC----GATCTACGAAT-AAA-TATTGAT
AGAGTC-G-GACAGGTCAAATCACAACCAAGGAACTGGGCACCGTCATGCGTTCCCTCGG
CCAGAACCCCTCCGAATCCGAATTGCAGGACATGATCAACGAAGTTGACGCTGACAACAA
CGGCACAATTGATTTCCCTGGTACGA----------TCATCCCGCCACAAGCTATTTT--
--------CTGT-G-----GAAA----A-ACTGACAGCC--G-----CAGAATTCTTGAC
CATGATGGCCCGCAAAATGAAGGATACCGACTCCGAGGAAGAGATCCGCGAGGCTTTCAA
GGTGTTTGACCGCGACATGGTTTGGTTAAGAATTTGGCTTTGATGTGTTCTATTACTGTC
GGTTCCCCTAGCGAACCGATCGTTGATTTTATGATTCAGAGAAATATGGAAGTGCTCGAG
GAGTTTGAACCGCTGGTTACACCTCATGCCACCAAGGTCTTTGTCAACGGTGTCTGGGTT
GGTGTTCACCGCGATCCAGCCCACTTGGTCAGCACTGTCCAGTCACTGCGTCGAAGAAAC
ATGATTTCACACGAAGTCAGTCTTGTTCGTGACATTCGTGACCGGGAGTTCAAGATCTTT
ACAGATGCTGGTCGTGTTTGTCGACCACTCTTCGTTATTGACAACGATCCACGAAGCGAA
AATTGCGGCTCGTTGGTACTTAACAAAGACCACATTCGCAGACTGGAAGCAGACCGTGAG
CTTCCGCCAGATCTTGACCCGGAAGAACGAAGGGAACAATACTATGGTTGGGAAGGTCTT
GTCAAATCAGGAGTCAT
>T._amazonensis_CBS_140373_
CTGAC--TCTTTCAGGCAAATCATCTCTGCTGAGCACGGTCTCGATGGCTCTGGTGTGTA
AGTATTT---CACGA-TTC-GAAG-ACACCTACAA-TTCGACA--A-GATCTAAT----C
ATC-AACAGCTACAATGGCTCCTCCGACCTCCAGTTGGAGCGTATGAACGTCTACTTCAA
CGAGGTGCGTTAAAA------C-------CCTCGACT----CATATAGAA-------CA-
-AAC--ACTCAT----T---CG--TA-TAGGCTTCCGGCAACAAATACGTCCCCCGTGCC
GTCCTCGTCGACTTGGAGCCCGGCTGACTAG--CG----TTTGATG-AATAGGACAAGGA
TGGAGATGGTGAGT-----CGC-----CG---------CGA-ACA------ATAACTAAA
ACA--TATT-GAACGAAT------GTTAC-GAC--------TGCGGACAACA-TATTGAT
AAATTC-G-AATAGGACAAATCACAACCAAGGAACTCGGCACCGTCATGCGTTCCCTCGG
CCAGAACCCCTCCGAATCCGAATTGCAGGACATGATCAACGAAGTCGACGCTGACAACAA
CGGCACAATCGATTTCCCTGGTATGA--------------CCCACCACAACCTCGCAA--
--TATCTATTAAAG-----GCAG----T-ACTAACTGCC--G-----CAGAATTCTTGAC
AATGATGGCCCGCAAAATGAAGGATACCGACTCCGAGGAAGAGATCCGCGAGGCTTTCAA
GGTGTTTGACCGTGACATGGTTTGGTCAAGAACTTGGCTTTGATGTGCTCTATTACTGTG
GGTTCTCCTAGCGAGCCTATCGTTGATTTCATGATTCAGAGAAACATGGAAGTGCTTGAG
GAATTTGAACCGCTAGTTACACCTCATGCCACCAAGGTCTTTGTCAATGGTGTTTGGGTT
GGTGTACATCGTGACCCGGCCCATTTGGTCAGCACTGTCCAGTCACTACGTCGACGGAAT
ATGATATCACACGAAGTCAGTTTGGTTCGTGACATACGTGACCGAGAATTCAAGATCTTT
ACCGATGCCGGCCGTGTTTGTCGACCACTTTTCGTCATTGACAACGATCCGCGAAGCGAA
AACTGCGGATCTTTGGTGCTCAATAAAGACCATATTCGCAGACTTGAAGCAGACCGTGAG
CTTCCACCAGACCTCGACCCCGAAGAACGAAGGGAACAGTACTACGGCTGGGAGGGTCTT
GTCAAATCGGGAGTCAT
>T._amestolkiae_DTO179F5
CTGAC--TTATCCAGGCAAATCATCTCTGCTGAGCACGGTCTCGATGGCTCTGGTGTGTA
AGTATTT---CACAG-TTC-GAAT-ACACCTACAG-TCCGACA--A-CATCTGAT----C
ATC-GACAGCTACAATGGCTCCTCCGACCTCCAGTTGGAGCGTATGAACGTCTACTTCAA
CGAGGTGCGTTAGA-------A-------AGTCTCTCGACTCCTATAGAA-------CAG
-AC---ACTCATTCATC----------TAGGCCTCCGGCAACAAATACGTCCCCCGTGCC
GTCCTCGTCGATTTGGAGCCCGGCTGACCAG-CCG---TTTTGATG-AATAGGACAAGGA
TGGAGATGGTGAGT-----CGC-----CG---------CGA-ACA------------ATA
AAACACCTT-GAACGAAC------GTTAC-CGC--------AGCCAAC-AGA-CATTGAC
CCTATC-G-GACAGGACAAATCACAACCAAGGAACTCGGCACAGTCATGCGTTCTCTCGG
CCAGAACCCCTCCGAATCCGAATTGCAGGACATGATCAACGAAGTCGACGCTGACAACAA
CGGCACAATTGATTTCCCTGGTATGA--------------CTGACCACCAACTCGCAA--
----TATTTGAT-G-----GCAG----T-ACTGACTGCC--G-----CAGAATTCTTGAC
AATGATGGCCCGCAAAATGAAGGATACCGACTCCGAGGAAGAGATCCGTGAGGCTTTCAA
GGTGTTTGATCGTGACACGGTTTGGTCAAAAACTTAGCTTTGATGTGTTCTATTACAGTG
GGCTCTCCTAGCGAACCTATCGTTGATTTCATGATTCAGAGAAATATGGAAGTGCTTGAG
GAATTTGAACCGCTAGTTACGCCTCATGCTACTAAGGTCTTTGTCAATGGTGTTTGGGTT
GGTGTACATCGTGACCCAGCTCACTTGGTCAGCACAGTCCAGTCACTCCGTCGACGGAAT
ATGATTTCACACGAAGTCAGTTTGGTTCGTGACATTCGTGACCGAGAGTTCAAGATCTTT
ACCGATGCCGGTCGTGTTTGTCGACCACTTTTCGTCATTGACAACGATCCGCGAAGTGAA
AACTGCGGATCTTTGGTGCTCAATAAAGACCATATTCGCAGACTGGAAGCAGACCGTGAG
CTTCCCCCAGATCTCGACCCCGAAGAGCGAAGGGAACAGTACTACGGCTGGGAGGGTCTT
GTCAAGTCAGGAGTCAT
>T._angelicus_KACC_46611_
CTGAC--TTTTCCAGGCAAATCATCTCTGCTGAGCACGGTCTCGATGGCTCTGGTGTGTA
AGTA-TT--ACATGA-TTC-GATT-CCAGCTACAA-TCCAACA--A-TATCTGAT----C
ATC-AACAGCTACAATGGCTCCTCCGACCTCCAGTTGGAGCGTATGAACGTCTACTTCAA
CGAGGTGCGTCAGA-------CG------ATTCCACCATA-TAAACAAAA-------CA-
-AA---ACTCAT--------CGGGTA-TAGGCCTCCGGCAACAAATACGTTCCCCGTGCT
GTCCTCGTCGACTTGGAGCCCGGCTGACTAG--CG---TTTTGATG-AGTAGGACAAGGA
TGGAGATGGTGAGTC----CGC-----CA---------CGA-ACG------ATAACCAAA
AGA--CCTT-GAACAAAG------GTTAT-CGC--------TACGAAC-AGA-TATTGAC
TATATC-G-AATAGGCCAAATCACGACCAAGGAACTGGGCACCGTCATGCGTTCCCTCGG
CCAGAACCCCTCCGAATCCGAATTGCAGGACATGATCAACGAAGTCGACGCTGACAACAA
CGGCACAATCGATTTTCCTGGTATGA---------TATAATTGCTTACGGTTTACTA---
--------CGAT-G-----GCAG----T-ACTAACTGCC--G-----CAGAATTCTTGAC
AATGATGGCCCGCAAAATGAAGGATACCGACTCCGAGGAAGAGATCCGCGAGGCTTTCAA
GGTGTTTGACCGCGACATGGTTTGGTCAAAAACTTGGCTTTGATGTGTTCTATCACTGTG
GGTTCTCCTAGCGAGCCTATTGTTGATTTCATGATTCAGCGAAACATGGAAGTGCTTGAG
GAATTCGAACCGCTAGTTACGCCCCATGCCACCAAGGTCTTTGTCAATGGTGTTTGGGTT
GGTGTGCATCGTGATCCGGCTCATTTGGTCAGCACTGTCCAATCACTACGCCGACGAAAC
ATGATTTCCCACGAAGTCAGTTTAGTTCGTGATATTCGTGACCGAGAGTTCAAGATCTTC
ACAGATGCTGGTCGTGTTTGTCGACCACTTTTCGTCATTGACAACGATCCACGAAGTGAA
AAGTGCGGTTGGTTGGTGCTTAACAAAGACCATATTCGCAGACTTGAAGCAGACCGTGAG
CTTCCACCAGATCTCGACCCCGAAGAACGAAGGGAACAGTACTACGGCTGGGAGGGCCTT
GTCAAGTCGGGAGTCAT
>T._annesophieae_CBS_142939_
TTGAC--TTTTACAGGCAAATCATCTCTGCTGAGCACGGCCTCGACGGCTCTGGTGTGTA
AGTA-TT--GCATGG-TTC-GAAT-CCAGCTACAA-TCCGACA--A-TATCTGAT----A
ATC-AACAGCTACAATGGATCCTCCGACCTCCAGTTGGAGCGTATGAACGTTTACTTCAA
CGAGGTGCGTCGAA----C--C-------AATCCATCGTA-T-AACGGAA-------CA-
-AA---GCTCAT--ACT---GG--TG-TAGGCCTCCGGCAACAAATACGTTCCCCGTGCC
GTCCTCGTCGACTTGGAGCCCGGCTGACTAG-CCG---TTTTGATG-AGTAGGACAAGGA
TGGAGATGGTGAGTC----CGC-----CA---------CGA-ACA-------CGACGATA
TTT-GTCTC-GAGCAAAG-----GTTTTT-TTC---------ACGGGC-ATA-TATTGAT
AAAATCT--AATAGGCCAAATTACAACCAAGGAACTGGGCACCGTTATGCGTTCCCTCGG
CCAGAACCCCTCCGAATCCGAACTGCAGGACATGATCAACGAAGTCGACGCTGACAACAA
CGGCACAATCGATTTCCCTGGTATGA---------TATAATTGTTCACGGGTTAATA---
--------CGAT-G-----GCAG----T-ACTAACTGCC--G-----CAGAATTCTTGAC
AATGATGGCCCGCAAAATGAAGGATACCGACTCCGAGGAAGAGATCCGTGAAGCTTTCAA
GGTGTTTGACCGTGACATGGTTTGGTCAAGAACTTGGCTTTGATGTGTTCGATCACTGTG
GGTTCTCCTAGTGAGCCTATTGTTGATTTCATGATTCAGCGAAACATGGAAGTACTTGAG
GAATTCGAGCCGCTAGTTACACCTCACGCCACCAAGGTTTTTGTCAACGGTGTTTGGGTT
GGTGTGCATCGTGACCCGGCTCATTTGGTCAGCACTGTTCAGTCACTACGCCGGCGGAAT
ATGATTTCCCACGAAGTCAGCTTAGTTCGTGATATTCGTGATCGAGAGTTCAAGATCTTC
ACAGATGCTGGTCGTGTTTGTCGACCACTTTTCGTCATTGACAACGATCCACGAAGTGAA
AACTGCGGTTCTTTGGTGCTCAACAAAGACCACATTCGCAGACTTGAAGCAGACCGCGAG
CTTCCACCAGACCTCGACCCTGAAGAACGAAGGGAACAGTACTATGGTTGGGAGGGCCTT
GTTAAGTCGGGGGTCAT
>T._apiculatus_CBS_312.59_
CTGACTCTGTCCCAGGCAAATCATCTCTGCTGAGCACGGTCTCGATGGCTCCGGTGTGTA
AGTA-TC---CACGG-TTC-GAAT-CCAGGTACAA-TTCGACA--A-TATCTAAT----A
ATC-AACAGCTACAATGGCTCCTCTGACCTCCAGTTGGAGCGTATGAACGTCTACTTCAA
CGAAGTGCGTCGAA--ACC----------AATCCACCATA-T-AACGAAA-------CAA
------ACTCAC--AGT---GG--TA-TAGGCCTCCGGCAACAAATACGTCCCCCGTGCT
GTCCTGGTCGACTTGGAGCCCGGCTGACTAG--CG---GCTTGATG-AGTAGGACAAGGA
TGGAGATGGTGAGTC----CGC-----CA---------TGA-ACA------ATAACCAAG
AGA--CCTT-GAACATAG------GTGAT-CGC--------AACGAAC-AAG-TATTGAT
AAAATC-G-AATAGGCCAAATCACAACCAAGGAACTGGGCACCGTCATGCGTTCTCTCGG
CCAGAACCCCTCCGAATCCGAATTACAGGACATGATCAATGAGGTCGACGCTGACAACAA
CGGCACAATCGATTTCCCTGGTATGA---------TATAATTGCTTACGGGTTATTA---
--------CGAC-G-----GCAG----T-GCTAACTGCC--G-----CAGAATTCTTGAC
AATGATGGCCCGCAAAATGAAGGATACCGACTCCGAGGAAGAGATCCGCGAGGCTTTCAA
GGTGTTTGACCGTGACATGGTTTGGTCAAAAACTTGGCATTGATGTGCTCTATCACCGTG
GGTTCTCCTAGCGAGCCCATTGTTGATTTCATGATTCAGCGAAATATGGAAGTGCTTGAG
GAGTTCGAACCGCTAGTTACACCTCATGCCACCAAGGTCTTTGTCAATGGTGTTTGGGTT
GGTGTGCATCGTGATCCGGCCCATTTGGTCAGCACTGTCCAGTCACTACGTCGACGAAAC
ATGATTTCTCACGAAGTCAGTTTGGTTCGTGACATTCGTGACCGAGAGTTCAAAATCTTC
ACAGATGCTGGTCGTGTTTGTCGACCACTTTTCGTCATTGACAACGATCCACGAAGCGAG
AACTGCGGATCCTTGGTACTAAACAAAGACCATATTCGCAGACTCGAAGCAGACCGCGAG
CTTCCACCAGACCTCGACCCCGAAGAACGGAGAGAACAGTACTACGGCTGGGAGGGTCTC
GTCAAATCGGGAGTCAT
>T._argentinensis_NRRL_28750_
CTGAA-CTTTTTCAGGCAAATCATCTCTGCTGAGCACGGTCTCGATGGCTCTGGTGTGTA
AGTA-TT---CACGA-TTC-GAAT-CCAGCTACAA-CCCGACA--A-TATCTGAT----C
GTC-AATAGCTACAATGGCTCCTCCGACCTCCAGTTGGAGCGTATGAACGTCTACTTCAA
CGAGGTGCGTCAAA--A-C--C-------AATCCATCGTA-T-AACGGAA-------CA-
-AA---ACTTAT--AAT---GG--TA-TAGGCCTCCGGCAACAAATACGTTCCCCGTGCT
GTCCTCGTCGACTTGGAGCCCGGCTGACTAG-CCG---GTTTGATG-AGTAGGACAAGGA
TGGAGATGGTGAGTC----CGC-----CA---------CGA-ACG------TCGACGATG
AAG-TCTTT-GGATAGAC-----G-TTAT-CGC--------TACGAAC-AGA-CATTGAT
-ATATC-G-AATAGGTCAAATCACAACCAAGGAACTGGGCACCGTCATGCGTTCCCTCGG
CCAGAACCCCTCCGAATCCGAATTGCAGGACATGATCAACGAGGTCGACGCTGACAACAA
CGGCACAATCGATTTCCCTGGTATGA--------------CAAACCACAAGCTCGCAA--
----TAATCTAT-G-----GCAG----T-ACTAACTGCC--G-----CAGAATTCCTGAC
TATGATGGCCCGCAAAATGAAGGATACCGACTCCGAGGAAGAGATCCGTGAGGCATTCAA
GGTGTTTGACCGTGACATGGTTTGGTCAAGAACTTGGCTTTGATGTGTTCTATCACTGTG
GGTTCTCCTAGCGAGCCTATTGTCGATTTCATGATTCAGCGAAACATGGAAGTGCTTGAG
GAATTCGAACCGCTCGTTACACCTCATGCCACCAAGGTCTTTGTCAATGGTGTTTGGGTT
GGTGTGCATCGTGATCCGGCCCACTTGGTCAGCACTGTCCAGTCATTGCGTCGACGAAAC
ATGATTTCCCACGAAGTCAGCTTGGTTCGTGATATTCGTGACCGGGAGTTCAAGATCTTT
ACAGATGCCGGTCGTGTTTGTCGGCCACTTTTCGTCATTGACAACGATCCACGAAGCGAA
AACTGTGGTTCTTTGGTGCTCAACAAAGACCATATTCGCAGACTTGAAGCAGACCGTGAG
CTTCCACCAGACCTCGACCCCGAAGAACGAAGAGAACAGTACTACGGCTGGGAGGGCCTT
GTCAAATCTGGAGTCAT
>T._aspriconidius_CBS_141835_
CTGAAATTTTTCCAGGCAAATCATCTCCGCTGAGCACGGTCTCGACGGCTCCGGTGTGTA
AGTA-TA--ACCCAA-TGC-AAAT-CCAGCTATAA-TCCGACA--A-TATCTGAT----A
ATC-AACAGCTACAATGGCTCCTCCGACCTCCAGTTGGAGCGTATGAACGTTTACTTCAA
CGAGGTGCGTCACAA------C-------ACTCCACCTAA-TAAACCGAA-----GACAG
AAA---ACTCAT-CATC---GA--TA-TAGGCTTCCGGCAACAAATATGTCCCTCGTGCC
GTTCTCGTCGACTTGGAGCCCGGCTGACTAG-CCG---TTTGGATG-AGTAGGACAAGGA
TGGAGATGGTGAGTG-A-ACGC-----CT---------CCA-AGA------CCAACGAAA
GGG--CTTT-GAAGAAGA-------ACAT-TAC--------TACGAAC-AGA-TATTGAT
TCTACTCG-AATAGGTCAAATCACAACCAAGGAACTGGGCACCGTCATGCGTTCCCTCGG
CCAGAACCCCTCCGAATCCGAATTGCAGGACATGATCAACGAGGTCGACGCTGACAACAA
CGGCACAATCGATTTTCCTGGTATGA---------TACAATCTGTTTGCGGTTATTA---
--------CAGT-G-----GCAG----A-ACTAACTGCCT-A-----CAGAATTCCTGAC
AATGATGGCCCGCAAAATGAAGGATACCGACTCCGAGGAAGAGATCCGCGAAGCTTTCAA
GGTGTTTGACCGTGACATGGTTTGGTCAAGAACTTGGCATTGATGTGTTCTATCACTGTG
GGTTCTCCTAGCGAGCCTATTGTTGATTTCATGATTCAGCGAAACATGGAAGTGCTCGAG
GAGTTTGAACCACTCGTTACGCCTCATGCCACCAAGGTTTTTGTCAATGGTGTTTGGGTT
GGTGTCCATCGTGACCCAGCGCATTTGGTAAGCACTGTTCAATCACTACGTCGACGAAAC
ATGATTTCGCACGAAGTCAGTTTGGTTCGTGACATCCGTGACCGAGAATTTAAAATCTTC
ACAGACGCCGGTCGTGTTTGTCGACCACTTTTCGTCATTGACAACGATCCACGAAGTGAA
AATTGCGGCTCCTTGGTACTCAACAAGGACCATATTCGCAGACTAGAAGCAGACCGAGAG
CTTCCACCAGACCTTGACCCCGAAGAACGAAGGGAGCAATACTATGGTTGGGAAGGTCTC
GTCAAATCGGGAGTCAT
>T._aurantiacus_CBS_314.59_
CTGAA--TTTTCTAGGCAAATCATCTCTGCTGAGCACGGTCTCGATGGCTCCGGTGTGTA
AGTG-TTACAAACCA-TTC-GAAT-GCAGTTATAA-TCCGACA--C-CATCTGAT----C
ATC-AATAGCTACAATGGCTCCTCCGACCTCCAGTTGGAGCGTATGAACGTCTACTTCAA
CGAGGTGCGTGGAAACAAC--CATCAGAAAATCAATCGAA-TGCTTGGAA----------
-------CTCAT-CTCT---CGAATA-TAGGCCTCCGGCAATAAGTACGTTCCCCGTGCC
GTCCTTGTCGACTTGGAGCCCGGCTTACAGA-ATG---TTTTAATGAAATAGGACAAGGA
TGGAGATGGTGAGTG-A-CGAC-----TG---------CGACACA------CCAACGATG
TCG--TATC-GAAAGCAG-----ATTCATCTAC----GATCTACGAAT-AAA-TATTGAT
AGAGTC-G-GACAGGTCAAATCACAACCAAGGAACTGGGCACCGTCATGCGTTCCCTCGG
CCAGAACCCCTCCGAATCCGAATTGCAAGACATGATCAACGAAGTTGACGCTGACAACAA
CGGCACAATTGATTTCCCTGGTACGA----------TCATCACGCCGCAACCTGCTTT--
--------CAAT-G-----GAAA----A-ACTGACCGCC--G-----CAGAATTCTTGAC
CATGATGGCCCGCAAAATGAAGGATACCGACTCCGAGGAAGAGATCCGCGAGGCTTTCAA
GGTGTTTGACCGCGACATGGTTTGGTCAAGAATTTGGCTTTGATGTGTTCTATTACTGTC
GGTTCCCCTAGCGAACCGATCGTTGATTTTATGATTCAGAGAAATATGGAAGTGCTCGAG
GAGTTTGAACCGCTGGTTACACCTCATGCCACCAAGGTCTTTGTCAACGGTGTCTGGGTT
GGTGTTCACCGCGATCCAGCCCACTTGGTCAGCACTGTCCAGTCACTGCGTCGACGAAAC
ATGATTTCACACGAAGTCAGTCTTGTTCGTGATATTCGTGACCGGGAGTTCAAGATCTTT
ACAGACGCTGGTCGTGTTTGTCGACCACTCTTCGTTATTGACAACGATCCACGAAGCGAA
AATTGCGGCTCGTTGGTACTTAACAAAGACCACATTCGCAGACTGGAAGCAGACCGTGAG
CTTCCGCCAGATCTTGACCCGGAAGAACGAAGGGAGCAATACTATGGCTGGGAAGGTCTT
GTCAAATCAGGAGTCAT
>T._aureolinus_AS3.15865
CTGAC-TCTTTCCAGGCAAATCATCTCCGCTGAGCACGGTCTCGACGGCTCTGGTGTGTA
AGTGTTG--ATACGA-ATCGAAAT----CCTGCAG-TTCGACA--A-TATCTGAT----A
ATC-AACAGCTACAATGGCTCCTCCGACCTCCAGTTGGAGCGTATGAACGTTTACTTCAA
CGAGGTGCGTTAGA----CAAC-------ACTCGACT----CAAACAGAA-------CAT
-AG---ACTCAT-CAAT---TG--CA-TAGGCTTCTGGCAACAAATATGTCCCTCGTGCT
GTCCTCGTCGACTTGGAGCCCGGCTGATTAG-CCG---TTTTGATG-AGTAGGACAAGGA
TGGAGATGGTGAGTGAG-CCGC-----AA---------TGA-TCA------CCAACGATA
CAG-GCGTT-GAACAAGA-------ATAT-CGT--------CATGAAT-AGCATCCTGAC
TATATCTG-AATAGGTCAAATCACAACCAAGGAACTGGGCACCGTCATGCGTTCCCTCGG
CCAGAACCCCTCCGAATCCGAGCTGCAGGACATGATCAACGAAGTCGACGCTGACAACAA
CGGCACAATCGATTTCCCTGGTATGA---------TACAATCAGCTTACGATCGTTA---
--------CGAT-G-----GCAG----AGACTAACTGCCTT------CAGAATTCTTGAC
AATGATGGCCCGCAAAATGAAGGATACCGACTCCGAGGAAGAGATCCGTGAGGCTTTCAA
GGTGTTTGACCGCGATATGGTCTAGTCAAGAATTTGGCTTTGATGTGTTCTATTACTGTG
GGCTCTCCTAGCGAACCCATTGTCGACTTCATGATCCAGCGAAATATGGAAGTGCTTGAG
GAATTCGAACCACTTGTTACGCCTCATGCCACCAAGGTCTTTGTCAATGGTGTTTGGGTT
GGTGTCCATCGTGACCCAGCCCACTTGGTCAGCACTGTCCAGTCGCTACGTCGACGAAAC
ATGATTTCACATGAAGTCAGTCTGGTTCGTGACATTCGTGACCGGGAATTCAAGATTTTC
ACAGACGCGGGTCGTGTTTGTCGACCACTTTTCGTCATTGACAACGATCCACGAAGCGAA
AATTGTGGTTCTCTAGTACTTAACAAAGACCATATTCGCCGACTTGAAGGAGACCGCGAG
CTTCCACCAGATCTTGACCCCGAAGAACGTAGGGAACAATACTACGGTTGGGAGGGTCTT
GTCAAATCAGGAGTCAT
>T._australis_CBS_136667_
CTGAC--TCTTTCAGGCAAATCATCTCTGCCGAGCACGGTCTCGACGGCTCTGGTGTGTA
AGTA-TT--ACACGA-TTC-GAAT-CCAGCTACAGCCCCGACA--A-TATCTGAT----G
ATC-AACAGCTACAATGGCTCCTCCGACCTCCAGTTGGAGCGTATGAACGTTTACTTCAA
CGAGGTGCGTCAGA----C--C-------AATCCACCAGA-TAAATCGAA-------CA-
-AA---ACTCATCCCTT---GA-----TAGGCTTCCGGCAACAAATATGTCCCTCGTGCT
ATCCTCGTCGACTTGGAGCCCGGCTGACTAG-CTG---TTTTGATG-AGTAGGACAAGGA
TGGAGATGGTGAGTG-A-CCGC-----CA---------CGA-ACA------CCGACGATA
TTG--TCTC-GAACAAAG------GCTAT-TTC--------TACAAAC-AGA-TATTAAC
GATATCTA-AATAGGTCAAATCACAACCAAGGAACTTGGCACCGTCATGCGTTCGCTCGG
CCAGAACCCCTCCGAATCCGAATTGCAGGACATGATCAACGAGGTCGACGCTGACAACAA
CGGCACAATTGATTTCCCTGGTATGA----CATAACCTATTCAACCGCAACCATATAT--
-GACTATCGGAT-G-----GCAG----A-ACTAACTGCC--A-----CAGAATTCTTGAC
AATGATGGCCCGCAAAATGAAGGATACCGACTCCGAGGAAGAGATCCGTGAGGCTTTCAA
GGTGTTTGACCGCGACATGGTTTGGTCAAGAACTTGGCTTTGATGTGTTCTATCACCGTG
GGTTCTCCTAGTGAGCCTATTGTTGATTTCATGATTCAGCGAAACATGGAAGTGCTCGAG
GAGTTCGAACCGCTTGTTACGCCTCATGCCACCAAGGTCTTTGTCAATGGTGTCTGGGTT
GGTGTTCATCGTGACCCAGCGCATTTGGTCAGCACTGTCCAGTCACTACGTCGACGAAAC
ATGATTTCACATGAAGTCAGTTTAGTTCGTGATATTCGTGACCGGGAGTTCAAGATCTTC
ACAGATGCTGGTCGTGTTTGTCGACCACTCTTCGTTATTGACAACGATCCACGAAGCGAA
AACTGCGGTTCTTTAGTACTCAACAAAGACCATATTCGCAGACTTGAAGCAGACCGTGAG
CTTCCACCGGACCTCGACCCCGAAGAACGCAGGGAACAGTACTACGGCTGGGAGGGTCTT
GTCAAATCGGGAGTCAT
>T._bannicus_AS3.15862
CTGAC-TCTTTCCAGGCAAATCATCTCTGCTGAGCACGGTCTCGACGGCTCTGGTGTGTA
AGTGTTG--ATACGA-ATC-ATAT----CCTACAA-TTCGACA--A-CATCTGAT----A
ATC-AACAGCTACAATGGCTCCTCCGACCTCCAGTTGGAGCGTATGAACGTCTACTTCAA
CGAGGTGCGTTAGAAAA----C-------ACTCGACT----CGACACGAA-------CAC
-AG---ACTCAT-TAAT---TG--CA-TAGGCTTCCGGCAACAAATATGTCCCTCGTGCT
GTCCTCGTCGACTTGGAGCCCGGCTGACTAG-CCG---TTTTGATG-AGTAGGACAAGGA
TGGAGATGGTGAGTG---AAGC-----CA---------CGA-ATA------CCAACGAAA
AGG-TCTTT-GGACAGGA---------AT----------------AAC-AGA-TATTGAC
GATATCTG-AATAGGTCAAATCACAACCAAGGAACTGGGCACCGTCATGCGTTCCCTCGG
CCAGAACCCCTCCGAATCCGAACTGCAGGACATGATCAACGAAGTCGACGCTGACAACAA
CGGCACAATCGATTTCCCTGGTATGA---------TACAATCAATTTACGATCGTAA---
--------CGAA-G-----GCAG----AGACTAACTGCCT-A-----CAGAATTCTTGAC
AATGATGGCTCGCAAAATGAAGGATACCGACTCCGAGGAAGAGATCCGTGAGGCTTTCAA
GGTGTTTGACCGCGACATGGTCTAGTCAAGAACTTGGCTTTGATGTGTTCTATCACTGTG
GGTTCTCCTAGCGAACCTATCGTTGATTTCATGATCCAGCGAAACATGGAAGTGCTCGAG
GAATTCGAACCGCTGGTTACGCCTCATGCCACCAAGGTCTTTGTTAATGGTGTTTGGGTT
GGTATTCATCGCGACCCAGCCCACTTGGTCAGCACTGTTCAATCACTACGTCGACGAAAC
ATGATTTCACACGAAGTCAGCTTGGTTCGTGACATTCGTGACCGAGAATTCAAGATCTTC
ACAGATGCCGGTCGTGTTTGTCGGCCACTCTTCGTTATTGACAACGATCCACGAAGCGAG
AATTGTGGTTCTTTAGTACTCAATAAAGACCATATTCGCAGACTTGAAAGAGACCGCGAG
CTTCCGCCAGACCTTGACCCTGAAGAACGAAGAGAGCAATATTACGGTTGGGAGGGACTT
GTCAAATCAGGAGTCAT
>T._beijingensis_CGMCC_3.18200_
CTGAC--TGTTTTAGGCAAATCATCTCTGCCGAGCATGGTCTCGACGGCTCTGGTGTGTA
AGTTTTT----ACCG-TTC-AAAT-CCAGCTACAA-TTCGTCA--A-TATCTGAT----T
GTC-AACAGCTACAATGGCTCCTCCGACCTTCAGTTGGAGCGTATGAACGTCTACTTCAA
CGAGGTGCGTCATA-------T-------CACCCACCACG-TCAACGAGA-------CA-
-AA---ACTCACACAAA---GA--TA-TAGGCCTCCGGCAACAAATACGTGCCCCGTGCT
GTCCTCGTCGACTTGGAGCCCGGCTGACTAG-CCG----TTTGGCG-AGTAGGACAAGGA
TGGAGATGGTGAGTC----CGC-----CA---------CGA-ACG------TCGACGATG
AAG-TCTTT-CGGTAAAG------GTTGT-CGC---------TCGAAC-AGA-TATTGAT
AA-ATC-G-AATAGGTCAAATCACAACCAAGGAACTAGGCACCGTCATGCGGTCCCTCGG
CCAGAACCCCTCCGAATCCGAATTGCAGGACATGATCAACGAGGTCGACGCTGACAACAA
CGGCACAATCGATTTCCCTGGTATGA---------TATAACCGCTTACGGACTACTA---
--------CGAC-G-----GTAT----T-ACTAATTGCC--G-----CAGAATTCTTGAC
AATGATGGCCCGCAAAATGAAGGATACCGACTCCGAGGAGGAAATCCGCGAGGCTTTCAA
GGTGTTTGACCGTGACATGGTTTGGTCAAGAACTTGGCTTTGATGTGCTCCATCACCGTG
GGTTCTCCTAGCGAGCCTATTGTTGATTTCATGATTCAACGAAACATGGAAGTACTTGAG
GAGTTTGAACCGCTCGTTACACCTCATGCCACCAAGGTCTTTGTCAATGGTGTCTGGGTT
GGTGTGCACCGTGACCCGGCTCATTTGGTTAGCACTGTCCAGTCATTACGTCGACGAAAC
ATGATTTCACACGAAGTCAGTTTGGTTCGTGATATTCGTGACCGAGAGTTCAAGATCTTC
ACAGATGCTGGTCGTGTTTGTCGACCACTTTTCGTCATTGACAATGATCCACGAAGCGAG
AACTGTGGTTCTTTGGTACTCAACAAAGATCATATCCGCAGACTCGAAGCAGATCGTGAG
CTTCCACCAGATCTTGATCCAGAAGAACGAAGAGAACAGTACTACGGCTGGGAGGGCCTT
GTCAAATCGGGAGTCAT
>T._brevis_CBS_141833_
CTGAC--TTTTCCAGGCAAATCATCTCTGCTGAGCACGGTCTCGATGGCTCTGGTGTGTA
AGTA-TT--GCACGA-TTC-GAAT-TCAGCTATAA-TCCGACG--A-TATCTGAT----A
ATC-AACAGCTACAATGGCTCCTCCGACCTCCAGTTGGAGCGTATGAACGTCTACTTCAA
CGAGGTGCGTCAAC-------C-------AATCCATCGTA-TAAACGGAA-------CA-
-AA---GCTCAT--ACT---GG--TG-TAGGCCTCCGGCAACAAATACGTTCCCCGTGCT
GTCCTCGTCGACTTGGAGCCCGGCTGACTAG-CCG---TTTTGATG-AGTAGGACAAGGA
TGGAGATGGTGAGTC----GGC-----CA---------CGA-ACA------ATATCCAAA
AGG--CGTT-GAACAAGG------GTTAT-CGC--------CGCGAAC-AGA-TATTGAC
TATATC-G-AATAGGTCAAATCACAACCAAGGAACTGGGCACTGTCATGCGTTCCCTCGG
CCAGAACCCCTCCGAATCCGAACTGCAGGACATGATCAACGAAGTCGACGCTGACAACAA
CGGCACAATCGATTTCCCTGGTATGA---------TATAATTGCTCACAGGATATTA---
--------TGAT-G-----GCAG----T-ACTAACTGCC--G-----CAGAATTCCTGAC
AATGATGGCCCGCAAAATGAAGGACACCGACTCCGAGGAAGAGATCCGCGAGGCATTCAA
GGTGTTTGACCGTGACATGGTTTGGTCAAAAACTTGGCTTTGATGTGTTCTATCACTGTG
GGTTCTCCTAGCGAGCCTATTGTTGATTTCATGATTCAACGAAACATGGAAGTGCTTGAA
GAATTCGAACCGCTAGTTACACCTCATGCCACTAAGGTCTTTGTCAATGGTGTTTGGGTT
GGTGTGCATCGTGACCCGGCTCATTTGGTCAGCACTGTCCAGTCACTACGCCGACGGAAT
ATGATTTCCCACGAAGTCAGCTTAGTTCGTGATATTCGTGACCGAGAGTTCAAGATCTTC
ACAGATGCTGGTCGTGTTTGTCGACCACTTTTCGTCATTGACAACGATCCACGAAGTGAA
AACTGCGGATCTTTGGTGCTCAACAAAGACCATATTCGCAGACTTGAAGCAGACCGCGAG
CTTCCACCAGACCTCGACCCCGAAGAACGAAGGGAACAGTACTATGGCTGGGAGGGTCTT
GTTAAATCGGGAGTCAT
>T._calidicanius_CBS_112002_
CGGAC-TCTTCCCAGGCAAATTATCTCCGCTGAGCACGGTCTCGACGGCTCCGGTGTGTA
AGTA-TT--ACACTA-TTC-AAAT-CCAGCTACAA-TCCGACA--AATATCTGAT----A
ATC-AACAGCTACAATGGCTCCTCCGACCTCCAGTTGGAGCGTATGAACGTTTACTTCAA
CGAGGTTCGTCAGA----C--C-------CATCCACCTCA-TAAACCGCA--------AA
CAA---GCTCAT-GATC---GA--TA-CAGGCTTCCGGCAACAAATATGTCCCCCGTGCT
GTCCTCGTCGACTTGGAGCCCGGCTGACTAG-CCG---TTTTGATG-AACAGGACAAGGA
CGGAGATGGTGAGTG---ACGC-----CA---------CGA-ACA------CCAACGATA
TCC-TCTTC-GAACAAAG------GTTAT-TGC--------TACGATC-AGA-TATTGAT
GATGCC---AATAGGTCAAATCACAACCAAGGAACTGGGCACCGTCATGCGTTCCCTCGG
CCAGAACCCCTCCGAATCCGAATTGCAGGACATGATCAACGAGGTCGACGCTGACAACAA
CGGCACAATCGATTTCCCTGGTATGA--------------TACGGCTTCTATTTACCGCA
ACTGTTTCCGACCATAAGCGCAG----ATACTGACCGTC--G-----TAGAATTCTTGAC
AATGATGGCCCGCAAAATGAAGGATACAGACTCCGAGGAAGAGATCCGCGAGGCTTTCAA
GGTTTTTGACCGTGACATGGTTTGGTTAAGAACTTGGCTTTGATGTGTTCTATCACTGTG
GGTTCTCCTAGCGAGCCTATTGTTGATTTCATGATCCAGCGAAACATGGAAGTGCTCGAA
GAGTTTGAACCACTCGTCACCCCTCATGCCACCAAGGTCTTTGTCAACGGTGTTTGGGTT
GGTGTTCATCGTGACCCAGCGCATTTGGTCAGCACTGTCCAGTCACTGCGTCGACGAAAC
ATGATTTCGCATGAAGTCAGTTTGGTTCGTGACATTCGTGACCGGGAGTTCAAGATCTTC
ACAGATGCTGGCCGTGTTTGTCGACCACTGTTCGTTATTGACAATGATCCGCGAAGCGAA
AATTGCGGTTCATTGGTGCTCAACAAAGACCATATTCGCAGACTTGAAGCAGACCGCGAG
CTTCCACCAGATCTCGACCCCGAAGAACGAAGGGAACAGTATTACGGTTGGGAGGGTCTT
GTTAAATCGGGAGTCAT
>T._californicus_NRRL_58168_
CTGAC--TTTTCCAGGCAAATCATCTCTGCTGAGCACGGTCTCGATGGCTCTGGTGTGTA
AGTA-TT--ACACGA-TTC-GAAT-CCAGCTACAA-TTCGACA--G-TATCTGAT----A
ATC-AATAGCTACAATGGCTCCTCCGACCTCCAGTTGGAGCGTATGAACGTCTACTTCAA
CGAGGTGCGTCAGA----C--C-------ATCCCACCATA-T-AACGGAA-------CA-
-AA---ACTCAT--AAT---AG--TA-TAGGCCTCCGGCAACAAATACGTTCCCCGTGCT
GTCCTCGTCGACTTGGAGCCCGGCTGACTAG-CCG---GTTTGATG-AGTAGGACAAGGA
TGGAGATGGTGAGTC----CGC-----CA---------CGA-ACA-----CACGACGATA
TTG--TCTC-GAACAAAG------GTTTT-TTT--------TACGAGC-ATA-TATTGAT
AAACTC-G-AATAGGCCAAATCACAACCAAGGAACTGGGCACCGTCATGCGTTCTCTCGG
CCAGAACCCCTCCGAATCCGAATTGCAGGACATGATCAACGAAGTCGACGCTGACAACAA
CGGCACAATCGATTTCCCTGGTATGACGACCACACTACAATTTGCAATTAAT--------
--------CTAT-G-----GCAG----T-ACTAACTGCT--A-----CAGAATTCTTGAC
AATGATGGCCCGCAAAATGAAGGATACCGACTCCGAGGAAGAGATCCGCGAGGCATTCAA
GGTGTTTGACCGTGACATGGTTTGGTCAAGAACTTGGCTTTGATGTGTTCTATCACTGTG
GGTTCTCCTAGCGAGCCTATTGTTGATTTCATGATTCAGCGAAACATGGAAGTTCTTGAG
GAATTCGAACCGCTAGTTACACCTCATGCGACCAAAGTCTTTGTCAATGGTGTTTGGGTT
GGTGTGCATCGTGACCCGGCGCATTTGGTCAGCACTGTCCAGTCACTACGTCGACGGAAT
ATGATTTCACACGAAGTCAGTTTGGTTCGTGATATTCGTGACCGGGAGTTTAAGATCTTC
ACAGATGCTGGTCGTGTTTGTCGACCACTTTTCGTCATTGACAACGATCCGCGAAGTGAA
AACTGCGGATCTTTGGTACTCAACAAAGACCATATTCGCAGACTTGAAGCAGACCGTGAG
CTTCCACCAGATCTCGATCCTGAAGAACGAAGGGAACAGTACTACGGCTGGGAGGGCCTT
GTCAAGTCGGGGGTCAT
>T._cavernicola_URM8448_
CTGAC--TTTCGCAGGCAAATCATCTCTGCTGAGCACGGCCTCGATGGCTCTGGTGTGTA
AGTA-TT--GCACGA-TTC-GAAT-CCAGCTACAG-TCCGACG--A-TATCTAAT----A
ATC-AACAGCTACAATGGCTCCTCCGACCTCCAGTTGGAGCGTATGAACGTCTATTTCAA
CGAGGTGTGTCGAA----C--C-------AATCCATCGTA-T-AACGGAA-------AA-
-AT---ACTTAT--ATT---AG--TA-TAGGCCTCCGGCAACAAATACGTTCCCCGTGCT
GTCCTCGTCGACTTGGAGCCCGGCTGACTAG-CCG---TTTTGATG-AGTAGGACAAGGA
TGGAGATGGTGAGTC----CGC-----CA---------CGA-ACA-------CGACGATA
TTT-GTCTC-GAGCAAAG-----GCTTTT-TTC---------ACAAGC-ATA-TATTGAT
AAAATCT--GATAGGCCAAATTACAACCAAGGAGCTGGGCACCGTTATGCGTTCCCTCGG
CCAGAACCCCTCCGAATCCGAACTGCAGGACATGATCAACGAAGTCGACGCTGACAACAA
CGGCACAATCGATTTCCCTGGTATGA---------TATAATTTTTCACAGGGTAATA---
--------CGAT-G-----GCAG----T-GCTAATTGCC--G-----CAGAATTCTTGAC
AATGATGGCCCGCAAAATGAAGGATACCGACTCCGAGGAAGAGATCCGTGAAGCTTTCAA
GGTGTTTGACCGTGACATGGTTTGGTCAAGAACTTGGCTTTGATGTGTTCAATCACTGTC
GGTTCTCCTAGCGAGCCTATTGTCGATTTCATGATTCAGCGAAACATGGAAGTACTTGAG
GAATTCGAACCGCTAGTTACACCTCATGCCACCAAGGTCTTTGTCAATGGTGTTTGGGTT
GGCGTGCATCGTGATCCGGCGCATTTGGTCAGCACTGTCCAGTCACTTCGTCGACGAAAC
ATGATTTCCCACGAAGTCAGTTTAGTTCGTGATATTCGTGACCGAGAGTTTAAGATCTTC
ACAGATGCTGGTCGTGTTTGTCGACCACTTTTTGTCATTGACAACGATCCACGAAGTGAA
AACTGCGGCTCTTTGGTGCTCAACAAAGACCATATTCGCAGACTTGAAGCAGACCGTGAG
CTTCCACCAGACCTCGATCCTGAAGAACGAAGGGAACAATACTACGGTTGGGAGGGCCTT
GTTAAGTCGGGAGTCAT
>T._cnidii_KACC_46617_
CTGAC--TTTTTCAGGCAAATCATCTCTGCTGAGCACGGTCTTGATGGCTCTGGTGTGTA
AGTA-TT---CACGAATTC-GAAT-CCAGCTACAA-TCCGACA--A-TATCTGAT----C
GTC-AACAGCTACAATGGCTCCTCCGACCTCCAGTTGGAGCGTATGAACGTCTACTTCAA
CGAGGTGCGTCGAA----C--C-------AATCCACCATA-T-AACGAAA-------CAA
------ACTCAC--AAT---GG--TATTAGGCCTCCGGCAACAAATACGTCCCCCGTGCT
GTCCTCGTCGACTTGGAGCCCGGCTGACTAG-CCG---GTTTGATG-AATAGGACAAGGA
TGGAGATGGTGAGT-----CGC-----CA---------CGA-ACACAAACAACAACCAAA
CGA--CTTT-GAACAAAG------GCTAT---C--------AACGGAC-AGT-TATTGAC
TCTATC-G-AATAGGTCAAATCACAACCAAGGAACTGGGCACCGTCATGCGTTCCCTCGG
CCAGAACCCCTCCGAATCCGAATTGCAGGACATGATCAACGAGGTCGACGCTGACAACAA
CGGCACAATCGATTTCCCTGGTATGA--CAAAGCGCACTACCACTCGCAATATCACAT--
-------------G-----GCAG----T-ACTAACTGCC--G-----CAGAATTCCTGAC
AATGATGGCCCGCAAAATGAAGGATACCGACTCCGAGGAAGAGATCCGCGAGGCCTTCAA
GGTGTTTGACCGTGACATGGTTTGGTCAAGAACTTGGCATTGATGTGCTCTATCACTGTG
GGTTCTCCTAGCGAGCCAATTGTTGATTTCATGATTCAGCGAAACATGGAAGTGCTTGAG
GAGTTTGAACCGCTAGTTACGCCTCATGCCACCAAGGTCTTTGTCAATGGTGTTTGGGTT
GGTATCCATCGTGACCCGGCCCACTTGGTCAGCACTGTCCAGTCACTACGTCGACGAAAC
ATGATTTCGCATGAAGTCAGTTTGGTTCGTGATATTCGTGACCGGGAGTTCAAGATCTTC
ACAGATGCTGGTCGTGTTTGTCGACCACTTTTCGTCATTGACAATGATCCACGAAGCGAG
AACTGTGGTTCTTTGGTACTCAACAAAGACCATATTCGCAGACTCGAAGCGGACCGTGAG
CTTCCACCAGACCTCGACCCCGAAGAACGAAGAGAACAATACTACGGCTGGGAGGGTCTT
GTCAAATCGGGAGTCAT
>T._coprophilus_CBS_142756_
CTGAC--TTTTTCAGGCAAATCATCTCTGCTGAGCACGGTCTCGATGGCTCTGGTGTGTA
AGTA-TT---CACGA-TTC-GAAT-CCAGCTACAA-CACGACA--A-TATCTGAT----C
GTC-AATAGCTACAATGGCTCCTCCGACCTCCAGTTGGAGCGTATGAACGTCTACTTCAA
CGAGGTGCGTCAAAAC-----C-------AATCCATCGTA-T-AACGGAA-------CA-
-AA---ACTTAT--AAT---GG--TA-TAGGCCTCCGGCAACAAATACGTTCCCCGTGCT
GTCCTCGTCGACTTGGAGCCCGGCTGACTAG-CCG---GTTTGATG-AGTAGGACAAGGA
TGGAGATGGTGAGTC----CGC-----CA---------CGA-ACG------TCGACGATG
AAG--TCTTTGGATAGAC------GTTAT-CGC--------TACGAAC-AGA-CATTGAT
-ATATC-G-AATAGGTCAAATCACAACCAAGGAACTGGGCACCGTCATGCGTTCCCTCGG
CCAGAACCCCTCCGAATCCGAATTGCAGGACATGATCAACGAGGTCGACGCTGACAACAA
CGGCACAATCGATTTCCCTGGTATGA--------------CAAACCACAAGCTCGCAA--
----TAATCTAT-G-----GCAG----T-ACTAACTGCC--G-----CAGAATTCCTGAC
TATGATGGCCCGCAAAATGAAGGATACCGACTCCGAGGAAGAGATCCGTGAGGCATTCAA
GGTGTTTGACCGTGACATGGTTTGGTCAAGAACTTGGCTTTGATGTGTTCTATCACTGTG
GGTTCTCCTAGCGAGCCTATTGTCGATTTCATGATTCAGCGAAACATGGAAGTGCTTGAG
GAATTCGAACCGCTCGTTACACCTCATGCCACCAAGGTCTTTGTCAATGGTGTTTGGGTT
GGTGTGCATCGTGATCCGGCCCACTTGGTCAGCACTGTCCAGTCATTGCGTCGACGAAAC
ATGATTTCCCACGAAGTCAGCTTGGTTCGTGATATTCGTGACCGGGAGTTCAAGATCTTC
ACAGATGCCGGTCGTGTTTGTCGGCCACTTTTCGTCATTGACAACGATCCACGAAGCGAA
AACTGTGGTTCTTTGGTGCTCAACAAAGACCATATTCGCAGACTTGAAGCAGACCGTGAG
CTTCCACCAGACCTCGACCCCGAAGAACGAAGAGAACAGTACTACGGCTGGGAGGGCCTT
GTCAAATCGGGAGTCAT
>T._cucurbitiradicu_ACCC_39155_
CTGAC--TCGTCCAGGCAAATCATCTCTGCTGAGCACGGTCTCGACGGCTCCGGTGTGTA
AGTA-TT---CACGA-TCC-GAAA-CCAACTACAA-TCAGACA--G-TATCTGAT----A
ATC-AACAGCTACAATGGCTCCTCCGATCTCCAGTTGGAGCGTATGAACGTCTACTTCAA
CGAGGTGCGTAATT-------CA------AAGTCATCGTA-CAAACGGA--------TAT
AAA---TCTCAT--AAC---GG--TC-CAGGCCTCCGGCAACAAATATGTCCCTCGTGCT
GTCCTGGTCGATTTGGAGCCCGGCTGACTAG-CCG---TTGAAATA-ATTAGGACAAGGA
TGGAGATGGTGAGTC----CGC-----CA---------CGA-ACG------ATAACCAGA
TGA--TCTT-GAGCAAAG------TCTAT-CGC--------ATCGAAT-ATA-TATTAAC
TATATTC--AAAAGGCCAAATCACAACCAAGGAACTGGGCACTGTCATGCGTTCCCTCGG
CCAGAACCCCTCCGAATCCGAATTGCAGGACATGATCAACGAAGTCGATGCTGACAACAA
CGGAACAATCGATTTCCCTGGTATGA--------------AAAACCGCAAACTCTCAG--
----TTTTCTAC-C-----GCAG----T-ACTAACTGAC--A-----CAGAATTCTTGAC
TATGATGGCCCGCAAAATGAAGGATACTGACTCCGAGGAAGAGATCCGTGAGGCTTTCAA
GGTGTTTGACCGTGACATGGTTTGGTCAAGAACTTGGCTTTAATGTGCTCTATCACTGTG
GGTTCTCCTAGTGAGCCTATTGTTGATTTCATGATTCAGCGAAACATGGAAGTGCTTGAG
GAATTTGAACCGCTAGTCACACCTCATGCCACCAAGGTCTTTGTCAATGGTGTTTGGGTT
GGTGTACATCGTGACCCTGCCCATTTGGTCAGCACCGTGCAGTCACTACGTCGACGAAAT
ATGATTTCGCACGAAGTCAGTTTAGTTCGTGATATTCGTGACCGGGAGTTCAAGATCTTT
ACAGATGCCGGCCGTGTTTGTCGACCACTTTTCGTCATTGACAACGATCCACGAAGCGAA
AACTGCGGATCTTTGGTACTAAACAAAGATCATATCCGGAGGCTCGAAGCAGACCGTGAG
CTTCCACCAGACCTCGACCCCGAAGAACGAAGAGAGCAGTATTACGGCTGGGAAGGTCTT
GTCAAATCAGGAGTCAT
>T._derxii__CBS_412.89_
CTGAC--TTTACCAGGCAAATCATCTCTGCCGAGCACGGTCTCGACGGCTCTGGTGTGTA
AGTG-TTGCAAACGA-CTC-GGAT-CCAAATACAA-GCCGATAGTA-TATCTGAT----T
ATC-AACAGCTACAATGGCTCCTCCGACCTCCAGTTGGAGCGTATGAACGTCTACTTCAA
TGAGGTGCGTGAAATTAACCACCGAAAAAAACCCATCGAA---TGCTTGA----------
------ACTGAT-GTTT---CGAATA-TAGGCCTCCGGCAACAAATACGTGCCCCGTGCT
GTCCTCGTCGACTTGGAGCCCGGGTCACTAA-CCGGTCTTTTAATG-AACAGGACAAGGA
TGGAGATGGTGAGTG-A-CCGA-----TA---------CGGCATG------CCGACGAAT
ATT-GTCTC-GAATAAAA-----GCTTGAATGT---------ACGGGC-AGA-TACTGAT
AGACTC-G-AACAGGTCAGATCACTACCAAGGAACTGGGCACCGTCATGCGTTCCCTCGG
CCAGAACCCCTCCGAATCCGAGTTGCAGGACATGATCAACGAAGTCGACGCTGACAACAA
CGGCACAATTGATTTCCCTGGTACGA---------TTCATCACTCTAGATGGTGACAT--
--------CGAC-G-----ATAA----AAACTGACAGCC--A-----CAGAATTCCTGAC
CATGATGGCCCGCAAAATGAAGGATACCGACTCCGAGGAAGAGATCCGCGAGGCTTTCAA
GGTGTTTGACCGCGACATGGTTTGGTGAAGAATTTGGCTTTAATGTGTTCTATTACCGTC
GGTTCTCCTAGTGAACCAATTGTTGATTTCATGATCCAGCGTAATATGGAAGTGCTTGAG
GAGTTTGAACCGCTGGTTACACCTCATGCCACCAAGGTGTTTGTGAATGGTGTTTGGGTT
GGTGTTCACCGCGATCCAGCCCACTTGGTCAGCACTGTCCAATCACTACGTCGACGAAAC
ATGATTTCACACGAAGTCAGTCTTGTTCGTGATATTCGCGACCGAGAGTTCAAGATTTTC
ACAGATGCTGGTCGTGTTTGTCGGCCACTCTTCGTTATTGACAACGATCCACGAAGTGAG
AATTGCGGCTCTCTGGTGCTCAACAAAGACCACATTCGCAGACTTGAAGCAGACCGTGAG
CTTCCGCCTGATCTTGACCCGGAAGAACGAAGGGAGCAATACTACGGCTGGGAGGGTCTT
GTCAAGTCAGGAGTCAT
>T._dimorphus_AS3.15692_
CTGACTCTGCCCAAGGCAAATCATCTCTGCCGAGCACGGTCTCGATGGCTCTGGTGTGTA
AGTG-TT---CACGA-TTC-GAAT-CCAGCCACGA-TCCAACA--A-TATCTGAT----C
GTC-AACAGCTACAATGGCTCCTCCGACCTCCAGTTGGAGCGGATGAACGTCTACTTCAA
CGAGGTGCGTCACA----T--C-------AACCTCCCATTATTCACGAAA------ACAA
AGA---ACTCAT--AGC---GG--TG-TAGGCTTCCGGCAACAAATACGTCCCCCGTGCT
GTCCTCGTCGACTTGGAGCCCGGCTAACTAG-CCG---TCTTAATG-TACAGGACAAGGA
TGGAGATGGTGAGTC----CGC-----CA---------CGA-ACG------TTGACGATA
AAT-ACTTTCGACCACGG-------TCAC-TTC---------TCGAAT-ACA-TATTGAC
CATATCA--AATAGGTCAGATCACAACCAAGGAATTGGGCACCGTCATGCGTTCCCTCGG
CCAGAATCCCTCCGAGTCTGAATTGCAGGACATGATAAATGAGGTCGACGCTGACAACAA
CGGCACAATCGATTTCCCTGGTATGA---------TATAGTTGCTTGCGGATTACTA---
--------CGAC-G-----GCAA----ATACTAATTGTC--A-----CAGAATTCTTGAC
AATGATGGCCCGTAAGATGAAGGATACCGACTCTGAGGAAGAGATCCGCGAGGCTTTCAA
GGTTTTTGACCGGGATATGGTCTGGTCAAGAACTTGGCTTTGATGTGCTCGATCACTGTG
GGTTCTCCTAGCGAGCCTATTGTTGATTTCATGATTCAGCGAAACATGGAAGTTCTTGAA
GAGTTTGAACCGCTGGTTACGCCTCATGCCACCAAGGTCTTTGTCAATGGTGTGTGGGTT
GGCGTTCATCGTGACCCAGCCCATTTGGTCAGCACTGTTCAGTCACTACGTCGACGAAAC
ATGATTTCACACGAAGTCAGTCTGGTTCGTGATATTCGTGACCGAGAATTCAAGATCTTC
ACAGATGCTGGTCGTGTCTGTCGACCACTTTTCGTTATTGACAACGATCCACGAAGCGAG
AACTGTGGTTCTTTGGTGCTCAACAAAGACCATATTCGCAGACTCGAAGCAGACCGTGAG
CTTCCGCCGGATCTCGACCCCGAAGAACGAAGAGAACAATACTACGGCTGGGAAGGTCTC
GTCAAATCAGGAGTCAT
>T._domesticus_NRRL_58121
CTGAC--TTTCCCAGGCAAATCATCTCTGCTGAGCACGGTCTCGATGGCTCTGGTGTGTA
AGTA-TT--GCACGA-TTC-GAAT-CCAGCTACAA-TCCGACG--A-TATCTGAT----A
ATC-AACAGCTACAATGGCTCCTCTGACCTCCAGTTGGAGCGTATGAACGTCTATTTCAA
CGAGGTGTGTGGAA----C--C-------AATCCATCGTA-T-AACAGAA-------CA-
-AT---ACTTAT--ATT---AG--TA-TAGGCCTCCGGCAACAAATACGTTCCCCGTGCT
GTCCTCGTCGACTTGGAGCCCGGCTGACTAG-CCG---TTTTGATG-AGTAGGACAAGGA
TGGAGATGGTGAGTC----CGC-----CA---------CGA-ACA------ATAACCAAA
AAG--CCTT-GAACAAAG------GTTGG-TTC---------GCGAAC-AAA-TATTGAT
-ATGCTTG-AATAGGCCAGATCACAACCAAGGAACTGGGCACCGTCATGCGTTCTCTCGG
CCAGAACCCCTCCGAATCCGAACTGCAGGACATGATCAATGAAGTCGACGCTGACAACAA
CGGCACAATCGATTTTCCTGGTATGA---------TATAATTGCTCACGGGTTATTA---
--------CGAT-G-----GCAG----T-ACTAATTGCC--G-----CAGAATTCTTGAC
AATGATGGCACGCAAAATGAAGGATACCGACTCGGAAGAAGAGATCCGTGAGGCTTTCAA
GGTGTTTGACCGTGACATGGTTTGGTCAAGAACTTGGCTTTGATGTGTTCAATTACTGTC
GGTTCTCCTAGCGAGCCTATTGTTGATTTCATGATTCAGCGAAACATGGAAGTACTTGAG
GAATTCGAACCGCTAGTTACACCTCATGCCACCAAGGTCTTTGTCAATGGTGTTTGGGTT
GGCGTGCATCGTGATCCGGCGCATTTGGTCAGCACTGTTCAGTCACTTCGTCGACGAAAC
ATGATTTCCCACGAAGTCAGTTTAGTTCGTGATATTCGTGACCGAGAGTTTAAGATCTTC
ACAGATGCCGGTCGTGTTTGTCGACCACTTTTCGTCATTGACAACGATCCACGAAGTGAA
AACTGCGGCTCTTTGGTTCTCAACAAAGACCATATTCGCAGACTTGAAGCAGACCGTGAG
CTTCCACCAGACCTCGATCCTGAAGAACGAAGGGAACAATACTACGGTTGGGAGGGCCTT
GTTAAGTCGGGAGTCAT
>T._duclauxii_CBS_322.48_
CTGAC-TCTTTCCAGGCAAATTATCTCTGCTGAGCACGGTCTCGACGGCTCCGGTGTGTA
AGTA-TT--ACTCAA-TTC-AAAT-CCAGCTACAA-TCCGACA--AGTATCTGAT----A
ATC-AACAGCTACAATGGCTCCTCCGACCTCCAGTTGGAGCGTATGAACGTTTACTTCAA
CGAGGTTCGTCAGA----C--C-------CATCCACACCA-TAAACCGCA-------AAC
-AA---GCTCAT-GATC---GA--TA-CAGGCTTCCGGCAACAAATATGTCCCCCGTGCT
GTCCTCGTCGACTTGGAGCCCGGCTGACTAG-CCG---TTTTGATG-AATAGGACAAAGA
CGGAGATGGTGAGTG---ACGC-----CA---------CGA-ACA------CCAACGATA
TAC-TCTTG-GAACAAAGG------CTAT-TGC--------TGCGAAC-AAA-TATTGAT
TATGCC---AACAGGTCAAATCACAACCAAGGAACTGGGCACCGTCATGCGTTCCCTCGG
CCAGAACCCCTCCGAATCCGAATTGCAGGACATGATCAACGAGGTCGATGCTGACAACAA
CGGCACAATCGATTTCCCTGGTATGA--------------TACAGCTTCTACTTACCGCA
ACTGTTTCCGATCGCAAGCGCAG----ATACTGACCGTC--G-----TAGAATTCTTGAC
AATGATGGCTCGCAAAATGAAGGATACCGACTCTGAGGAAGAGATCCGCGAGGCTTTCAA
GGTGTTTGACCGCGACATGGTTTGGTTAAGAACTTAGCTTTGATGTGTTCTATCACTGTG
GGTTCTCCTAGCGAACCTATTGTTGATTTCATGATCCAGCGAAACATGGAAGTTCTCGAA
GAGTTTGAACCACTCGTCACCCCTCATGCCACAAAGGTCTTTGTCAACGGTGTTTGGGTT
GGTGTTCATCGTGACCCAGCGCATTTGGTCAGCACTGTCCAGTCACTACGTCGACGAAAC
ATGATTTCGCACGAAGTCAGTTTGGTTCGTGACATTCGTGACCGGGAGTTCAAGATCTTC
ACGGACGCTGGCCGTGTTTGTCGACCACTGTTCGTTATTGACAACGATCCGCGAAGTGAA
AATTGCGGTTCATTGGTGCTCAACAAAGACCATATTCGCAGACTTGAAGCAGACCGCGAG
CTCCCACCAGATCTCGACCCCGAAGAACGAAGGGAACAGTATTACGGTTGGGAGGGTCTT
GTTAAATCAGGAGTCAT
>T._echinulatus_CNUFC_HB1206_
CTGAC-TCTTTCCAGGCAAATCATCTCTGCTGAGCACGGTCTTGACGGCTCTGGTGTGTA
AGTGTTG--ATACGA-ATC--GAA-ACC-CTACAA--TCGACA--A-GATCTGAT----A
ATC-AACAGCTACAATGGCTCCTCCGACCTCCAGTTGGAGCGTATGAACGTTTATTTCAA
CGAGGTGCGTTAGA--AAA--C-------ACTCGAC-----TCAACCGAA-------ACA
CAG---GCTCAT-CAAT---TG--CA-TAGGCTTCCGGCAACAAATATGTCCCTCGTGCT
GTCCTCGTCGACTTGGAGCCCGGCTGACTAG-TCG---TTTTGATG-AGTAGGACAAGGA
TGGAGATGGTGAGTGAAGCCAC-----GA---------CGATACA---------------
----------GAGAA-----------TAT-CAT--------CACGAAC-ACCATCCTGAC
TATATCTG-AATAGGTCAAATCACCACCAAGGAACTGGGTACCGTCATGCGTTCCCTCGG
CCAGAACCCCTCCGAATCCGAATTGCAGGACATGATCAACGAAGTCGACGCTGACAACAA
CGGCACAATCGATTTCCCTGGTATGA---------TACAATTACTTACGG--------TC
GTTA----CGAT-G-----GCAG----AGACTAACTGCCT-A-----CAGAATTCTTGAC
GATGATGGCCCGCAAAATGAAGGATACCGACTCCGAGGAAGAGATCCGTGAGGCTTTCAA
GGTGTTTGACCGCGACATGGTCTAGTCAAGAACTTGGCTTTGATGTGTTCTATCACTGTG
GGTTCTCCTAGCGAACCTATCGTTGATTTCATGATCCAGCGAAACATGGAAGTGCTCGAA
GAATTCGAACCACTAGTTACGCCTCATGCCACCAAGGTCTTTGTCAATGGTGTTTGGGTT
GGTATTCATCGTGACCCAGCCCACTTGGTCAGCACTGTTCAATCACTACGTCGACGAAAC
ATGATTTCACACGAAGTCAGCTTGGTTCGTGACATTCGTGACCGAGAATTTAAGATCTTC
ACAGATGCCGGTCGTGTTTGTCGGCCACTCTTCGTTATTGATAACGATCCACGAAGCGAG
AATTGTGGTTCTTTAGTACTCAACAAAGACCATATTCGCAGACTTGAAGGAGACCGCGAG
CTTCCACCAGACCTTGACCCTGAAGAACGAAGAGAGCAATATTACGGTTGGGAGGGACTT
GTCAAATCCGGAGTCAT
>T._euchlorocarpius_DTO176I3_
CTGAC-TCTTTGCAGGCAAATCATCTCCGCTGAGCACGGTCTCGACGGCTCTGGTGTGTA
AGTGTTG--GCAAAA-TTCGAAAT-CCAGCTACAA-TCCGACA--A-TATCTGAT----A
ATC-ACCAGCTACAATGGCTCCTCCGACCTCCAGTTGGAGCGTATGAACGTCTACTTCAA
CGAGGTGCGTTAAG--AAC--A-------TCATCATCAAA-TAAACCGAA----AGACAA
AAC---ACTCAT-CGTT---CG---A-TAGGCTTCCGGCAACAAATATGTCCCTCGTGCT
GTCCTCGTCGACTTGGAGCCCGGCTAACTAG-CCG---TTTTGATG-AATAGGACAAGGA
TGGAGATGGTGAGTGAT-CCGC-----CA---------CGA-ACA------CCAGCGACA
TGG-TCTTTAGAACGAGG-------CTATACAGAATAGATACACGGAC-AGCATGTTGAT
TATATC-G-AATAGGTCAAATCACAACCAAGGAACTGGGCACCGTCATGCGTTCCCTCGG
CCAGAACCCCTCCGAATCCGAATTGCAGGACATGATCAACGAGGTCGACGCTGACAACAA
CGGCACAATCGATTTCCCTGGTATGA---------------TACCAGCACGTCTGCGCTG
AATAGATACGGT-G-----GCGG----G-ACTAACTGCCT-A-----TAGAATTCTTGAC
AATGATGGCCCGCAAAATGAAGGATACCGACTCCGAGGAAGAGATCCGCGAGGCCTTCAA
GGTGTTTGACCGCGACATGGTTTGGTTAAGAACTTGGCCTTAATGTGTTCTATTACTGTG
GGCTCTCCGAGCGAGCCTATTGTTGATTTCATGATTCAACGAAACATGGAAGTGCTCGAG
GAATTTGAGCCACTCGTTACGCCTCACGCCACCAAGGTCTTTGTCAATGGTGTTTGGGTT
GGTGTTCATCGAGACCCAGCCCACTTGGTCAGCACTGTCCAATCACTACGTCGACGAAAT
ATGATTTCACATGAAGTCAGTCTGGTTCGTGACATTCGTGACCGAGAATTCAAGATCTTT
ACAGACGCCGGTCGTGTTTGTCGACCACTTTTCGTCATTGACAACGATCCACGAAGCGAA
AATTGCGGCTCTTTGGTCCTTAACAAAGACCATATCCACCGACTTGAAGCAGACCGTGAA
CTTCCTCCAGATCTCGACCCTGAAGAACGTAGGGAACAGTACTACGGTTGGGAGGGTCTG
GTCAAATCTGGAGTCAT
>T._flavovirens_CBS_102801_
CTGAC--TTTTTCAGGCAAATCATCTCTGCTGAGCACGGTCTCGATGGCTCGGGTGTGTA
AGTA-TT---CACCA-TTC-GAAT-CCAGCTACAA-TCCGACA--A-TGTCTGAT----C
GTC-AACAGCTACAATGGCTCCTCCGACCTCCAGTTGGAGCGTATGAACGTCTACTTCAA
CGAGGTGCGTCGAA-------CA------AATCCACCATA-T-AACGAAA-CAAATAAAG
AAACAGACTCAC--AAT---GG--TA-TAGGCCTCCGGCAACAAATACGTCCCTCGTGCT
GTCCTCGTCGACTTGGAGCCCGGCTGACTAG-CCC---CTTTGATG-AGTAGGACAAGGA
CGGAGATGGTGAGT-----CGC-----CA---------CGA-ACACGGACAACAACCAAA
AGA-TTCTC--AATAAAG------GCTAT---C--------GACGAAT-AAA-TGTTGAC
TTTATT-G-AATAGGTCAAATCACAACCAAGGAACTGGGCACCGTCATGCGTTCTCTCGG
CCAGAACCCCTCCGAATCCGAATTGCAGGACATGATCAACGAAGTCGACGCTGACAACAA
CGGCACAATCGATTTTCCTGGTATGA---------CAAAGCACACTATCACGTCA-----
---ATATTCCAT-G-----GCAG----T-ACTAACTGCC--G-----CAGAATTCCTGAC
AATGATGGCCCGCAAAATGAAGGATACCGACTCCGAGGAAGAGATCCGCGAGGCTTTCAA
GGTGTTTGACCGCGACATGGTTTGGTCAAGAACTTGGCTTTGATGTGCTCTATCACTGTG
GGCTCTCCTAGTGAGCCTATCGTTGATTTCATGATTCAACGAAACATGGAAGTGCTTGAG
GAATTTGAACCGCTAGTTACGCCTCATGCCACCAAGGTCTTTGTCAATGGTGTTTGGGTT
GGTATTCACCGTGACCCGGCCCACTTAGTCAGCACTGTCCAGTCACTACGTCGGCGAAAC
ATGATTTCCCACGAAGTCAGCTTGGTTCGTGATATTCGTGACCGAGAGTTCAAGATCTTC
ACAGATGCTGGTCGTGTTTGTCGACCACTTTTCGTCATTGACAATGATCCGCGAAGCGAA
AATTGTGGTTCTTTGGTACTCAACAAAGACCATATTCGCAGACTCGAAGCAGACCGTGAG
CTTCCACCAGACCTCGACCCCGAAGAACGAAGAGAGCAGTACTACGGCTGGGAGGGTCTT
GTCAAATCGGGAGTCAT
>T._flavus_CBS_310.38_
CTGAC--TTTTCCAGGCAAATCATCTCCGCTGAGCACGGTCTCGACGGCTCCGGTGTGTA
AGTA-TT--ACACGA-TTC-AAAT-CCAGCTACGA-TCCAACA--A-TATCTGAT----A
ATC-AACAGCTACAATGGCTCCTCCGACCTCCAGTTGGAGCGTATGAACGTTTACTTCAA
CGAGGTGCGTCAAA----C--C-------ACTCCACCTAA-TAAACGGAA-------GAC
-AA---ACTCAT-GATC---GA--TA-TAGGCTTCCGGCAACAAATATGTCCCTCGTGCT
GTCCTCGTCGACTTGGAGCCCGGCTGACTAG-CCG---TTTGGATG-AGTAGGACAAGGA
TGGAGATGGTGAGTG----AAC-----CA---------CGA-ACA------CCAACGATA
C-A-GCAAC-GAATAAGTACTGTCGTTAT-GAT--------TGCGAGC-AAATTATTGAC
GGGGACTG-AACAGGTCAAATCACAACCAAGGAACTGGGCACCGTCATGCGTTCCCTCGG
CCAGAACCCCTCCGAATCCGAATTGCAGGACATGATCAACGAAGTCGACGCTGACAACAA
CGGCACAATCGATTTCCCTGGTATGG--------------------CCAAACCTGTCTAC
GGTTATTACAAT-G-----GCAG----A-ACTAACTGCCA-A-----CAGAATTCTTGAC
AATGATGGCCCGCAAAATGAAGGATACCGATTCCGAGGAAGAGATCCGCGAGGCTTTCAA
GGTGTTTGACCGTGATATGGTTTGGTCAAGAACTTGGCTTTGATGTGTTCTATCACTGTG
GGTTCTCCTAGCGAGCCCATCGTTGATTTCATGATTCAGCGAAACATGGAAGTACTTGAG
GAATTCGAACCTCTAGTTACGCCTCATGCCACCAAGGTCTTTGTCAATGGCGTTTGGGTT
GGTGTCCATCGTGATCCAGCGCATTTGGTCAGCACCGTTCAGTCACTACGTCGACGAAAC
ATGATTTCGCACGAAGTCAGTTTGGTTCGTGACATTCGTGACCGGGAGTTCAAGATCTTC
ACAGATGCCGGCCGTGTTTGTCGACCACTTTTCGTTATCGACAACGATCCGCGAAGCGAA
AACTGCGGTTCTTTGGTACTCAACAAAGACCATATTCGCAGACTTGAAGCAGACCGCGAA
CTTCCGCCAGACCTCGACCCCGAAGAACGAAGGGAGCAATACTACGGTTGGGAGGGTCTT
GTCAAATCGGGAGTTAT
>T._francoae_CBS_113134_
CTGAC-TCTTTCCAGGCAAATCATCTCCGCTGAGCACGGTCTCGACGGCTCTGGTGTGTA
AGTGTTG--ATACGA-ATC-GAAA-T--CCTACAA-TTCGACA--A-CATCTGAT----A
ATC-AACAGCTACAATGGCTCCTCCGACCTCCAATTGGAGCGTATGAACGTTTACTTCAA
CGAGGTGGGTCAGA--AAA--G-------ACTCGACT----CAACCGGAA-------CAC
-AG---ACTCAT-CATT---TG--CA-TAGGCTTCCGGCAACAAATATGTCCCTCGTGCT
GTCCTCGTCGACTTGGAGCCCGGCTGACTAG-CCG---TTTTGATG-AGTAGGACAAGGA
TGGAGATGGTGAGTG---AAGC-----CA---------CGA-GCA------CCAACAAAA
A-G-GCGTT-GAACAAGA---------ATACGT--------TGCGAAC-AGA-TATTGAC
TATATCTG-AATAGGTCAAATCACAACCAAGGAACTGGGCACCGTCATGCGTTCCCTCGG
CCAGAACCCCTCCGAATCCGAACTGCAGGACATGATCAACGAAGTCGACGCTGACAACAA
CGGCACAATCGATTTCCCTGGTATGA-----------------ACAATCAGTTTATGGGC
ATTA----TGATGG-----GCAG----GGACTAACTGCAT-A-----CAGAATTCTTGAC
GATGATGGCCCGCAAAATGAAGGATACCGACTCCGAGGAAGAGATCCGTGAGGCTTTCAA
GGTGTTTGACCGCGACATGGTCTAGTCAAGAACTTGGCTTTGATGTGTTCTATCACTGTG
GGTTCTCCTAGCGAACCTATCGTTGATTTCATGATCCAGCGAAACATGGAAGTGCTCGAG
GAATTCGAACCGCTAGTTACGCCTCATGCCACCAAGGTCTTTGTCAATGGTGTTTGGGTT
GGTATTCATCGTGACCCAGCCCACTTGGTCAGCACTGTTCAATCATTACGTCGACGAAAC
ATGATTTCACACGAAGTCAGCTTGGTTCGTGACATTCGTGACCGAGAATTTAAGATCTTC
ACAGATGCCGGTCGTGTTTGTCGGCCACTCTTCGTTATTGACAACGATCCACGGAGCGAG
AATTGTGGTTCTCTAGTACTCAACAAAGACCATATTCGCAGACTTGAAGGAGACCGCGAG
CTCCCACCAGACCTTGACCCTGAAGAACGAAGAGAGCAATATTACGGTTGGGAGGGACTT
GTCAAATCCGGAGTCAT
>T._funiculosus_CBS_272.86_
CTGAC--TCGTCCAGGCAAATCATCTCTGCTGAGCACGGTCTCGACGGCTCCGGTGTGTA
AGTA-TT---CACGA-TCC-GAAA-CCAACTACAA-TCAGACA--G-TATCTGAT----A
ATC-AACAGCTACAATGGCTCCTCCGATCTCCAGTTGGAGCGTATGAACGTCTACTTCAA
CGAGGTGCGTAAAA-------CA------AATTCATCGTA-CAAACGGAA--------AT
AAA---TCTCAT--AAC---GG--TC-CAGGCCTCCGGCAACAAATATGTCCCTCGTGCT
GTCCTGGTCGATTTGGAGCCCGGCTGACTAG-CCG---TTGAAATA-ATTAGGACAAGGA
TGGAGATGGTGAGTC----CGC-----CA---------CGA-ATG------ATAACCAGA
TGA--TCTT-GAGCAAAG------TTTAT-CGC--------ATCGAAT-ATA-TATTAAC
TATATTC--AAAAGGCCAAATCACAACCAAGGAACTGGGCACTGTCATGCGTTCCCTCGG
CCAGAACCCCTCCGAATCCGAATTGCAGGACATGATCAATGAAGTCGATGCTGACAACAA
CGGAACAATCGATTTCCCTGGTATGA--------------CAAACTGCAAACTCTCAG--
----TTTTCTAC-C-----ACAG----T-ACTAACTAAC--A-----CAGAATTCTTGAC
TATGATGGCCCGCAAAATGAAGGATACTGACTCCGAGGAAGAGATCCGTGAGGCTTTCAA
GGTGTTTGACCGTGACATGGTTTGGTCAAGAACTTGGCTTTAATGTGCTCTATCACTGTG
GGTTCTCCTAGTGAGCCTATTGTTGATTTCATGATTCAGCGAAACATGGAAGTGCTTGAG
GAATTTGAACCGCTAGTCACACCTCATGCCACCAAGGTCTTTGTCAATGGTGTTTGGGTT
GGTGTACATCGTGACCCTGCCCATTTGGTCAGCACCGTGCAGTCACTACGTCGACGAAAT
ATGATTTCGCACGAAGTCAGTTTAGTTCGTGATATTCGTGACCGGGAGTTTAAGATCTTT
ACAGACGCCGGCCGTGTTTGTCGACCACTTTTCGTCATTGACAACGATCCACGAAGCGAA
AACTGCGGATCCTTGGTACTAAACAAAGATCATATCCGGAGGCTCGAAGCAGACCGTGAG
CTTCCACCAGACCTCGACCCCGAAGAACGAAGAGAGCAGTATTACGGCTGGGAAGGTCTT
GTCAAATCAGGAGTCAT
>T._fuscoviridis_CBS_193.69_
CTGAC--TTTTCCAGGCAAATCATCTCTGCTGAGCACGGTCTCGATGGCTCTGGTGTGTA
AGTA-TT--ATACGA-TTC-CATT-CCAGCTACAG-TCCAACA--A-TATCTGAT----C
GTC-AACAGCTACAATGGCTCCTCCGACCTCCAGTTGGAGCGTATGAACGTCTACTTCAA
CGAGGTGCGTCAGA-------CG------ATTCCACCATA-TAAACAAAA-------CA-
-AA---ACTCAT---AT---GG--TA-TAGGCCTCCGGCAACAAATACGTTCCCCGTGCT
GTCCTCGTCGACTTGGAGCCCGGCTGACTAG--CG---TTTTGATG-AGTAGGACAAGGA
TGGAGATGGTGAGTC----CGC-----CA---------CGA-ATG------ATAACCAAA
AGA--CCTT-GAACAAAG------GTTAT-CGC--------TACGAAC-AGA-TATTGAC
TATATC-G-AATAGGCCAAATCACGACCAAGGAACTGGGCACCGTCATGCGTTCCCTCGG
CCAGAACCCCTCCGAATCCGAATTGCAGGACATGATCAACGAAGTCGACGCTGACAACAA
CGGCACAATCGATTTTCCTGGTATGA---------TATAATTGCTTCCGGGTTACTA---
--------CGAT-G-----GCAG----T-ACTAACTGTC--G-----CAGAATTCTTGAC
AATGATGGCCCGCAAAATGAAGGATACCGACTCCGAAGAAGAGATCCGCGAGGCTTTCAA
GGTGTTTGACCGTGACATGGTTTGGTCAAAAACTTGGCTTTGATGTGTTCTATCACTGTG
GGTTCTCCTAGCGAGCCTATTGTTGATTTCATGATTCAGCGAAACATGGAAGTGCTTGAG
GAATTCGAACCGCTAGTTACGCCCCATGCCACCAAGGTCTTTGTCAATGGTGTTTGGGTT
GGTGTGCATCGTGATCCGGCTCATTTGGTCAGCACTGTCCAATCACTACGCCGACGAAAC
ATGATTTCCCACGAAGTCAGTTTAGTTCGTGATATTCGTGACCGAGAGTTCAAGATCTTC
ACAGATGCTGGTCGTGTTTGTCGACCACTTTTCGTCATTGACAACGATCCACGAAGTGAA
AACTGCGGTTCTTTGGTGCTCAACAAAGACCATATTCGCAGACTTGAAGCAGATCGTGAG
CTTCCACCAGATCTCGACCCCGAAGAACGAAGGGAACAGTACTACGGCTGGGAGGGCCTT
GTCAAATCAGGAGTCAT
>T._fusiformis_CGMCC_3.18210_
CTGAC--TTTTCCAGGCAAATCATCTCTGCTGAGCACGGTCTCGATGGCTCCGGTGTGTA
AGTG-TTGCAAACGA-TTC-GAAT-GCAGTTATAA-TCCGACA--C-CATCTGAT----C
ATC-AACAGCTACAATGGCTCCTCCGACCTCCAGTTGGAGCGTATGAACGTCTACTTCAA
CGAGGTGTGTGGAATCAAC--CATCAGAAAACCCATCGAA-TGCTTGGAA----------
-------CTCAT-GTCT---CGAATA-TAGGCCTCCGGCAACAAGTACGTTCCCCGTGCC
GTCCTCGTCGACTTGGAGCCCGGCTTACAGA-ATG---TTTTTATGAAATAGGACAAGGA
TGGAGATGGTGAGTG-A-CGAC-----CG---------CGACCCA------CCGACGATG
TCGTATCAA-AAGCAGAT-------TCATCTAC----GATTTACGAAT-GAA-TATTGAT
AGAGTC-G-AACAGGTCAAATCACAACCAAGGAACTGGGCACCGTCATGCGCTCCCTCGG
CCAGAACCCCTCCGAATCCGAATTGCAGGACATGATCAACGAAGTTGACGCTGACAACAA
CGGCACAATTGATTTCCCTGGTACGA----------TCATCACGCCTCAAGCTGCTTT--
--------CAAT-G-----GAAA----A-ACTGACCGCC--G-----CAGAATTCTTGAC
CATGATGGCCCGCAAAATGAAGGATACCGACTCCGAGGAAGAGATCCGCGAGGCCTTCAA
GGTGTTCGACCGCGACATGGTTTGGTCAAGAATTTGGCTTTGATGTGTTCTATTACTGTC
GGTTCGCCTAGCGAACCGATCGTTGATTTTATGATTCAGAGAAATATGGAAGTGCTCGAG
GAGTTTGAACCGCTGGTTACACCTCATGCCACCAAGGTCTTTGTCAACGGTGTCTGGGTT
GGTGTTCACCGCGATCCAGCCCACTTGGTCAGCACTGTCCAGTCACTGCGTCGACGAAAC
ATGATTTCACACGAAGTCAGTCTTGTTCGTGACATTCGTGACCGGGAGTTCAAGATCTTT
ACAGATGCTGGTCGTGTTTGTCGACCACTCTTCGTTATTGACAACGATCCACGAAGCGAA
AATTGCGGCTCGTTGGTACTTAACAAGGACCACATTCGCAGACTGGAAGCAGACCGTGAG
CTTCCGCCAGATCTTGATCCGGAAGAACGAAGGGAGCAATACTATGGCTGGGAAGGTCTT
GTCAAATCAGGAGTGAT
>T._galapagensis_CBS_751.74_
CTGAC--TTCTCCAGGCAAATCATCTCTGCTGAGCACGGCCTCGATGGCTCTGGTGTGTA
AGTA-TT--GCACGA-TTC-GAAT-CTAGCTCCAA-TCCGACA--A-TATCTGAT----T
GTC-AATAGCTACAATGGCTCCTCCGACCTCCAGTTGGAGCGTATGAACGTCTACTTCAA
CGAGGTGCGTTATAAAA----C-------ACTCGACT----TATGCAGAA-------CA-
-AAC--ACTCAT----T---GG--TA-TAGGCCTCCGGCAACAAATACGTTCCCCGTGCT
GTCCTCGTCGACTTGGAGCCCGGCTGACTAG--CG---TTTTGATG-AGTAGGACAAGGA
TGGTGATGGTGAGTC----CGC-----CA---------CGA-ACA-------CGATGATA
TCG--TCTC-GAACAAAG------GTTGT-TTC---------ACGAAC-AGA-TATTGAT
AAACTCC--AATAGGCCAAATCACAACCAAGGAATTGGGCACTGTCATGCGTTCCCTCGG
TCAGAACCCCTCCGAATCTGAATTGCAGGACATGATCAACGAAGTCGACGCTGACAACAA
CGGCACAATTGATTTCCCTGGTATGA--------------CAAACCACAAGCTCGCGA--
-----TTTTTAT-G-----GCGATACTT-ACTAACTGCC--G-----CAGAATTCTTGAC
GATGATGGCCCGTAAAATGAAGGATACCGACTCCGAGGAAGAGATCCGTGAGGCATTCAA
GGTGTTTGACCGTGACATGGTTTGGTCAAGAACTTGGCTTTGATGTGTTCTATCACTGTG
GGTTCTCCTAGCGAGCCTATTGTTGATTTCATGATTCAGCGAAACATGGAAGTGCTCGAG
GAATTCGAACCGCTAGTTACACCTCATGCCACCAAGGTATTTGTCAATGGTGTTTGGGTT
GGTGTGCATCGTGACCCGGCGCATTTGGTCAGCACTGTCCAGTCACTACGTCGACGAAAC
ATGATTTCCCACGAAGTCAGCTTAGTCCGTGATATTCGTGACCGAGAGTTTAAGATCTTC
ACAGATGCCGGCCGTGTTTGTCGACCACTTTTCGTCATTGACAACGACCCACGAAGTGAA
AACTGCGGTTCTTTAGTGCTCAACAAAGACCATATTCGTCGACTTGAAGCGGACCGTGAG
CTTCCACCAGACCTCGATCCCGAAGAACGAAGGGAACAGTACTACGGCTGGGAGGGCCTT
GTTAAGTCGGGAGTCAT
>T._ginkgonis_CGMCC_3.20698_
CTGAC-TTTCTCCAGGCAAATCATCTCCGCTGAGCACGGTCTCGACGGCTCTGGTGTGTA
AGTA-TT--ATACGA-TTC-GGAT-CCAGCTACAA-TCCAACA--A-TATCTAAT----A
ATC-AACAGCTACAATGGCTCCTCCGACCTCCAGTTGGAGCGTATGAACGTTTACTTCAA
TGAGGTGCGTGAGA----T--C-------ACTCCGCCCAA-TAAACCGAA-------GAC
AAA---ACTCAT-CATT---GA--TA-TAGGCCTCCGGCAATAAATATGTCCCCCGTGCT
GTCCTCGTCGACTTGGAGCCCGGCTGACTAG-CCG---TTTTGACG-AGTAGGACAAGGA
TGGAGATGGTGAGTA----AAC-----CA---------CGA--CA------CCAACGACA
TAG-CCTTC-GAAGAAAG------GCTAT-CAC--------TACGAAA-AGA-TGTTGAC
GATATC-G-AATAGGTCAAATCACAACCAAGGAACTAGGCACCGTCATGCGTTCCCTCGG
CCAGAACCCCTCCGAATCCGAATTGCAGGACATGATCAACGAGGTCGACGCTGACAACAA
CGGCACAATCGATTTCCCTGGTATGG---------CACAATCTGTTTACGGCTATTA---
--------CGAT-G-----GCAC----A-ACTAATTGCCC-A-----CAGAATTCTTGAC
AATGATGGCGCGCAAAATGAAGGATACCGACTCCGAGGAAGAGATTCGCGAGGCTTTCAA
GGTGTTTGACCGTGACATGGTTTGGTCAAGAACTTGGCACTGATGTGTTCTATCACTGTG
GGTTCCCCTAGCGAGCCTATTGTTGATTTTATGATTCAGCGAAACATGGAAGTGCTTGAG
GAATTCGAACCACTAGTTACACCTCATGCCACCAAGGTCTTTGTCAATGGTGTTTGGGTT
GGTGTTCATCGTGACCCAGCGCATTTGGTCAGCACAGTTCAATCACTGCGTCGACGAAAC
ATGATTTCACACGAAGTCAGCTTGGTTCGTGATATTCGTGACCGAGAATTTAAAATCTTC
ACAGATGCTGGTCGTGTCTGTCGACCACTTTTCGTCATTGACAACGATCCACGAAGCGAA
AACTGCGGTTCTTTGGTACTCAACAAAGATCATATTCGCCGACTTGAAGCAGACCGCGAG
CTTCCACCAGACCTCGACCCCGAAGAACGAAGAGAACAGTACTACGGTTGGGAGGGTCTT
GTCAAATCTGGAGTTAT
>T._haitouensis_AS3.16101 
CTGAC--TTTTCCAGGCAAATCATCTCCGCTGAGCACGGTCTCGACGGCTCCGGTGTGTA
AGTA-TT--ACACGA-TTC-AAAT-CCAGCTGCCA-TCCGACA--A-TATCTGAT----A
ATC-AACAGCTACAATGGCTCCTCCGACCTCCAGTTGGAGCGTATGAACGTTTACTTCAA
CGAGGTGCGTCAGA----C--T-------CATCCACCTAA-TAAACCGAA-------GAC
-AA---ACTCAT-CATC---GA--TT-TAGGCTTCCGGCAACAAATATGTCCCCCGTGCT
GTCCTCGTCGACTTGGAGCCCGGCTGACTAG-CCG---TTTGGATG-AGTAGGACAAGGA
TGGAGATGGTGAGTG----AAC-----CA---------CGA-ACA------CCAACGATA
CAG-------CAACGAA------------------------TAAGAAC--------TGAC
GGGACG---AACAGGTCAAATCACAACCAAGGAACTGGGCACCGTCATGCGTTCCCTCGG
CCAGAACCCCTCCGAATCCGAATTGCAGGACATGATCAACGAAGTCGACGCTGACAATAA
CGGCACAATCGATTTCCCTGGTATGA--------------TACAACCTCTACTTATCGCA
ACCGTTTCCGATCATAAGGGCAG----ATACTGACTGCC--T-----TAGAATTCTTGAC
AATGATGGCCCGCAAAATGAAGGATACCGACTCCGAGGAAGAGATCCGCGAGGCTTTCAA
GGTGTTTGACCGTGACATGGTTTGGTCAAGAACTTGGCTTTGATGTGTTCTATCACTGTG
GGTTCTCCTAGCGAGCCTATTGTTGATTTCATGATTCAGCGAAATATGGAGGTGCTCGAG
GAGTTTGAACCACTCGTTACGCCTCATGCCACCAAGGTCTTTGTCAATGGTGTTTGGGTC
GGTGTTCATCGTGACCCAGCGCATTTGGTCAGCACTGTCCAGTCACTACGTCGACGAAAC
ATGATTTCGCACGAAGTCAGTTTGGTTCGTGACATTCGTGACCGCGAGTTCAAGATCTTC
ACAGATGCCGGCCGTGTTTGTCGACCACTTTTCGTTATCGACAACGATCCGCGAAGCGAA
AACTGCGGTTCTTTGGTACTCAACAAAGACCATATTCGCAGACTTGAAGCAGACCGCGAG
CTTCCACCAGACCTTGACCCCGAAGAACGAAGGGAGCAATACTATGGTTGGGAAGGTCTT
GTCAAATCGGGAGTCAT
>T._indigoticus_CBS_100534_
CTGAC--TTTTCCAGGCAAATCATCTCTGCTGAGCACGGTCTCGACGGCTCTGGTGTGTA
AGTA-TT--ACACGT-TTC-GAAT-CCACCTACCA-TCCGGCA--G-TGTCTGAT----T
ATC-AACAGCTACAATGGCTCCTCCGACCTCCAGTTGGAGCGTATGAACGTCTACTTCAA
CGAGGTGCGTTAGA---------------AGACTCTCGACTCATGCAGAA-------CA-
-AAC--ACTCAT----T---GG--TA-TAGGCCTCCGGAAACAAATATGTCCCCCGTGCT
GTCCTCGTCGACTTGGAGCCCGGCTGACTAG--CG---GTTTGATG-AGTAGGACAAGGA
TGGTGATGGTGAGTT----CGC-----CA---------CGA-ACA------ACGACCAAA
AGA--CCTT-GAACAAAG------GTCAT-TGC--------TACGAAC-AGA-TATTGAC
TATATC-G-AATAGGTCAAATTACGACCAAGGAATTGGGCACCGTCATGCGTTCCCTCGG
CCAGAACCCCTCCGAATCCGAATTGCAGGACATGATCAACGAAGTCGACGCTGACAACAA
CGGCACAATTGATTTCCCTGGTATGA--CGAACCACACCACCACTCGCAATATTACAT--
-------------A-----GCAG----T-ACTAACTGCT--A-----CAGAATTCTTGAC
AATGATGGCTCGCAAAATGAAGGATACCGACTCCGAGGAAGAGATCCGCGAGGCTTTCAA
GGTGTTTGACCGTGACATGGTTTGGTCAAGAACTTGGCTTTGATGTGTTCTATCACTGTG
GGTTCTCCTAGCGAGCCTATTGTTGATTTCATGATTCAGCGAAACATGGAAGTGCTTGAG
GAATTCGAACCGCTAGTTACACCTCATGCCACCAAGGTCTTTGTCAACGGTGTTTGGGTT
GGTGTGCATCGTGACCCGGCGCATTTGGTCAGCACAGTTCAGTCCCTACGTCGACGAAAC
ATGATTTCCCATGAAGTCAGTTTAGTTCGTGATATTCGTGACCGGGAGTTCAAGATCTTC
ACAGATGCCGGCCGTGTTTGTCGACCACTTTTCGTCATTGACAACGATCCACGAAGCGAA
AACTGCGGTTCTTTGGTGCTCAACAAAGACCATATTCGCAGACTTGAAGCAGACCGCGAG
CTTCCACCAGACCTCGACCCCGAGGAACGAAGGGAACAGTACTATGGCTGGGAGGGCCTT
GTCAAATCGGGAGTTAT
>T._intermedius_CBS_152.65_
CTGAC--TCTTCCAGGCAAATCATCTCTGCTGAGCACGGTCTCGACGGCTCTGGTGTGTA
AGTATTT--ACACGA-TTCGAAAT-CCGATTACAA-TCCGACA--A-TATCTGAT----A
ATC-AACAGTTACAATGGTTCCTCCGATCTCCAGTTGGAGCGTATGAACGTTTACTTCAA
CGAGGTTCGTCAGA--A----C-------AATCCGCCAAA-CAAATCAAA-------CAC
AAG---ACTCAT-CACT---GG--TA-TAGGCTTCCGGCAACAAATATGTCCCCCGTGCT
GTCCTCGTCGACTTGGAGCCCGGCTGATTAG-CCG---TTTTGATG-AGTAGGACAAGGA
TGGAGATGGTGAGTGAT-CCGC-----CT---------CGA-CCA------CCGACGAGA
TAG-TCTTC-GAACAAAG-----GCTTTT-GTT----CCGATGTGGAC-AGCATATTGAC
TATATCGG-AATAGGTCAAATTACAACCAAGGAGCTCGGCACCGTCATGCGTTCCCTCGG
CCAGAACCCCTCCGAATCCGAATTGCAGGACATGATCAACGAAGTCGACGCTGACAACAA
CGGCACAATTGATTTCCCTGGTATGA--------------CACACTAC-AACTCGCAA--
----TCGTCTAT-G-----GCAG----TTGCTAACTGCTACA-----CAGAATTCTTAAC
AATGATGGCCCGCAAAATGAAGGATACCGACTCCGAGGAAGAGATCCGGGAGGCTTTCAA
GGTGTTTGACCGTGACATGGTTTGGTCAAGAACTTGGCTTTGATGTGTTCTATCACTGTG
GGTTCTCCTAGCGAGCCTATTGTTGATTTCATGATTCAGCGAAACATGGAAGTGCTCGAG
GAGTTTGAGCCACTTGTTACGCCTCATGCCACCAAGGTCTTTGTCAATGGTGTTTGGGTC
GGTGTTCATCGTGACCCAGCCCACTTGGTCAGCACGGTTCAGTCACTACGTCGACGAAAC
ATGATCTCACACGAAGTCAGTTTGGTCCGTGACATTCGTGACCGAGAGTTCAAGATCTTC
ACAGATGCTGGTCGTGTTTGTCGACCTCTTTTCGTCATTGATAACGATCCACGAAGCGAA
AACTGCGGTTCGTTGGTACTGAACAAAGACCATATTCGCAGACTTGAAGCAGACCGCGAG
CTTCCACCAGACCTCGACCCCGAAGAACGAAGGGAGCAATACTACGGCTGGGAGGGTCTT
GTCAAATCAGGAGTCAT
>T._kabodanensis_CBS_139564_
CTGACCTTTTTTCAGGCAAATCATCTCTGCTGAGCACGGTCTCGACGGCTCTGGTGTGTA
AGTA-TT--GCACGA-TTC-GAAT-CCAGCTGCAA-TTCGTCA--A-TATCTGAT----C
ATC-AACAGCTACAATGGCTCCTCCGACCTCCAGTTGGAGCGTATGAACGTCTACTTCAA
CGAGGTGCGTTAGA-------C-------CACTCACCAGA-TAACCCGAA-------CG-
-AA---ACTCAT--AAT---TG--AA-TAGGCCTCCGGCAACAAATATGTCCCCCGTGCC
GTCCTCGTCGACTTGGAGCCCGGCTGACTAG-CCG---TTTTGATG-AGTAGGACAAGGA
TGGAGATGGTGAGTG----ACC-----CA---------CGA-ACA------CCAACAATA
CGA-TCTTT-GAATAAAG------GCCAT-TAC--------TCCGAAC-AGT-TATTGAC
GATATTTC-AATAGGTCAGATCACAACCAAGGAACTGGGCACCGTCATGCGTTCCCTCGG
CCAGAACCCCTCCGAATCCGAATTGCAGGACATGATCAACGAAGTCGACGCTGACAACAA
CGGCACAATCGATTTCCCTGGTATGA-------------------CCCAAACCCGTCTAC
GCTGGATACAAT-G-----GCAG----T-ACTAACTGCT--A-----CAGAATTCTTGAC
AATGATGGCCCGCAAAATGAAGGATACCGACTCCGAGGAAGAGATCCGCGAGGCTTTCAA
GGTGTTTGACCGCGACATGGTTTGGTCAAGAATTTGGCTTTGATGTGTTCTATCACTGTT
GGTTCTCCTAGCGAGCCTATTGTTGATTTCATGATTCAGCGAAACATGGAAGTGCTTGAG
GAGTTTGAACCGCTAGTTACGCCTCATGCCACCAAGGTCTTCGTCAATGGTGTTTGGGTT
GGTGTTCATCGTGATCCAGCCCACTTGGTCAGCACTGTCCAGTCACTTCGCCGACGGAAT
ATGATTTCACATGAAGTCAGTTTGGTTCGTGATATTCGTGACCGGGAGTTCAAGATCTTT
ACAGATGCCGGTCGTGTTTGTCGACCACTTTTCGTCATTGACAATGACCCACGAAGCGAA
AACTGCGGTTCTTTGGTCCTCAACAAAGACCATATTCGTAGACTCGAAGCAGACCGTGAG
CTTCCACCAGACCTCGACCCTGAAGAACGAAGAGAGCAATACTACGGCTGGGAGGGTCTT
GTCAAATCAGGAGTCAT
>T._johnpittii_BRIP_72504a_
CTGAC--TCTTTCAGGCAAATCATCTCCGCTGAGCACGGTCTCGACGGCTCCGGTGTGTA
AGTA-TA--ACATGA-TTC-GAAT-CCAGCTACAA-TCCGACA--A-TATCTGAT----G
ATC-AACAGCTACAATGGCTCCTCCGACCTTCAGTTGGAGCGTATGAACGTTTACTTCAA
CGAGGTGCGTCAGT----C--C-------AATCCACCAGA-TAAATCGAA-------CA-
-AA---ACTCATCCCTC---GA-----TAGGCTTCCGGCAACAAATATGTCCCTCGTGCT
GTCCTCGTCGACTTGGAGCCCGGCTGACCAG-CCG---TTTCGATG-AGTAGGACAAGGA
TGGAGATGGTGAGTG-A-CCGC-----CA---------CGA-ACA------CCGACGATC
TAG--TCTC-GACCAAAG------GCTAT-TTC--------TACGAAC-AGA-TATTGAC
GATATCTG-AATAGGTCAAATCACAACCAAGGAACTGGGCACCGTCATGCGTTCCCTCGG
CCAGAACCCCTCCGAATCCGAATTGCAGGACATGATCAACGAGGTTGACGCTGACAACAA
CGGCACAATCGATTTCCCTGGTATGA---------CATAACCTATCAACCGCAAACATAT
ATGACTATCAGATG-----GCAG----A-ACTAACTGCC--A-----CAGAATTCTTGAC
AATGATGGCTCGCAAAATGAAGGATACCGACTCCGAAGAAGAGATCCGTGAGGCTTTCAA
GGTGTTTGACCGCGACATGGCTTGGTCAAGAATTTGGCTTTGATGTGCTCTATCACTGTG
GGTTCGCCTAGCGAACCTATTGTTGATTTCATGATTCAGCGAAACATGGAAGTGCTTGAG
GAGTTCGAACCGCTAGTTACGCCTCATGCCACCAAGGTCTTTGTCAACGGTGTCTGGGTT
GGTGTTCATCGTGACCCCGCGCATTTGGTTAGCACTGTCCAGTCACTTCGTCGACGCAAC
ATGATTTCGCACGAAGTCAGTTTAGTTCGTGACATTCGTGACCGGGAGTTCAAGATCTTC
ACAGACGCCGGTCGTGTTTGTCGACCACTTTTCGTTATTGACAACGATCCACGAAGCGAA
AACTGTGGTTCTTTGGTACTCAACAAAGACCATATTCGCAGACTTGAAGCAGATCGCGAG
CTTCCACCAGACCTCGACCCCGAGGAACGAAGGGAGCAATACTACGGTTGGGAGGGTCTT
GTCAAATCGGGAGTCAT
>T._kendrickii_IBT13593_
CTGAC-TCTTTCCAGGCAAATCATCTCTGCTGAGCACGGTCTCGACGGCTCTGGTGTGTA
AGTGTTG--ATACGA-GTC-GAAA-T--CCTACAA--TCGACA--A-CATCTGATAATCA
ATC-AACAGCTACAATGGCTCCTCCGACCTCCAGTTGGAGCGTATGAACGTTTACTTCAA
CGAGGTGCGTTAGAAAA----C-------ACTCGAC-----TCAACCGAA-------ACA
CAG---GCTCAT-CAAT---TG--CA-TAGGCTTCCGGCAACAAATATGTCCCTCGTGCT
GTCCTCGTCGACTTGGAGCCCGGCTGACTAG-CCG---TTTTGATG-AGTAGGACAAGGA
TGGAGATGGTGAGTG---AAGC-----CA---------CGA-ACA------CCAACCAAA
AGG--CGTT-GAACAAGA---------ATACGT--------TGCGAAC-AGA-TATTGAC
TATATCTG-AATAGGTCAAATCACAACCAAGGAACTGGGCACCGTCATGCGTTCCCTCGG
CCAGAACCCCTCCGAATCGGAACTGCAGGACATGATCAACGAAGTCGACGCTGACAACAA
CGGCACAATCGATTTCCCTGGTATGA---------TACAATTGCTTA-GGGTCGTTA---
--------TGATGG-----GCAG----AGACTAACTGCCT-A-----CAGAATTCTTGAC
GATGATGGCCCGCAAAATGAAGGATACCGACTCCGAGGAAGAGATCCGTGAGGCTTTCAA
GGTGTTTGACCGCGACATGGTCTAGTCAAGAACTTGGCTTTGATGTGTTCTATCACCGTG
GGTTCTCCTAGCGAACCTATCGTTGATTTCATGATCCAGCGAAACATGGAAGTGCTCGAG
GAATTCGAACCGCTCGTTACGCCTCATGCCACCAAGGTCTTTGTCAACGGTGTTTGGGTT
GGTATTCATCGTGACCCAGCCCACTTAGTCAGCACCGTTCAATCACTACGTCGACGAAAC
ATGATTTCACACGAAGTCAGCTTGGTTCGTGACATTCGTGACCGAGAATTTAAGATCTTC
ACAGATGCCGGTCGTGTTTGTCGGCCACTCTTCGTTATTGACAATGATCCACGAAGCGAG
AATTGTGGTTCTCTAGTACTCAACAAAGACCATATTCGCAGACTTGAAGGAGACCGTGAG
CTTCCACCAGACCTTGACCCTGAAGAACGAAGAGAGCAATATTACGGTTGGGAGGGACTT
GTCAAATCCGGGGTCAT
>T._lentulus_AS3.15689_
CTGAC--TTTCCCAGGCAAATCATCTCTGCTGAGCACGGTCTCGATGGCTCTGGCGTGTA
AGTA-TT--GCACGA-TTC-GAAT-CCAGCTACAA-TCCGACG--A-TATCTGAT----A
ATC-AACAGCTACAATGGCTCCTCCGACCTCCAGTTGGAGCGTATGAATGTCTACTTCAA
CGAGGTGTGTCGAA----C--C-------AGTCCATCGTA-T-AACGGAA-------CA-
-AT---ACTTAT--ATT---AG--TA-TAGGCCTCCGGCAACAAATACGTTCCCCGTGCT
GTCCTCGTCGACTTGGAGCCCGGCTGACTAG-CCG---TTTTGATG-AGTAGGACAAGGA
TGGAGATGGTGAGTC----CGC-----CA---------CGA-ACA-------CGACGATA
TTT-GTCTC-GAGCAAAA-----GTTTTT-TTC---------AAGAAC-ATA-TATTGAT
AAAATCT--AATAGGCCAAATTACAACCAAGGAACTGGGCACCGTTATGCGTTCCCTCGG
CCAGAACCCTTCCGAATCCGAACTGCAGGACATGATCAACGAAGTCGACGCTGACAACAA
CGGCACAATCGATTTCCCTGGTATGA---------TATAATTGTTCACGGGTTAATA---
--------CAAT-G-----GTAG----T-ACTAATTGCC--G-----CAGAATTCTTGAC
AATGATGGCCCGCAAAATGAAGGATACCGACTCCGAGGAAGAGATCCGTGAAGCTTTCAA
GGTGTTTGACCGTGACATGGTTTGGTCAAGAACTTGGCTTTGATGTGTTCAATCACTGTC
GGTTCTCCTAGCGAACCTATTGTTGATTTCATGATTCAGCGAAACATGGAAGTACTTGAG
GAATTCGAACCGCTAGTCACACCTCATGCCACCAAGGTCTTTGTCAATGGTGTTTGGGTT
GGCGTGCATCGTGATCCGGCGCATTTGGTCAGCACTGTCCAGTCACTTCGTCGACGAAAC
ATGATTTCCCACGAAGTCAGTTTAGTTCGTGATATTCGTGACCGAGAGTTTAAGATCTTC
ACAGATGCTGGTCGTGTTTGTCGGCCACTTTTTGTCATTGACAACGATCCACGAAGTGAA
AACTGCGGCTCTTTGGTGCTCAACAAAGACCATATTCGCAGACTTGAAGCAGACCGTGAG
CTTCCACCAGACCTCGATCCTGAAGAACGAAGGGAACAATACTACGGTTGGGAGGGCCTT
GTTAAGTCGGGAGTCAT
>T._liani_CBS_225.66_
CTGAC--TTTTCCAGGCAAATCATCTCTGCTGAGCACGGTCTCGATGGCTCTGGTGTGTA
AGTA-TT--GCACGA-TTC-GACT-CCAGCTACGA-TCCGACG--A-TATCTGAT----A
ATC-AACAGCTACAATGGCTCCTCCGACCTCCAGTTGGAGCGTATGAACGTTTACTTCAA
CGAGGTGCGTCAAC-------C-------AATCCATCGTA-TAAACGGAA-------CA-
-AA---GCTCAT--ACT---GG--TG-TAGGCCTCCGGCAACAAATACGTTCCCCGTGCT
GTCCTCGTCGACTTGGAGCCCGGCTGACTAG-CCG---TTTTGATG-AGTAGGACAAGGA
TGGAGATGGTGAGTC----GGC-----CA---------CGA-ACA------ATATCCAAA
AGG--CGTT-GAACAAGG------GTTAT-CGC--------CGCGAAC-AGA-TATTGAC
TATATC-G-AATAGGTCAAATCACAACCAAGGAACTGGGCACTGTCATGCGTTCCCTCGG
CCAGAACCCCTCCGAATCCGAACTGCAGGACATGATCAACGAAGTCGACGCTGACAACAA
CGGCACAATCGATTTCCCTGGTATGA---------TATAATTGCTCACAGGATATTA---
--------CGAT-G-----GCAG----T-ACTAACTGCC--G-----CAGAATTCCTGAC
AATGATGGCCCGCAAAATGAAGGACACCGACTCCGAGGAAGAGATCCGCGAGGCATTCAA
GGTGTTTGACCGTGACATGGTTTGGTCAAAAATTTGGCTTTGATGTGTTCTATCACTGTG
GGTTCTCCTAGCGAGCCTATTGTTGATTTCATGATTCAACGAAACATGGAAGTGCTTGAA
GAATTCGAACCGCTAGTTACACCTCATGCCACTAAGGTCTTTGTCAATGGTGTTTGGGTT
GGTGTGCATCGTGACCCGGCTCATTTGGTCAGCACTGTCCAGTCACTACGCCGACGGAAT
ATGATTTCCCACGAAGTCAGCTTAGTTCGTGATATTCGTGACCGAGAGTTCAAGATCTTC
ACAGATGCTGGTCGTGTTTGTCGACCACTTTTCGTCATTGACAACGATCCACGAAGTGAA
AACTGCGGATCTTTGGTGCTCAACAAAGACCATATTCGCAGACTTGAAGCAGACCGCGAG
CTTCCACCAGACCTCGACCCCGAAGAACGAAGAGAACAGTACTACGGCTGGGAGGGTCTC
GTCAAATCGGGAGTCAT
>T._louisianensis_NRRL_35823_
CTGAC--TTTTCCAGGCAAATCATCTCTGCTGAGCACGGTCTCGATGGCTCTGGTGTGTA
AGTA-TT--ACACGA-TTC-GAAT-TCAGCTACAA-TCCGACA--G-TATCTGAT----A
ATC-AATAGCTATAATGGCTCCTCCGACCTCCAGTTGGAGCGTATGAACGTCTACTTCAA
CGAGGTGCGTCAGA----C--C-------ATCCCACCATA-T-AACCGAA-------CA-
-AA---ACTCAT--AAT---AG--TA-TAGGCCTCCGGCAACAAATACGTTCCCCGTGCT
GTCCTCGTCGACTTGGAGCCCGGCTGACTAG-TCG---TTTTGATG-AGTAGGACAAGGA
TGGAGATGGTGAGTC----CGC-----CA---------CGA-ACA-----CACGACGATA
TTG--TCTC-GAACAAAG------GGTAT-TTT--------TACGAGC-ATA-TATTGAT
AAACTC-G-AATAGGCCAAATCACCACCAAGGAACTGGGCACCGTCATGCGTTCTCTCGG
CCAGAACCCCTCCGAATCCGAATTGCAGGACATGATCAACGAAGTCGACGCTGACAACAA
CGGCACAATCGATTTCCCTGGTATGACGACCACACTACAATTTGCAATTAATCTAT----
-------------G-----GCAG----T-ACTAACTGTT--A-----CAGAATTCTTGAC
AATGATGGCCCGTAAAATGAAGGATACCGACTCCGAGGAAGAGATCCGCGAGGCATTCAA
GGTGTTTGACCGCGACATGGTTTGGTCAAGAACTTGGCTTTGATGTGTTCTATCACTGTG
GGTTCTCCTAGCGAGCCTATTGTTGATTTCATGATTCAGCGAAACATGGAAGTTCTTGAG
GAATTCGAACCGCTAGTTACACCTCATGCGACCAAGGTCTTTGTCAATGGTGTTTGGGTT
GGTGTGCATCGTGACCCGGCGCATTTGGTCAGCACTGTCCAGTCACTACGTCGACGGAAT
ATGATTTCACACGAAGTCAGTTTGGTTCGTGATATTCGTGACCGGGAGTTTAAGATCTTC
ACAGATGCTGGTCGTGTCTGTCGACCACTTTTCGTCATTGACAACGATCCGCGAAGTGAA
AACTGCGGATCTTTGGTACTCAACAAAGACCATATTCGCAGACTTGAAGCAGACCGTGAG
CTTCCACCAGATCTCGATCCTGAAGAACGAAGGGAACAGTACTACGGCTGGGAGGGCCTT
GTCAAGTCGGGAGTCAT
>T._macrosporus_CBS_317.63_
CTGAC-TTTTTCCAGGCAAATCATCTCCGCTGAGCACGGTCTCGACGGCTCTGGTGTGTA
AGTA-TT---CACGA-TTC-GAAT-CCAGCGACAA-TCCGACA--A-TATCTGAT----G
ATC-AACAGCTACAATGGCTCCTCCGACCTCCAATTGGAGCGTATGAACGTCTACTTCAA
CGAGGTGCGTCAAA----C--C-------AATTCATCGTA-TAAACGGAA-------TA-
-AA---ACTCAT--AAT---GG--AA-TAGGCCTCCGGCAACAAATATGTCCCCCGTGCT
GTCCTCGTCGATTTGGAGCCCGGCTGACTAG-CCG----TTTGATG-CGCAGGACAAGGA
TGGAGATGGTGAGTC----CGC-----CA---------CGA-ACA------ATAGCCAAA
AGG--CCTC-GAACAAAG------GCCGT-CGC--------TGCGAAC-AGA-TATTGAC
TATATC-G-AATAGGCCAAATCACAACCAAGGAACTGGGCACCGTCATGCGTTCCCTCGG
CCAGAACCCCTCCGAATCCGAACTGCAGGACATGATCAACGAGGTCGATGCTGACAACAA
CGGCACAATCGACTTCCCTGGTATGA--------------CAAACTACAAACTCGCA---
------TTCTAT-G-----GCAG----T-ACTAACTGCC--G-----CAGAATTCTTGAC
AATGATGGCCCGCAAGATGAAGGATACCGACTCCGAGGAAGAGATCCGCGAGGCTTTCAA
GGTGTTTGACCGTGACATGGTTTGGTCAAGAACTTGGCTTTGATGTGTTCTATCACTGTG
GGTTCTCCTAGCGAGCCTATTGTTGATTTCATGATTCAGCGAAACATGGAAGTACTTGAG
GAATTTGAACCGCTAGTTACGCCTCATGCCACCAAGGTCTTTGTCAATGGTGTTTGGGTT
GGTGTTCATCGTGACCCGGCCCATTTGGTCAGCACTGTCCAGTCATTACGTCGACGGAAT
ATGATTTCGCACGAAGTCAGTTTAGTTCGTGATATTCGTGACCGGGAGTTCAAGATCTTT
ACAGATGCCGGTCGTGTTTGTCGACCACTTTTCGTCATTGACAACGATCCACGGAGCGAA
AACTGCGGTTCTCTGGTATTAAACAAGGACCATATTCGCAGACTCGAAGCAGACCGTGAG
CTTCCACCAGATCTCGACCCCGAAGAACGTAGGGAACAGTACTACGGCTGGGAGGGTCTT
GTCAAATCAGGAGTCAT
>T._mae_AS3.15690_
TTGAC--CTTTCCAGGCAAATCATCTCTGCTGAGCACGGCCTCGATGGCTCTGGTGTGTA
AGTA-TT--GCACGA-TTC-GAAT-GCAGATACAA-GCCGACA--A-TATCTGAT----T
ATC-AACAGCTACAATGGCTCCTCCGACCTCCAGTTGGAGCGTATGAACGTCTACTTCAA
CGAGGTGTGTCGAA----C--C-------AATCCGTCGTA-T-AACGGAA-------CA-
-AT---ACTTAT--ATT---AG--TA-TAGGCCTCCGGAAACAAATACGTTCCCCGTGCT
GTCCTCGTCGACTTGGAGCCCGGCTGACTAG-CCG---TTTTGATG-AGTAGGACAAGGA
TGGAGATGGTGAGTC----CGC-----CA---------CGA-ATA-------CGACGATA
TTT-GTCTC-GAGCAATG-----GCTTTT-TTC---------ACGAGC-ATA-TATTGAT
AAACTCT--AATAGGCCAAATTACAACCAAGGAACTGGGCACCGTTATGCGTTCCCTCGG
CCAGAACCCCTCCGAATCCGAACTGCAGGACATGATCAACGAAGTCGACGCTGACAACAA
CGGCACAATCGATTTCCCTGGTATGA---------TATAATTGTTCACGTGTTAATA---
--------CGAT-G-----GCAG----T-ACTAACTGCC--G-----CAGAATTCTTGAC
AATGATGGCCCGCAAAATGAAGGATACCGACTCCGAGGAAGAGATCCGTGAAGCTTTCAA
GGTGTTTGACCGGGACATGGTTTGGTCAAGAACTTGGCTTTGATGTGTTCAATCACTGTG
GGTTCTCCTAGCGAGCCTATTGTTGATTTCATGATTCAGCGAAACATGGAAGTACTTGAG
GAATTCGAACCGCTAGTTACACCTCATGCCACCAAGGTCTTTGTCAATGGTGTTTGGGTT
GGTGTGCATCGTGACCCAGCGCATTTAGTCAGCACTGTCCAGTCACTTCGTCGACGAAAC
ATGATTTCCCACGAAGTCAGTTTAGTTCGTGATATTCGTGACCGAGAGTTTAAGATCTTC
ACAGATGCTGGTCGTGTTTGTCGACCACTTTTCGTCATTGACAACGATCCACGAAGTGAA
AACTGCGGCTCTTTGGTGCTCAACAAAGACCATATTCGCAGACTTGAAGCAGACCGTGAG
CTTCCACCAGACCTCGATCCTGAAGAACGGAGGGAACAATACTACGGTTGGGAGGGCCTC
GTTAAGTCGGGAGTCAT
>T._malicola_NRRL_3724_
CTGAC--TTTCCCAGGCAAATCATCTCTGCAGAGCACGGCCTCGATGGCTCTGGTGTGTA
AGTA-TT--GCACGA-TTC-GAATGGCAGCTACAA-TCCGACA--A-TATCTGAT----A
ATC-AACAGCTACAATGGCTCCTCCGACCTCCAGTTGGAGCGTATGAACGTCTACTTCAA
CGAGGTGCGTCGAA----C--C-------AATCCATCGTA-T-AACGGAA-------CA-
-AT---ACTTAT--AAT---AG--TA-TAGGCCTCCGGCAACAAATACGTTCCCCGTGCT
GTCCTCGTCGACTTGGAGCCCGGCTGACTAG-CCG---TTTTGATG-AGTAGGACAAGGA
TGGAGATGGTGAGTC----CGC-----CA---------CGA-ACA-------CGACGATA
TTT-GTCTC-GAGCAAAG-----GTTCTT-TTC---------ACGAGC-ATA-TATTGAT
AAAATCT--AATAGGCCAAATTACAACCAAGGAACTGGGCACCGTTATGCGTTCCCTCGG
CCAGAACCCCTCCGAATCCGAACTGCAGGACATGATCAACGAAGTCGACGCTGACAACAA
CGGCACAATCGATTTCCCCGGTATGA---------TATAATTGTTCACGGGTTAATG---
--------CGAT-G-----GCAG----T-ACTAACTGCC--G-----CAGAATTCTTGAC
AATGATGGCCCGCAAAATGAAGGATACCGACTCCGAGGAAGAGATCCGTGAAGCTTTCAA
GGTGTTTGACCGTGACATGGTTTGGTCAAGAACTTGGCTTTGATGTGTTCAATCACTGTC
GGTTCTCCTAGCGAGCCTATTGTTGATTTCATGATTCAGCGAAACATGGAAGTACTTGAG
GAATTCGAACCACTAGTTACACCTCATGCCACCAAGGTCTTTGTCAATGGTGTTTGGGTT
GGCGTGCATCGTGATCCGGCGCATTTGGTCAGCACTGTCCAGTCACTTCGTCGACGAAAC
ATGATTTCCCACGAAGTCAGTTTAGTTCGTGATATTCGTGACCGAGAGTTTAAGATCTTC
ACAGATGCTGGTCGTGTTTGTCGACCACTTTTTGTCATTGACAACGATCCACGAAGTGAA
AACTGCGGCTCTTTGGTGCTCAACAAAGATCATATTCGCAGACTTGAAGCAGACCGTGAG
CTTCCACCAGACCTCGATCCTGAAGAACGAAGGGAACAATACTACGGTTGGGAGGGCCTT
GTTAAGTCGGGAGTCAT
>T._mangshanicus_AS3.18013
CTGAC-TCTCTCCAGGCAAATCATCTCTGCTGAACACGGTCTCGACGGCTCTGGTGTGTA
AGTGTTG--ATACGA-ATC-GAAA-C--CCTACAA--TCGACA--A-CATCTGAT----A
ATC-AACAGCTACAATGGCTCCTCCGACCTCCAGTTGGAGCGTATGAACGTTTATTTCAA
CGAGGTGCGTTAGAAAA----C-------ACTCGAC-----TCAACCGAA-------ACA
CAG---GCTCAT-CAAT---TG--CA-TAGGCTTCCGGCAACAAATATGTCCCTCGTGCT
ATCCTCGTCGACTTGGAGCCCGGCTGACTAG-CCG---TTTTGATG-AGTAGGACAAGGA
TGGAGATGGTGAGTG---AAGT-----CA---------CGA-ACA------CCAACGATA
CAG-GCGTT-GAACAAGA---------ATACGG--------TACGAAC-AGA-TATTGAC
TATATCTG-AATAGGTCAAATCACAACCAAGGAACTGGGTACCGTCATGCGTTCCCTCGG
CCAGAACCCCTCCGAATCCGAACTGCAGGACATGATCAACGAAGTCGACGCTGACAACAA
CGGCACAATCGATTTCCCTGGTATGA---------TACAATTGCTTACGG--------TG
GTTA----CGAT-G-----GCAG----A-ACTAACTGCCT-A-----CAGAATTCTTGAC
GATGATGGCCCGCAAAATGAAGGATACCGACTCCGAGGAAGAGATCCGTGAGGCTTTCAA
GGTGTTTGACCGCGACATGGTCTAGTCAAGAACTTGGCTTTGATGTGTTCTATCACTGTG
GGTTCTCCTAGCGAACCTATCGTTGATTTCATGATCCAGCGAAACATGGAAGTGCTCGAA
GAATTCGAACCACTAGTTACGCCTCATGCCACCAAGGTCTTTGTCAATGGTGTTTGGGTT
GGTATTCATCGTGACCCAGCCCACTTGGTCAGCACTGTTCAATCACTACGTCGACGAAAC
ATGATTTCACACGAAGTCAGCTTGGTTCGTGACATTCGTGACCGAGAATTTAAGATCTTC
ACAGATGCCGGTCGTGTTTGTCGGCCACTCTTCGTTATTGATAACGATCCACGAAGCGAG
AATTGTGGTTCTCTAGTACTCAACAAAGACCATATTCGCAGACTTGAAGGAGACCGCGAG
CTTCCACCAGACCTTGACCCTGAAGAACGAAGAGAGCAATATTACGGTTGGGAGGGACTT
GTCAAATCCGGAGTCAT
>T._marneffei_CBS_388.87_
CTGACTCTTTTCCAGGCAAATCATCTCCGCCGAGCACGGCCTCGACGGCTCCGGTGTGTA
AGTA-TT--ACACGA-TTC-AAAT-CCAGCTACAA-TCCGACA--ATTATCTGAT----G
ATC-AACAGCTACAATGGCTCCTCCGACCTCCAGTTGGAGCGTATGAACGTTTACTTCAA
CGAGGTGCGTCAGA----C--C-------CTTCCACCTAA-TAAACCGAA-------GAC
GA----ACTCAT-CATCATCGA--TA-TAGGCTTCCGGCAACAAATATGTCCCCCGTGCT
GTCCTCGTCGACTTGGAGCCCGGCTGACTAG-CCG---TTTGGATG-AATAGGACAAGGA
TGGTGATGGTGAGTG---ACGC-----CA---------CGA-ACA------CCAGACATA
TAG-TCTTC-GAACAAAA-----AGTTAT-TAC--------TGCGAAC-AGA-TATTAAT
AACATC---AATAGGTCAAATTACAACCAAGGAACTGGGCACCGTCATGCGTTCCCTCGG
CCAGAACCCTTCCGAATCCGAATTGCAGGACATGATCAACGAGGTCGACGCTGACAACAA
CGGCACAATCGATTTCCCTGGTATGA--------------TGCAGCCTCTATTTATCGCA
GCCGTTTCCGATCATAAGGGCAG----ATACTGACTGCC--T-----TAGAATTCTTGAC
AATGATGGCCCGCAAAATGAAGGATACCGACTCCGAGGAAGAGATCCGCGAGGCTTTCAA
GGTGTTTGATCGTGACATGGTTTGGTCAAGAATTTGGCTTTGATGTGTTCTATCACTGTG
GGTTCTCCTAGCGAGCCTATTGTTGATTTCATGATCCAGCGGAACATGGAAGTACTCGAA
GAGTTTGAACCACTCGTTACCCCTCATGCCACCAAGGTCTTTGTCAATGGTGTTTGGGTT
GGTGTTCATCGTGACCCAGCGCATTTGGTCAGCACTGTCCAGTCACTACGTCGACGAAAC
ATGATTTCGCACGAAGTCAGTTTGGTTCGTGACATTCGTGACCGGGAGTTCAAGATTTTC
ACAGATGCCGGCCGTGTTTGTCGACCACTTTTCGTTATCGACAACGACCCACGAAGCGAA
AACTGCGGTTCTTTGGTACTCAACAAAGACCATATACGCAGGCTTGAAGCAGACCGCGAA
CTTCCACCAGATCTTGACCCCGAAGAACGAAGGGAACAGTATTACGGTTGGGAGGGTCTT
GTCAAATCAGGAGTTAT
>T._muroii_CBS_756.96
CTGAC--TTTTCTAGGCAAATCATCTCTGCTGAGCACGGTCTCGATGGCTCTGGTGTGTA
AGTA-TT--GCACGA-TTC-GATT-CCAGCTACAA-TCCGACA--A-TATCTGAT----T
ATC-AACAGCTACAATGGCTCCTCCGACCTCCAGTTGGAGCGTATGAACGTCTACTTCAA
CGAGGTGCGTTAGAAAA----C-------ACTCGACT----CATGCAGAA-------CA-
-AAC--ACTCAT----T---TG--AA-TAGGCCTCCGGCAACAAATACGTTCCCCGTGCT
GTCCTCGTCGACTTGGAGCCCGGCTGACTAG-CCG---TTTTGATG-AGTAGGACAAGGA
TGGAGATGGTGAGTC----CGC-----CA---------CGA-AAA------ATAACCAAA
AGG--CCTT-GAACAAAG------GTTAT-CGC--------TGCGAAC-AGA-TATTGAC
TATGTC-G-AATAGGTCAAATCACAACCAAGGAACTGGGCACCGTCATGCGTTCTCTCGG
CCAGAACCCCTCCGAATCCGAATTGCAGGACATGATCAACGAAGTCGACGCTGACAACAA
CGGCACAATCGATTTCCCTGGTATGA--------------CAAACCACAAGCTCGCAA--
----TAATCTAT-G-----GCAG----T-ACTAACTGCC--G-----CAGAATTCTTGAC
AATGATGGCCCGCAAAATGAAGGATACCGACTCCGAAGAAGAGATCCGCGAGGCTTTCAA
GGTGTTTGACCGCGACATGGTTTGGTCAAAAACTTGGCTTTGATGTGTTCTATCACTGTG
GGTTCTCCTAGCGAGCCTATTGTTGATTTCATGATTCAGCGAAACATGGAAGTGCTTGAG
GAATTCGAACCGCTAGTTACGCCCCATGCCACCAAGGTCTTCGTCAATGGTGTTTGGGTT
GGCGTGCATCGTGATCCGGCTCATTTGGTCAGCACTGTCCAATCACTACGCCGACGAAAC
ATGATTTCCCACGAAGTCAGTTTAGTTCGTGATATTCGTGACCGAGAGTTCAAGATCTTC
ACAGATGCTGGTCGTGTTTGTCGACCACTTTTCGTCATTGACAACGATCCACGAAGTGAA
AACTGCGGTTCTTTGGTGCTCAACAAAGACCATATTCGCAGACTTGAAGCAGACCGTGAG
CTTCCACCAGATCTCGACCCCGAAGAACGAAGGGAACAGTACTACGGCTGGGAGGGCCTT
GTCAAATCGGGAGTCAT
>T._mycothecae_URM_7622_
CTGAC---TTTTCAGGCAAATCATCTCTGCTGAGCACGGTCTCGATGGCTCTGGTGTGTA
AGTA-TT--GCATGA-TTC-GAAT-CCAGCCACAA-TTCGACA--A-TATCTGAT----C
ATC-AACAGCTACAATGGCTCCTCCGACCTCCAGTTGGAGCGTATGAACGTCTACTTCAA
CGAGGTGCGTTAGG---------------ATTCCTCGACT-CATGCAGAA-------CA-
-AAC--ACTCAT----T---GG--TA-CAGGCCTCCGGCAACAAATACGTCCCCCGTGCT
GTCCTCGTCGACTTGGAGCCCGGCTGACTCG--CG---TTTTGATG-AGTAGGACAAGGA
TGGAGATGGTGAGTC----CGC-----TA---------CGA-ACA------ATAACCAGA
AGA-GCTT--GGACAAATG------TTGT-CGC--------TGCGACC-AGA-TACTGAT
AAATTC-A-AATAGGACAAATTACAACCAAGGAGTTGGGCACCGTCATGCGTTCCCTCGG
CCAGAACCCCTCCGAATCCGAATTGCAGGACATGATCAACGAAGTCGACGCTGACAACAA
CGGCACAATCGATTTCCCTGGTATGA--------------CAAACCACAGACTCGCAT--
----TATTCCAT-G-----GCAG----T-ACTAACTGCC--G-----CAGAATTCTTGAC
AATGATGGCCCGCAAAATGAAGGATACCGACTCCGAGGAAGAGATCCGCGAGGCTTTCAA
GGTGTTTGACCGTGACATGGTTTGGTCAAGAATTTGGCATTGATGTGCTCTATTACTGTG
GGTTCTCCTAGCGAGCCTATCGTTGATTTCATGATTCAGAGAAACATGGAAGTGCTTGAG
GAATTTGAACCACTAGTTACACCTCATGCCACCAAGGTCTTTGTCAATGGTGTTTGGGTT
GGTGTGCATCGTGACCCGGCACATTTGGTCAGCACAGTCCAGTCACTACGTCGACGGAAT
ATGATTTCACACGAAGTCAGTCTGGTTCGTGACATCCGTGACCGAGAGTTCAAGATCTTT
ACCGATGCCGGTCGTGTTTGTCGACCACTTTTCGTCATCGACAACGATCCGCGAAGCGAG
AACTGCGGAAATTTGGTGCTCAACAAAGACCATATTCGCAGACTCGAAGCAGACCGTGAG
CTTCCACCAGATCTCGACCCAGAAGAACGAAGGGAACAGTATTACGGCTGGGAGGGTCTT
GTCAAATCAGGAGTCAT
>T._nanjingensis_JP-NJ4
CTGAT--TTTTCCAGGCAAATCATCTCTGCTGAGCACGGTCTCGATGGCTCTGGTGTGTA
AGTA-TT--GCACGA-TTC-GAAT-CCAGCTACAA-TCCGACG--A-TATCTGAT----A
ATC-AACAGCTACAATGGCTCCTCCGACCTCCAGTTGGAGCGTATGAACGTTTACTTCAA
CGAGGTGCGTCAAC-------C-------AATCCATCGTA-TAAACGGAA-------CA-
-AA---GCTCAT--ACT---GG--CG-TAGGCCTCCGGCAACAAATACGTTCCCCGTGCT
GTCCTCGTCGACTTGGAACCCGGCTGACTAG-CCG---TTTTGATG-AGTAGGACAAGGA
TGGAGATGGTGAGTC----GGC-----CA---------CGA-ACA------ATATCCAAA
AGG--CGTT-GAACAAGG------GTTAT-CGC--------CGCGAAC-AGA-TATTGAC
TATATC-G-AATAGGTCAAATCACAACCAAGGAACTGGGCACTGTCATGCGTTCCCTCGG
CCAGAACCCCTCCGAATCCGAACTGCAGGACATGATCAACGAAGTCGACGCTGACAACAA
CGGCACAATCGATTTCCCTGGTATGA---------TATAATTGCTCACAGGATATTA---
--------TGAT-G-----GCAG----T-ACTAACTGCC--G-----CAGAATTCCTGAC
AATGATGGCCCGCAAAATGAAGGACACCGACTCCGAGGAAGAGATCCGCGAGGCATTCAA
GGTGTTTGACCGTGACATGGTTTGGTCAAAAACTTGGCTTTGATGTGTTCTATCACTGTG
GGTTCTCCTAGCGAGCCTATTGTTGATTTCATGATTCAACGAAACATGGAAGTGCTTGAA
GAATTCGAACCGCTAGTTACACCTCATGCCACTAAGGTCTTTGTCAATGGTGTTTGGGTT
GGTGTGCATCGTGACCCGGCTCATTTGGTCAGCACTGTCCAGTCACTACGCCGACGGAAT
ATGATTTCCCACGAAGTCAGCTTAGTTCGTGATATTCGTGACCGAGAGTTCAAGATCTTC
ACAGATGCTGGTCGTGTTTGTCGACCACTTTTCGTCATTGACAACGATCCACGAAGTGAA
AACTGCGGATCTTTGGTGCTCAACAAAGACCATATTCGCAGACTTGAAGCAGACCGCGAG
CTTCCACCAGACCTCGACCCCGAAGAACGAAGGGAACAGTACTATGGCTGGGAGGGTCTT
GTTAAATCGGGAGTCAT
>T._neofusisporus_AS3.15415_
CTGAC---TTGTCAGGCAAATCATCTCTGCTGAGCACGGTCTCGATGGCTCTGGTGTGTA
AGTA-TT--ATACGA-TTC-GAAT-CCAGCTACAA-TCCGACA--G-TATCTGAT----C
ATC-AACAGCTACAATGGCTCCTCCGACCTCCAGTTGGAGCGTATGAACGTCTACTTCAA
CGAGGTGCGTTAGG---------------ATTTCCTCGGCTCATGCAGAA-------CA-
-AAC--ACTCAT---AT---GA---A-TAGGCCTCCGGCAACAAATACGTCCCCCGTGCT
GTCCTCGTCGACTTGGAGCCCGGCTGACTAG-CCG---TTTTGATG-AATAGGACAAGGA
TGGAGATGGTGAGTT----TCT-----TA---------CGA-ACACGAACGACAACGATA
CGA-TTTTT-GGAGAATA-------TTAT-GAC--------TACGAACAACA-TATTGAT
AAAGTC-C-AATAGGTCAGATCACAACCAAGGAACTGGGCACCGTCATGCGTTCCCTCGG
CCAGAACCCCTCCGAATCTGAATTGCAGGACATGATCAACGAAGTCGACGCTGACAACAA
CGGCACAATCGATTTCCCTGGTATGA--------------CAGTACACAAAATTGCAA--
---TTTTTGGAG-G-----GCAG----T-ACTAACTGCC--G-----CAGAATTCTTGAC
AATGATGGCCCGCAAAATGAAGGATACCGACTCCGAGGAAGAAATCCGTGAGGCTTTCAA
GGTGTTTGACCGTGACATGGTTTGGTCAAGAACTTGGCCTTGATGTGTTCCATTACTGTG
GGTTCTCCTAGTGAACCTATCGTTGATTTCATGATTCAGCGAAACATGGAAGTGCTTGAG
GAATTTGAACCGCTAGTTACGCCTCATGCCACCAAGGTCTTTGTCAATGGTGTTTGGGTT
GGTGTGCATCGTGACCCGGCCCATTTGGTCAGCACTGTTCAGTCACTACGTCGACGAAAT
ATGATTTCACACGAAGTCAGTTTGGTTCGTGATATTCGTGACCGGGAGTTCAAGATCTTT
ACAGATGCCGGTCGTGTTTGTCGACCACTTTTCGTCATTGACAACGATCCACGAAGCGAG
AATTGCGGATCTTTGGTGCTCAACAAAGACCATATTCGCAGACTTGAAGCAGACCGTGAG
CTCCCGCCAGATCTCGACCCTGAAGAACGAAGGGAACAGTATTACGGCTGGGAGGGTCTT
GTCAAGTCAGGAGTCAT
>T._oumae-annae_DTO_269E8_
CTGAT--TCTTTCAGGCAAATCATCTCTGCTGAGCACGGTCTCGACGGCTCTGGTGTGTA
AGTG-TT--ACACGA-TTC-GAAT-CCAGCTACAA-TCCGACA--A-TATCTGAC-----
ATC-AACAGCTACAATGGCTCCTCCGACCTCCAGTTGGAGCGTATGAACGTTTACTTCAA
CGAGGTGCGTCAGACCATCT-C-------ACCACACCAGA-TAACCCGAA-------CA-
-AA---ACTCAT-AATT---GG--TA-TAGGCCTCCGGCAACAAATATGTCCCTCGTGCT
GTCCTCGTCGACTTGGAGCCCGGCTGACTAG-CCG---TTTTGATG-AGTAGGACAAGGA
TGGAGATGGTGAGTG-A-CCGC-----CA---------CGA-ACG------TCGATGATA
CAG-TCAAC-GAATAAGGGCTATCCTTAT-GAT--------TGCGAAC-AGCATATTGAT
GGTATTTG-AACAGGTCAGATCACCACCAAGGAATTGGGCACCGTCATGCGTTCCCTCGG
CCAGAACCCCTCCGAATCCGAATTGCAGGACATGATCAACGAGGTCGACGCTGACAACAA
CGGCACAATCGATTTCCCTGGTATGA---------CATAACCTATCAGACGCAGCCATAT
ATGACTATCGAGTG-----GCAG----A-ACTAATTGCC--A-----CAGAATTCTTGAC
AATGATGGCCCGCAAAATGAAGGATACCGACTCCGAGGAAGAGATCCGTGAGGCTTTCAA
GGTGTTTGACCGCGACATGGTTTGGTCAAGAATTTGGCTTTGATGTGCTCTATCACTGTG
GGTTCCCCTAGCGAACCTATTGTTGATTTCATGATTCAGCGAAACATGGAAGTGCTCGAA
GAGTTTGAACCGCTCGTTACGCCTCATGCCACCAAGGTCTTTGTCAATGGTGTTTGGGTC
GGTGTTCATCGTGACCCGGCGCATTTGGTCAGCACTGTTCAGTCACTGCGTCGACGCAAT
ATGATTTCACACGAAGTTAGTTTGGTACGTGATATTCGTGACCGAGAGTTCAAGATCTTC
ACAGATGCCGGTCGTGTTTGTCGACCACTTTTCGTCATTGACAACGATCCACGAAGCGAG
AATTGCGGTTCTCTAGTACTCAACAAAGACCATATTCGCAGACTTGAAGCCGACCGTGAG
CTTCCACCAGACCTCGACCCTGAAGAACGAAGGGAACAGTACTACGGTTGGGAGGGTCTC
GTCAAATCAGGCGTCAT
>T._panamensis_CBS_128.89_
CTGAC-TCTTTCCAGGCAAATCATCTCTGCTGAGCACGGTCTCGACGGCTCTGGTGTGTA
AGTG-TTGGACACGA-TTC-GAACTCCGGCTGCAA-TCCGACA--A-TTTTTAAC----G
ATC-AACAGTTACAATGGCTCCTCCGACCTCCAGTTGGAGCGTATGAACGTCTACTTCAA
CGAGGTGCGTTAGG--A-A--C-------AGTCGATC----CAAGCGAGA-------AAC
-AA---ACTCATCAATT---GA--TA-TAGGCCCCCGGCAACAAATATGTCCCTCGTGCC
GTCCTCGTCGACTTGGAGCCCGGCTGACGCG-CCG---TGTTGATG-AGTAGGACAAGGA
TGGCGATGGTGAGTGAT-CCGC-----CA---------CGA-GCA------CCAACAATG
C-A-GTTTT-GAGCAAGGGATATG--TAT-GAT----GAAACATGAAC-AACGGATTGAT
TGTATCTA-AATAGGTCAAATCACAACCAAGGAACTCGGCACCGTCATGCGTTCCCTCGG
CCAGAACCCCTCCGAATCCGAATTGCAGGACATGATCAACGAGGTCGACGCCGACAACAA
CGGCACAATCGATTTCCCTGGTATGA--------------------GCCAACCCGTCTAC
GTTTGTTACGGG-G-----GCAG----A-ACTAACTGCCT-A-----CAGAATTCTTGAC
AATGATGGCTCGCAAAATGAAGGATACCGACTCCGAAGAAGAGATCCGTGAGGCTTTCAA
GGTGTTTGACCGCGACATGGTTTGGTCAAGAACTTAGCTTTGATGTGCTCTATCACTGTG
GGTTCTCCTAGCGAGCCTATCGTTGATTTCATGATTCAACGAAACATGGAAGTACTGGAG
GAGTTTGAGCCACTCGTTACACCCCATGCCACCAAGGTCTTTGTCAATGGTGTTTGGGTT
GGTATCCATCGAGACCCAGCCCACTTGGTCAGCACTGTCCAGTCATTGCGTCGACGAAAC
ATGATTTCACACGAAGTTAGTTTGGTTCGTGACATCCGTGACCGGGAGTTCAAGATCTTT
ACAGATGCTGGTCGTGTTTGTCGACCACTTTTCGTTATTGACAATGATCCACGAAGCGAA
AACTGCGGTTCTTTAGTTCTCAACAAGGATCATATTCGCAGGCTTGAAGGAGACCGCGAG
CTCCCGCCAGACCTAGACCCCGAAGAACGAAGAGAGCAATACTACGGTTGGGAGGGGCTT
GTCAAATCGGGAGTCAT
>T._penicillioides_AS3.15822_
CTGAC-TCTTTCCAGGCAAATCATCTCTGCTGAGCACGGTCTCGACGGCTCTGGTGTGTA
AGTGTTG--ATACGA-ATCGAAAT----CCTATCA-TTCGACA--A-CATCTGAT----A
ATC-AACAGTTACAATGGCTCCTCCGACCTCCAGTTGGAGCGTATGAACGTCTACTTCAA
TGAGGTGCGTTAGA--AAC--C-------ACTCGAC-----TCAACCAGA-------CCC
CAA---ACTCAT-CAAT---TG--CG-TAGGCTTCCGGCAACAAATATGTCCCTCGTGCT
GTCCTCGTCGACTTGGAGCCCGGCTGACTAG-CCG---TTTTGATG-AGTAGGACAAGGA
TGGAGATGGTGAGTG---ATGA-----CA---------TGA-ACA------CCAACGAAA
TGG-CTCTC-GATAGGAA--------------------------TAAC-AGA-TATTAAC
GATGTCTG-ACTAGGTCAAATCACAACCAAGGAACTGGGCACCGTCATGCGTTCCCTCGG
CCAGAACCCCTCCGAATCCGAACTGCAAGACATGATCAATGAAGTCGACGCTGACAACAA
CGGCACAATCGATTTCCCTGGTATGA-----------------ACAATAAGTTTATGGGT
ATTAGTTAGGAT-G-----GCAG----A-ACTAATTGTCT-A-----CAGAATTCTTGAC
AATGATGGCCCGCAAAATGAAGGATACCGACTCCGAGGAAGAGATCCGCGAGGCTTTCAA
GGTGTTTGACCGCGACATGGTCTGGTCAAGAACTTGGCTTTGATGTGTTCTATCACTGTG
GGTTCTCCTAGCGAACCTATCGTTGATTTCATGATCCAGCGAAACATGGAAGTGCTCGAG
GAATTCGAACCGCTGGTTACGCCTCATGCCACCAAGGTCTTCGTTAATGGTGTTTGGGTT
GGTATTCATCGCGACCCAGCCCACTTGGTCAGCACGGTTCAATCACTACGTCGACGAAAC
ATGATTTCACACGAAGTCAGCTTGGTCCGTGACATTCGTGACCGAGAATTCAAGATCTTC
ACAGATGCCGGTCGTGTCTGTCGGCCACTCTTCGTTATTGACAACGACCCACGAAGCGAG
AATTGCGGTTCTCTAGTACTCAATAAGGACCATATCCGCAGACTTGAAGGAGACCGCGAG
CTTCCGCCAGACCTTGACCCTGAAGAACGAAGAGAGCAATATTACGGTTGGGAGGGACTT
GTCAAATCTGGGGTCAT
>T._pinophilus_CBS_631.66
TTGAC--TTTTCCAGGCAAATCATCTCTGCTGAGCATGGCCTCGATGGCTCTGGTGTGTA
AGTA-TT--ACACGA-TTC-GAAT-GCAGCTACAA-TCCGACA--A-GATCTGAT----A
ATC-AACAGCTACAATGGCTCCTCCGACCTCCAGTTGGAGCGTATGAACGTTTACTTCAA
CGAGGTGCGTCGAA----C--C-------AATCCATTGTA-T-AAGGGAA-------CA-
-AA---GCTCAT--ACT---GG--TG-TAGGCCTCCGGCAACAAATACGTTCCCCGTGCC
GTCCTCGTCGACTTGGAGCCCGGCTGACTAG-CCG---TTTTGATG-AGTAGGACAAGGA
TGGAGATGGTGAGTC----CGC-----CA---------CGA-ACA-------CGACGATA
TTT-GTCTC-GAACAAAG------GTTTT-TTC---------ACGAGC-ATA-TATTGAT
AAAATCT--AATAGGCCAAATTACAACTAAGGAACTGGGCACCGTTATGCGTTCCCTCGG
CCAGAACCCCTCCGAATCCGAACTGCAGGACATGATCAACGAAGTCGACGCTGACAACAA
CGGCACAATCGATTTCCCTGGTATGA---------TATAATTGTTCACGGGTTTATA---
--------CGAT-G-----GCAG----T-ACTAACTGCC--G-----CAGAATTCTTGAC
AATGATGGCCCGCAAAATGAAGGATACCGACTCCGAGGAAGAGATCCGTGAAGCTTTCAA
GGTGTTTGACCGTGACATGGTTTGGTCAAGAACTTGGCTTTGATGTGTTCAATCACTGTC
GGTTCTCCTAGCGAGCCCATTGTTGATTTCATGATTCAGCGAAACATGGAAGTACTTGAG
GAATTCGAACCGCTAGTTACACCTCATGCCACCAAGGTCTTTGTCAATGGTGTTTGGGTT
GGCGTGCATCGTGATCCAGCGCATTTGGTCAGCACTGTCCAGTCACTTCGTCGACGAAAC
ATGATTTCCCACGAAGTCAGTTTAGTTCGTGATATTCGTGACCGAGAGTTTAAGATCTTC
ACAGATGCTGGTCGTGTTTGCCGACCACTTTTCGTCATTGACAACGATCCACGAAGTGAA
AACTGCGGCTCTTTGGTGCTCAACAAAGACCATATTCGCAGACTTGAAGCAGACCGTGAG
CTTCCACCAGACCTCGATCCTGAAGAGCGAAGGGAACAATACTACGGTTGGGAGGGCCTT
GTTAAGTCGGGAGTCAT
>T._pratensis_NRRL_62170_
CTGAC--TTTCCCAGGCAAATCATCTCTGCTGAGCACGGTCTCGATGGCTCTGGTGTGTA
AGTA-TT--GCACGA-TTC-GAAT-CCAGCAACAA-TCCGACG--A-TATCTGAT----A
ATC-AACAGCTACAATGGCTCCTCCGACCTCCAGTTGGAGCGTATGAACGTCTATTTCAA
CGAGGTGTGCCGAA----C--C-------AATCCATCGTA-T-AACGGAA-------CA-
-AT---ACTTAT--ATT---AG--TA-TAGGCCTCCGGCAACAAATACGTTCCCCGTGCT
GTCCTCGTCGACTTGGAGCCCGGCTGACTAG-CCG---TTTTGATG-AGTAGGACAAGGA
TGGAGATGGTGAGTC----CGC-----CA---------CGA-ACA-------CGACGATA
TTC-GTCTC-GAGCAAAG-----TTTTCT-TTC---------ACGAGC-ATA-TATTGAT
AAAATCT--AATAGGCCAAATTACAACCAAGGAACTGGGCACCGTTATGCGTTCCCTCGG
CCAGAACCCCTCCGAATCCGAACTGCAGGACATGATCAACGAAGTCGACGCTGATAACAA
CGGCACAATCGATTTCCCTGGTATGA---------TATAATTGTTCACGGGTTAATA---
--------CGAT-G-----GCAG----T-ACTAACTGCC--G-----CAGAATTCTTGAC
AATGATGGCCCGCAAAATGAAGGATACCGACTCTGAGGAAGAGATCCGTGAAGCTTTCAA
GGTGTTTGACCGTGACATGGTTTGGTCAAGAACTTGGCTTTGATGTGTTCAATCACTGTC
GGTTCTCCTAGCGAGCCTATTGTTGATTTCATGATTCAGCGAAACATGGAAGTACTTGAG
GAATTCGAACCGCTAGTTACACCTCATGCCACCAAGGTCTTTGTCAATGGTGTTTGGGTT
GGCGTGCATCGTGATCCGGCGCATTTGGTCAGCACCGTCCAGTCACTTCGTCGACGAAAC
ATGATTTCCCACGAAGTCAGTTTAGTTCGTGATATTCGTGACCGAGAGTTTAAGATCTTC
ACAGATGCTGGTCGTGTTTGTCGACCACTTTTTGTCATTGACAACGATCCACGAAGTGAA
AACTGCGGCTCTTTGGTGCTCAACAAAGACCATATTCGCAGACTTGAAGCAGACCGTGAG
CTTCCACCAGACCTCGATCCTGAAGAACGAAGGGAACAATACTACGGTTGGGAGGGCCTT
GTTAAGTCGGGAGTCAT
>T._primulinus_CBS_321.48_
CTGAC-TCTTTCCAGGCAAATCATCTCTGCTGAGCACGGTCTCGACGGCTCTGGTGTGTA
AGTA-TT--ACGCGA-TTC-GAAC-CCAGCTACAA-TTCGACA--A-TATCTGAT----C
TTC-AACAGCTACAATGGCTCCTCCGACCTCCAGTTGGAGCGTATGAACGTCTACTTCAA
CGAGGTGCGTCAGA-------C-------CACTTACCAGA-TAAACCGAA-------CGA
-AA---ACTCATATTTT---AA-----TAGGCCTCCGGCAACAAATATGTCCCCCGTGCT
GTCCTCGTCGACTTGGAGCCCGGCTGACCAG-CCG---TTTTGATG-AGTAGGACAAGGA
TGGAGATGGTGAGTG-A-CCAC----------------CGA-ACA------CCAACGTTA
CAG-TCAAC-GAATAAGGGCTATCTTTAT-GAT--------TGGGAAC-AGG-TATTAAT
CGTC---G-AATAGGTCAAATCACAACCAAGGAACTGGGCACCGTCATGCGTTCCCTCGG
CCAGAACCCCTCCGAATCCGAGTTGCAGGACATGATCAACGAAGTCGACGCTGACAACAA
CGGCACAATCGATTTCCCTGGTATGA---------CTCATCACGTCTATTGCTTGATA--
--------CGAT-G-----GCAG----T-ACTGACCGCT--G-----CAGAATTTTTGAC
AATGATGGCCCGCAAAATGAAGGATACCGACTCCGAGGAAGAGATCCGCGAGGCTTTCAA
GGTGTTTGACCGCGACATGGTTTGGTCAAGAATTTGGCATTGATGTGTTCTATCACTGTG
GGTTCTCCTAGCGAACCCATTGTTGATTTCATGATTCAGCGAAACATGGAAGTGCTTGAG
GAGTTCGAACCGCTCGTTACGCCCCATGCCACCAAGGTCTTTGTCAATGGTGTTTGGGTT
GGTGTTCATCGCGATCCAGCGCATTTGGTCAGCACTGTTCAGTCATTGCGTCGACGGAAT
ATGATTTCGCACGAAGTCAGTTTGGTTCGTGACATTCGTGACCGAGAATTTAAGATCTTT
ACAGATGCCGGTCGTGTTTGTCGACCACTTTTCGTCATTGACAACGATCCACGAAGCGAG
AATTGCGGTTCTTTAGTGCTCAACAAAGACCATATTCGCAGACTTGAAGCAGACCGCGAG
CTTCCACCAGACCTCGACCCCGAAGAACGGAGAGAGCAATACTACGGCTGGGAGGGTCTT
GTCAAATCGGGAGTCAT
>T._pseudofuniculosus_FMR_15307
CTGAC--TCGTCCAGGCAAATCATCTCTGCTGAGCACGGTCTCGACGGCTCCGGTGTGTA
AGTA-TT---CACGA-TCC-GAAA-CCAACTACAA-TCAGACA--G-TATCTGAT----A
ATC-AACAGCTACAATGGCTCCTCCGATCTCCAGTTGGAGCGTATGAACGTCTACTTCAA
CGAGGTGCGTAAAT-------CA------AAGTCATCGTA-CAAACGGA--------TAT
AAA---TCTCAT--AAC---GG--TC-CAGGCCTCTGGCAACAAATATGTCCCTCGTGCT
GTCCTGGTCGATTTGGAGCCCGGCTGACTAG-CCG---TTGAAATA-ATTAGGACAAGGA
TGGAGATGGTGAGTC----CGC-----CA---------CGA-ACG------ATAACCAGA
TGA--TCTT-GAGCAAAG------TTTAT-CGC--------ATCGAAT-ATA-TATTAAC
TATATTT--AAAAGGCCAAATCACAACCAAGGAACTGGGCACTGTCATGCGTTCCCTCGG
CCAGAACCCCTCCGAATCCGAATTGCAGGACATGATCAACGAAGTCGATGCTGACAACAA
CGGAACAATCGATTTCCCTGGTATGA--------------CAAACCGCAAACTCTCAG--
----TTTTCTAC-T-----GCAG----T-GCTAACTAAC--A-----TAGAATTCTTGAC
TATGATGGCCCGCAAAATGAAGGATACTGACTCCGAGGAAGAGATCCGTGAGGCTTTCAA
GGTGTTTGACCGTGACATGGTTTGGTCAAGAACTTGGCTTTAATGTGCTCTATCACTGTG
GGTTCTCCTAGTGAGCCTATTGTTGATTTCATGATTCAGCGAAACATGGAAGTGCTTGAG
GAATTTGAACCGCTAGTCACACCTCATGCCACCAAGGTCTTTGTCAATGGTGTTTGGGTT
GGTGTACATCGTGACCCGGCCCATTTGGTTAGCACCGTGCAGTCACTACGTCGACGAAAT
ATGATTTCGCACGAAGTCAGTTTAGTTCGTGATATTCGTGACCGGGAGTTCAAGATCTTT
ACAGACGCCGGTCGTGTTTGTCGACCACTTTTCGTCATTGACAACGATCCACGAAGCGAA
AACTGCGGATCCTTGGTACTAAACAAAGATCATATCCGCAGGCTCGAAGCAGACCGTGAG
CTTCCACCAGACCTCGATCCCGAAGAGCGAAGGGAGCAGTATTACGGCTGGGAAGGTCTT
GTCAAATCAGGAGTCAT
>T._purgamentorus_CBS_113145_
CTGAC-TCTTTCCAGGCAAATCATCTCTGCTGAGCACGGTCTCGATGGCTCTGGTGTGTA
AGTATTT--GCACAA-TTC-GAAT-CCAGTTACAA-TCCGATC--A-TATCTGAT----A
ATC-AACAGCTACAATGGCTCCTCCGACCTCCAGTTGGAGCGTATGAACGTTTACTTCAA
CGAGGTGCGTCAGA----C--C-------AATCCACCGGA-TAAAAAAAA-------CAA
-AA---ACTCATTAATT---GA--TA-CAGGCCTCCGGCAACAAATACGTTCCCCGTGCC
GTCCTCGTCGACTTGGAGCCCGGCTGACTAG-CAG---TTTTGATG-CGTAGGACAAGGA
TGGAGATGGTGAGTG-A-CCAC-----CA---------CGG-ACA------CCGACGATA
CAG-TCAT--GAATGAAGACTGTCTTCAT-AAC--------TACGAAC-AATCCATTGAT
GAATTC-G-AATAGGTCAAATCACAACCAAGGAACTGGGCACTGTCATGCGTTCCCTCGG
CCAAAACCCCTCCGAATCTGAATTGCAGGACATGATCAATGAAGTCGACGCTGACAACAA
CGGCACAATCGATTTTCCTGGTATGG-------------------TTTAAACTCGTTTGC
GCTGGATACGGT-G-----GCAG----C-ACTAACTGCT--A-----CAGAATTCTTGAC
AATGATGGCCCGCAAAATGAAGGATACCGACTCCGAAGAAGAAATCCGCGAGGCTTTCAA
GGTGTTTGACCGTGACATGGTTTGGTCAAGAACTTGGCTTTAATGTGTTCTATCACTGTG
GGTTCTCCCAGCGAGCCTATTGTTGATTTCATGATTCAGCGAAATATGGAGGTGCTCGAG
GAGTTCGAACCACTAGTTACGCCTCATGCCACCAAGGTCTTTGTCAATGGTGTGTGGGTT
GGTGTACATCGTGACCCGGCCCACTTGGTCAGCACTGTCCAGTCACTACGTCGTCGAAAT
ATGATCTCACATGAAGTCAGTTTGGTTCGTGATATTCGTGACCGGGAGTTTAAGATCTTC
ACAGACGCCGGTCGTGTATGTCGACCACTTTTCGTCATTGACAATGACCCACGAAGTGAG
AACTGCGGTTCTTTGGTACTCAACAAAGACCATATTCGCCGTCTTGAAGCAGACCGCGAG
CTCCCACCTGATCTCGACCCCGAAGAACGAAGGGAACAGTACTACGGCTGGGAGGGTCTT
GTCAAATCAGGAGTCAT
>T._purpureogenus_CBS_286.36
CTGAC-TATTTTCAGGCAAATCATCTCTGCTGAGCACGGTCTCGATGGATCCGGCGTGTA
AGTGTTG--ATGGGA-TTCGAAAT-CCATCTACAA-TTCGACC--G-TATCTGAT----A
ATC-AACAGTTACAATGGCTCCTCCGACCTCCAGTTGGAGCGTATGAACGTTTACTTCAA
CGAGGTGCGTCGAA-------C-------AACCAACCAATAGAAACAAAA-------ACA
AAA---ACTCAT--ATCCAATGCTTAACAGGCTTCCGGCAACAAATATGTTCCTCGTGCT
GTCCTCGTCGACTTGGAACCCGGCTAATTAGCCCG---TTTGGATG-AGTAGGACAAGGA
TGGTGATGGTGAGTT----CAC-----CC---------GGACACGCAGCGATCAACGATA
A---GACTCTGAACAGGA-----------------------------------TATTTAC
TATATC-G-ATTAGGTCAAATCACAACCAAGGAACTGGGCACCGTCATGCGCTCCCTCGG
CCAGAACCCCTCCGAATCCGAATTGCAGGACATGATCAACGAAGTTGACGCTGACAACAA
CGGCACAATCGATTTCCCTGGTATGA---------TGACTCTCGCTACAATCTACTGC--
--------GGATAG-----GTA-------ACTGATTGAT--AATGGATAGAATTCTTGAC
AATGATGGCCCGCAAAATGAAGGATACCGACTCCGAGGAAGAGATCCGTGAGGCTTTCAA
GGTGTTTGACCGTGACATGGTCTAGTCAAGAACCTGGCTTTGATGTGTTCCATCACCGTA
GGTTCACCTAGTGAGCCTATTGTTGATTTCATGATCCAACGAAACATGGAAGTGCTCGAG
GAATTCGAACCACTAGTTACACCTCATGCCACCAAGGTCTTTGTCAATGGTGTTTGGGTC
GGTATTCATCGTGACCCTGCCCACTTGGTCAGCACTGTCCAATCACTACGTCGACGGAAC
ATGATTTCGCACGAAGTTAGTCTGGTTCGTGACATTCGTGACCGGGAATTCAAGATCTTC
ACCGATGCTGGTCGTGTCTGTCGGCCACTCTTCGTTATCGACAACGATCCACGAAGCGAA
AACTGCGGTTCCCTGGTGCTCAACAAAGATCATATTCGCAGACTTGAAGCAGATCGCGAG
CTTCCACCAGACCTCGACCCCGAAGAACGTAGGGAACAATACTACGGTTGGGAGGGTCTT
GTCAAATCAGGTGTCAT
>T._qii_AS3.15414_
CTGAC-TCTTTCCAGGCAAATCATCTCCGCTGAGCACGGTCTCGACGGCTCTGGTGTGTA
AGTGTTG--ATACGA-ATCGAAAT----CCTACAA-TTCGACA--C-TATCTGAT----A
ATC-AACAGCTACAATGGCTCCTCCGACCTCCAGTTGGAGCGTATGAACGTTTACTTCAA
CGAGGTGCGTTAGAAT-----C-------ACTCGACT----CAAACGAAA-------CAC
-AG---ACTCAT-CAAT---TG--CA-TAGGCTTCCGGCAACAAGTATGTCCCTCGTGCT
GTCCTCGTCGATTTGGAGCCCGGCTGACTCG-CCG---TTTTGATG-AGTAGGACAAGGA
TGGAGATGGTGAGTGAG-CCGC-----AA---------TGA-TCA------CCAACGATG
CAG-TCTTT-GGACGAGT-------AAATCAGC---------ACGAAC-AGTATCCTGAC
TATATCTG-AATAGGTCAAATCACAACCAAGGAACTGGGCACCGTCATGCGTTCCCTCGG
CCAGAACCCCTCCGAATCCGAACTGCAGGACATGATCAACGAAGTCGACGCTGACAACAA
CGGCACAATCGATTTCCCTGGTATGA---------CACAATCATCTTACGGTCGCTA---
--------CGAT-G-----GCAG----AGACTAACTGCCT-A-----CAGAATTCCTGAC
AATGATGGCCCGCAAAATGAAGGATACCGACTCCGAGGAAGAGATCCGTGAGGCTTTCAA
GGTGTTTGACCGCGACATGGTCTAGTCAAGAACTTGGCTTTGATGTGTTCTATTACTGTG
GGTTCTCCTAGCGAACCCATTGTCGACTTCATGATCCAGCGAAATATGGAAGTGCTTGAG
GAATTCGAACCACTAGTTACGCCTCACGCCACCAAGGTCTTTGTCAATGGTGTTTGGGTT
GGTGTCCATCGTGACCCAGCCCACTTGGTCAGCACTGTCCAGTCACTTCGTCGACGAAAC
ATGATTTCACATGAAGTCAGTCTGGTTCGTGACATTCGTGACCGGGAATTCAAGATTTTC
ACAGACGCGGGTCGTGTTTGTCGACCACTTTTCGTCATTGACAACGATCCACGAAGCGAA
AATTGTGGTTCTCTAGTACTTAACAAAGACCATATTCGTCGACTTGAAGGAGACCGCGAG
CTTCCACCAGACCTTGACCCCGAAGAACGTAGGGAACAATACTACGGTTGGGAGGGTCTT
GTCAAATCAGGAGTCAT
>T._rapidus_DI16-148_
CTGAC--TTTTCCAGGCAAATCATCTCTGCTGAGCACGGTCTCGACGGCGCCGGTGTGTA
AGTA-TT--GCACGA-TTC-GAAT-TCAGCTGCAA-TCCGACA--A-TATCTGAT----C
ATC-AACAGCTACAATGGCTCCTCCGACCTCCAGCTAGAGCGTATGAACGTCTACTTCAA
CGAGGTGCGTCAAC-------C-------AATCCATCGTA-TAAACGGAA-------CA-
-AA---ACTCAC--AAT---GG--TA-TAGGCAAACGGAAACAAATATGTCCCCCGTGCT
GTCCTCGTCGACTTGGAACCCGGCTGACTAG--------TTTGATG--ATAGGACAAGGA
TGGAGATGGTGAGT-----CGC-----CA---------CGA-ACG------CCGACCAAA
AGA--CCTT-GAACAAAG------GTTAT-TGC--------TACGAAA-CGA-TATTGAC
TAAATC-G-AATAGGTCAAATCACAACCAAGGAACTGGGCACCGTCATGCGTTCTCTCGG
CCAGAACCCCTCCGAATCTGAATTGCAGGACATGATCAACGAAGTCGACGCTGACAACAA
CGGCACAATCGATTTCCCTGGTATGA--------------TAAACCACGAACCCGCAA--
----TATTCCAT-G-----GCAG----T-ACTAACTGCC--G-----CAGAATTCTTGAC
AATGATGGCTCGCAAAATGAAGGATACCGACTCCGAGGAAGAGATCCGTGAGGCTTTCAA
GGTGTTTGACCGTGACATGGTTTGGTCAAGAACTTGGCTTTGATGTGTTCTATCACTGTG
GGTTCTCCTAGCGAGCCTATTGTTGATTTCATGATTCAGCGAAATATGGAAGTGCTTGAG
GAATTCGAACCGCTAGTTACACCTCATGCCACCAAGGTATTTGTCAATGGTGTTTGGGTT
GGTGTGCATCGTGACCCGGCCCACTTGGTCAGCACTGTCCAGTCATTACGTCGACGAAAC
ATGATTTCACACGAAGTCAGTTTGGTTCGTGATATCCGTGACCGGGAGTTCAAGATCTTC
ACAGATGCCGGCCGTGT-TGTCGACCACTTTTCGTCATTGACAACGATCCACGAAGCGAA
AACTGCGGTTCTTTGGTGCTCAACAAAGACCATATTCGCAGACTTGAAGCAGACCGCGAA
CTTCCACCAGACCTCGACCCCGAGGAACGAAGGGAACAGTACTATGGCTGGGAGGGCCTT
GTCAAATCGGGAGTCAT
>T._ruber_DTO193H6_
CTGAC--TAGACCAGGCAAATCATCTCTGCTGAGCACGGTCTCGATGGCTCTGGTGTGTA
AGTATTT---CACAA-TTG-GAAT-ACACCTACAG-TTCGACG--A-TATCTGAT----C
ATC-GACAGCTACAATGGCTCCTCCGACCTCCAGTTGGAGCGTATGAACGTCTACTTCAA
CGAGGTGCGTTAGA-------A-------AGTCTCTCGACTCCTACAGAA-------CAG
-AC---ACTCATTCATC----------TAGGCCTCCGGCAACAAATATGTCCCTCGTGCC
GTCCTCGTCGATTTGGAGCCCGGCTGACTAG-CCG---TTTTGATG-AATAGGACAAGGA
TGGAGATGGTGAGT-----CGC-----CG---------CGA-ACA------------ATG
AAACACCTT-GAACGAAC------ATTAC-CGC--------AGTCAAC-AGA-CATTGAC
CCTATC-G-GACAGGACAAATCACAACCAAGGAACTCGGCACAGTCATGCGTTCTCTCGG
CCAGAACCCCTCCGAATCCGAATTGCAGGACATGATCAACGAAGTCGACGCTGACAACAA
CGGCACAATTGATTTCCCTGGTATGA--------------CTGACCACCAACTCGCAA--
----TATTTGAT-G-----GCAG----T-ACTGACTGCC--G-----CAGAATTCTTGAC
AATGATGGCCCGCAAAATGAAGGATACCGACTCCGAGGAAGAGATCCGTGAGGCTTTCAA
GGTGTTTGACCGTGACATGGTTTGGTCAAAAACTTGGCTTTGATGTGTTCTATTACAGTG
GGCTCTCCTAGCGAGCCTATCGTTGATTTCATGATTCAGAGAAACATGGAAGTGCTTGAG
GAATTTGAACCGCTAGTTACGCCTCATGCTACTAAGGTCTTTGTCAATGGTGTTTGGGTT
GGTGTACACCGTGACCCAGCTCACTTGGTCAGCACAGTCCAGTCACTCCGTCGACGGAAT
ATGATTTCTCACGAAGTTAGTTTGGTTCGTGACATTCGTGACCGAGAGTTCAAGATCTTT
ACCGATGCCGGTCGTGTTTGTCGACCACTTTTCGTCATTGACAACGATCCGCGAAGTGAA
AACTGCGGATCTTTGGTGCTCAATAAAGACCATATTCGCAGACTTGAAGCAGACCGTGAG
CTCCCCCCAGATCTCGATCCCGAAGAGCGAAGGGAACAGTACTACGGCTGGGAGGGTCTT
GTCAAATCAGGAGTCAT
>T._rubicundus_CBS_342.59_
CTGAC--TTTTCCAGGCAAATCATCTCTGCTGAGCACGGTCTCGACGGCTCTGGTGTGTA
AGTA-TT--AGACCG-TAC-GAAT-CCGACTACAA-TCCGACA--G-TATCTGAT----T
ATC-AACAGCTACAATGGCTCCTCCGACCTCCAGTTGGAGCGTATGAACGTCTACTTCAA
CGAGGTGCGTTAGAAAA----C-------ATTCGACT----CATGCAGAA-------CAA
AAC---ACTCAT----T---GG--TA-TAGGCCTCCGGAAACAAATATGTCCCCCGTGCT
GTCCTCGTCGACTTAGAGCCCGGCTGACTAG--CG---GTTTAATG-AGTAGGACAAGGA
TGGAGATGGTGAGTT----CGC-----CA---------TGA-ACA------ACGAACAAA
AGA--CCTT-GCTCAAAG------GTCAT-TGC--------TGCGAAC-AGA-TATTGAC
TATATC-G-AATAGGTCAAATCACAACCAAGGAATTGGGCACTGTCATGCGTTCCCTCGG
CCAGAATCCCTCCGAATCCGAATTGCAGGACATGATCAACGAAGTCGACGCTGACAACAA
CGGCACAATCGATTTCCCTGGTATGA--------------CGAACCAC--ACTACCACTC
GCAATATTCCAT-A-----GCAG----T-ACTAACTGCT--A-----CAGAATTCTTGAC
AATGATGGCCCGCAAAATGAAGGATACCGACTCCGAAGAAGAGATCCGTGAGGCTTTCAA
GGTGTTCGATCGTGACATGGCTTGGTCAAGAACTTGGCTTTGATGTGTTCTATCACTGTG
GGTTCTCCTAGCGAGCCTATTGTTGATTTCATGATTCAGCGAAACATGGAAGTGCTTGAG
GAATTCGAACCGCTAGTTACACCTCATGCCACCAAGGTCTTTGTCAATGGTGTTTGGGTT
GGTGTGCATCGTGACCCGGCACATCTGGTCAGCACAGTTCAGTCCCTACGTCGACGAAAT
ATGATTTCCCACGAAGTCAGTTTAGTTCGTGATATTCGTGACCGGGAGTTCAAGATCTTC
ACAGATGCCGGCCGTGTTTGTCGACCACTTTTCGTCATCGACAACGATCCACGAAGCGAA
AATTGCGGTTCTCTGGTGCTCAACAAAGACCATATTCGCAGACTTGAAGCAGACCGTGAG
CTTCCACCAGACCTCGACCCCGAGGAACGAAGGGAACAGTACTATGGCTGGGAGGGCCTT
GTCAAATCGGGAGTTAT
>T._rufus_CBS_141834_
CTGAC--TCTTCCAGGCAAATCATCTCCGCTGAGCACGGTCTCGACGGCTCTGGTGTGTA
AGTATTT----ACGA-TTC-GAAT-CCAGCTACAA-TCCGACA--A-TGTCTGAT----G
ATC-AACAGCTACAATGGCTCCTCCGACCTCCAATTGGAGCGTATGAACGTCTACTTCAA
CGAGGTGCGTCGAA----C--C-------AATCCATCGCG-TAAACGGAA-------CA-
-AA---ACTCAT--TAT---GG--TA-TAGGCCTCCGGCAACAAATATGTCCCCCGTGCT
GTCCTCGTCGACTTGGAGCCCGGCTGACTAG-CCG---GTTTGATG-AGTAGGACAAGGA
TGGAGATGGTGAGTC----CGC-----CA---------CGA-ACA------ACAACCAAA
TGG--CCTC-GAACAAAG------GTCAT-CGC--------TGCGAAC-AGA-TATTGAC
TATATC-G-AATAGGCCAAATCACAACCAAGGAACTGGGCACCGTCATGCGTTCCCTCGG
CCAGAACCCCTCCGAATCCGAATTGCAGGACATGATCAACGAGGTCGACGCTGACAACAA
CGGCACAATCGACTTTCCTGGTATGACAAACCACAAATGACAAACCACAAATTCGCAA--
----TATTATAT-G-----GCAG----T-ACTAACTGCC--G-----CAGAATTCTTGAC
AATGATGGCCCGCAAAATGAAGGATACCGACTCCGAGGAAGAGATCCGCGAGGCTTTCAA
GGTGTTTGACCGTGACATGGTTTGGTCAAGAACTTGGCTTTGATGTGTTCTATCACTGTG
GGTTCTCCTAGCGAGCCTATTGTTGATTTCATGATTCAGCGAAACATGGAAGTGCTTGAG
GAATTTGAGCCTCTAGTTACGCCTCATGCCACCAAGGTCTTTGTCAATGGTGTTTGGGTT
GGTGTTCATCGTGACCCGGCCCATTTGGTCAGCACTGTCCAGTCACTACGTCGACGGAAT
ATGATTTCACACGAAGTCAGTTTAGTTCGTGATATTCGTGACCGGGAGTTCAAGATATTT
ACAGATGCCGGTCGTGTTTGTCGACCACTTTTCGTCATTGACAACGATCCACGAAGCGAA
AACTGCGGTTCTCTGGTATTAAACAAAGACCATATTCGCAGACTCGAAGCAGACCGTGAG
CTTCCACCAGATCTCGACCCCGAAGAACGAAGGGAACAGTACTACGGCTGGGAGGGTCTT
GTCAAATCAGGAGTCAT
>T._sayulitensis_DTO_245H1
CTGAC--TTTCCCAGGCAAATCATCTCTGCTGAGCACGGTCTCGATGGCTCTGGTGTGTA
AGTA-TT--GCACGATTTC-GAAT-CCGGCTACAA-TCCGACG--A-TATCTGAT----A
ATC-AACAGCTACAATGGCTCCTCCGACCTCCAGTTGGAGCGTATGAACGTCTATTTCAA
CGAGGTGTGTCGAA----C--C-------AATCCATCGTA-T-AACGGAA-------CA-
-AT---ACTTAT--ATT---AG--TA-TAGGCCTCCGGCAACAAATACGTTCCCCGTGCT
GTCCTCGTCGACTTGGAACCCGGCTGACTAG-CCG---TTTTGATG-AGTAGGACAAGGA
TGGAGATGGTGAGCC----CGC-----CA---------CGA-ACA------ATAACCAAA
AAG--CCTT-GAACAAAG------GTTGG-TTC---------GCGAAC-AAA-TATTGAT
-ATGCTTG-AATAGGCCAGATCACAACCAAGGAACTGGGCACCGTCATGCGTTCTCTCGG
CCAGAACCCCTCCGAATCCGAACTGCAGGACATGATCAATGAAGTGGACGCTGACAACAA
CGGCACAATCGATTTTCCTGGTATGA---------TATAATTGCTCACGGATTATTA---
--------CGAT-G-----GCAG----T-ACTAATTGCC--G-----CAGAATTCTTGAC
AATGATGGCACGCAAAATGAAGGATACCGACTCGGAAGAAGAGATCCGTGAGGCTTTCAA
GGTGTTTGACCGTGACATGGTTTGGTCAAGAACTTGGCTTTGATGTGTTCAATTACTGTC
GGTTCTCCTAGCGAGCCTATTGTTGATTTCATGATTCAGCGAAACATGGAAGTACTTGAG
GAATTCGAACCGCTAGTTACACCTCATGCCACCAAGGTCTTTGTCAATGGTGTTTGGGTT
GGCGTGCATCGTGATCCGGCGCATTTGGTCAGCACTGTTCAGTCACTTCGTCGACGAAAC
ATGATTTCCCACGAAGTCAGTTTAGTTCGTGATATTCGTGACCGAGAGTTTAAGATCTTC
ACAGATGCCGGTCGTGTTTGTCGACCACTTTTCGTCATTGACAACGATCCACGAAGTGAA
AACTGCGGCTCTTTGGTTCTCAACAAAGACCATATTCGCAGACTTGAAGCAGACCGTGAG
CTTCCACCTGACCTCGATCCTGAAGAACGAAGGGAACAATACTACGGTTGGGAGGGCCTT
GTTAAGTCGGGAGTCAT
>T._shilinensis_CGMCC 3.20699
GTG-C-TGCTTTCTGGCAAATCATCTCTGCTGAGCACGGTCTCGATGGCTCTGGTGTGTA
AGTA-TT--GCACGG-CTC-GACT-CTAGCTACAA-TCCGACA--A-TATCTGAT----C
ATC-AATAGCTACAATGGCTCCTCCGACCTCCAGTTGGAGCGTATGAACGTCTACTTCAA
CGAGGTGCGTTAGA-------C-------CACCCACCAGA-CGAACCGAA-------CG-
-AA---ACTCAT-AATT---G---AA-TAGGCCTCCGGCAACAAATATGTCCCCCGTGCT
GTCCTCGTCGACTTGGAGCCCGGCTGACTAG-TCG---TTTTGATG-AGTAGGACAAGGA
TGGAGATGGTGAGTG----ACC-----CA---------CGA-ACA------CCAACGATA
CAG-TCAAT-GAACGAGGGCTATCTTTGT-GAT--------TACGAAC-AGA-TATTGAT
--TATC-G-AATAGGTCAAATCACAACCAAGGAATTGGGCACCGTCATGCGTTCCCTCGG
CCAGAACCCTTCCGAATCCGAATTGCAGGACATGATCAACGAAGTCGACGCTGACAACAA
CGGCACAATCGATTTCCCTGGTATGA---------CCCAACACTTCTCTCGCTTAATA--
--------CGAT-G-----GCAG----T-ACTGACCGCT--G-----CAGAATTCTTGAC
AATGATGGCCCGCAAAATGAAGGATACCGACTCCGAGGAAGAGATCCGCGAGGCTTTCAA
GGTGTTTGACCGCGACATGGTTTGGTCAAGAACTTGGCTTTGATGTGTTCTATCACTGTG
GGTTCTCCTAGCGAACCCATTGTTGATTTCATGATTCAGCGAAACATGGAAGTGCTTGAG
GAGTTCGAACCGCTAGTTACGCCTCATGCCACCAAGGTCTTTGTCAATGGTGTTTGGGTT
GGTGTTCATCGCGATCCAGCGCATTTGGTCAGCACTGTTCAGTCATTGCGTCGACGCAAC
ATGATTTCACACGAAGTCAGTTTGGTTCGTGACATTCGTGACCGAGAATTCAAGATCTTC
ACAGACGCCGGTCGTGTTTGTCGACCGCTTTTCGTCATTGACAACGATCCACGAAGCGAA
AATTGCGGTTCTTTGGTCCTCAACAAAGACCATATTCGCAGACTCGAAGCAGACCGTGAG
CTTCCACCAGACCTCGATCCCGAAGAACGAAGAGAGCAATACTACGGCTGGGAGGGTCTA
GTCAAATCAGGAGTCAT
>T._siamensis_CBS_475.88_
CTGAC--TTTTTCAGGCAAATCATCTCTGCTGAGCACGGTCTCGATGGCTCTGGTGTGTA
AGTA-TT---CACGACCTC-GAAT-CCAGCTACAA-TCCGACA--A-TATCTGAT----C
GTC-AACAGCTACAATGGCTCCTCCGACCTCCAGTTGGAGCGTATGAACGTCTACTTCAA
CGAGGTGCGTCGTA----C--C-------AATCCACCATA-T-GACGAAA-------CAA
------ACTTAC--AAT---GG--TATTAGGCCTCCGGCAACAAATACGTCCCCCGTGCT
GTCCTCGTCGACTTGGAGCCCGGCTGACTAG-CCG---GTTTGATG-AATAGGACAAGGA
TGGAGATGGTGAGT-----CGC-----CA---------CGA-ACACAAACAACAACCAAA
C-G-ACTTT-GAACAAAG------GCTAT---C--------AACGGAC-AGT-TATTGAC
TCTATC-G-AATAGGTCAAATCACAACCAAGGAACTGGGCACCGTCATGCGTTCCCTCGG
CCAGAACCCCTCGGAATCCGAATTGCAGGACATGATCAACGAGGTCGACGCTGACAACAA
CGGCACAATCGATTTTCCTGGTATGA--CAAAGCACACAACTACTCGCAATATT------
--------CCAT-G-----GCAG----T-ACTAACTGCT--G-----CAGAATTCCTGAC
AATGATGGCCCGCAAAATGAAGGATACCGACTCCGAGGAAGAGATCCGCGAGGCCTTCAA
GGTGTTTGATCGTGACATGGTTTGGTCAAGAACTTGGCATTGATGTGCTCTATCACTGTG
GGTTCTCCTAGCGAGCCAATTGTTGATTTCATGATTCAGCGAAACATGGAAGTGCTTGAG
GAGTTTGAACCGCTAGTTACGCCTCATGCCACCAAGGTCTTTGTTAATGGTGTTTGGGTT
GGTATCCATCGTGACCCGGCCCACTTGGTCAGCACTGTCCAGTCACTACGTCGACGAAAC
ATGATTTCGCATGAAGTCAGTTTGGTTCGTGATATCCGTGACCGGGAGTTCAAGATCTTC
ACAGATGCTGGTCGTGTTTGTCGACCACTTTTCGTCATTGACAATGATCCACGAAGCGAG
AACTGTGGTTCTTTGGTACTCAACAAAGACCATATTCGCAGACTCGAAGCGGACCGTGAG
CTTCCACCAGATCTCGACCCCGAAGAACGAAGAGAACAGTACTACGGCTGGGAGGGTCTT
GTCAAATCGGGAGTCAT
>T._soli_NRRL_62165_
CTGAC--TTTCCCAGGCAAATCATCTCTGCTGAGCACGGTCTCGATGGCTCTGGTGTGTA
AGTA-TT--GCACGA-TTC-GAAT-CCAGCTACAA-TCCGACG--A-TATCTGAT----A
ATC-ATCAGCTACAATGGCTCCTCCGACCTCCAGTTGGAGCGTATGAACGTCTATTTCAA
CGAGGTGTGTCGAA----C--C-------AATCCATCGTA-T-AACGGAA-------CA-
-AT---ACTTAT--ATT---AG--TA-TAGGCCTCCGGCAACAAATACGTTCCCCGTGCT
GTCCTCGTCGACTTGGAGCCCGGCTGACTAG-CCG---TTTTGATG-AGTAGGACAAGGA
CGGAGATGGTGAGTC----CGC-----CA---------CAA-ACA-------CGACGATA
TTT-GTGTC-GACCAAAG-----TCTTTT-TTC---------ACGAGC-ATA-TTTTGAT
AAAATCC--AATAGGCCAAATTACAACCAAGGAACTGGGCACCGTTATGCGTTCCCTCGG
CCAGAACCCCTCCGAATCCGAGTTGCAGGACATGATCAACGAAGTCGACGCTGACAACAA
CGGCACAATCGATTTCCCTGGTATGA---------TATAATCGTTCACGGGTTAATA---
--------CGAT-G-----GCAG----T-ACTAATTGCC--G-----CAGAATTCTTGAC
AATGATGGCCCGCAAAATGAAGGATACCGACTCCGAGGAAGAGATCCGTGAAGCTTTCAA
GGTGTTTGACCGTGACATGGTTTGGTCAAGAACTTGGCTTTGATGTGTTCAATCACTGTC
GGTTCTCCTAGCGAGCCTATTGTTGATTTCATGATTCAGCGAAACATGGAAGTACTTGAG
GAATTCGAACCTCTAGTTACACCTCATGCCACCAAGGTCTTTGTCAATGGTGTTTGGGTT
GGCGTTCATCGTGATCCGGCGCATTTGGTCAGCACTGTCCAGTCACTTCGTCGACGAAAC
ATGATTTCCCACGAAGTCAGTTTAGTTCGTGATATTCGTGACCGAGAGTTTAAGATCTTC
ACAGATGCTGGTCGTGTTTGTCGACCACTTTTCGTCATTGACAACGATCCACGAAGTGAA
AACTGCGGCTCTTTGGTGCTCAACAAAGACCATATTCGCAGACTTGAAGCAGACCGTGAG
CTTCCACCTGACCTCGATCCTGAAGAACGAAGGGGACAATACTACGGTTGGGAGGGCCTT
GTTAAGTCGGGAGTCAT
>T._sparsus_AS3.16003
CTGAC--TTTTTCAGGCAAATCATCTCTGCCGAGCACGGTCTCGATGGCTCTGGTGTGTA
AGTA-CT---CCCGA-TTC-GAAT-CCAGCTACAA-TCCGACA--A-TATCTGAT----C
ATC-AACAGCTACAATGGCTCCTCCGACCTCCAGTTGGAGCGTATGAACGTCTACTTCAA
CGAGGTGCGTCGAA----C--C-------AATCCACCATA-T-AACGAAT-------CAA
------ACTCAC--AAT---GG--TA-TAGGCCTCCGGCAACAAATACGTCCCCCGTGCT
GTCCTCGTCGACTTGGAGCCCGGCTGACTAG-CCG---TTTTGATG-AGTAGGACAAGGA
TGGAGATGGTGAGT-----CGC-----CA---------CGA-ACACAAACAACAACTAAA
AGA--CATT-GAACAAAG------ATTAT---C--------GACGAAC-AGT-TATTGAC
TCTATC-G-AATAGGTCAAATCACAACCAAGGAGCTGGGCACCGTCATGCGTTCCCTCGG
GCAGAACCCCTCCGAATCCGAATTGCAGGACATGATCAACGAGGTCGACGCTGACAACAA
CGGCACAATCGATTTTCCTGGTATGA--CAAAGCATACAACCACTCGCAATATCACAT--
-------------G-----GCAG----G-ACTAACTGCC--G-----CAGAATTCCTGAC
AATGATGGCCCGCAAAATGAAGGATACCGACTCCGAGGAAGAGATCCGCGAGGCCTTCAA
GGTGTTTGATCGTGACATGGTTTGGTCAAGAACTTGGCATTGATGTGCTCTATTACTGTG
GGTTCTCCTAGCGAGCCAATTGTTGATTTCATGATTCAGCGAAACATGGAAGTGCTTGAG
GAGTTCGAACCGCTAGTTACGCCTCATGCCACCAAGGTCTTTGTCAATGGCGTTTGGGTT
GGTATTCATCGTGACCCGGCCCACTTGGTCAGCACTGTCCAGTCACTACGTCGACGAAAC
ATGATTTCGCACGAAGTTAGTTTGGTTCGTGATATTCGTGACCGGGAGTTCAAGATCTTC
ACAGATGCTGGCCGTGTTTGTCGCCCACTTTTCGTCATTGACAATGATCCACGAAGCGAG
AACTGTGGTTCTTTGGTACTCAACAAAGACCATATCCGCAGACTCGAAGCGGACCGTGAG
CTTCCACCAGACCTCGACCCCGAAGAACGAAGAGAACAGTACTACGGCTGGGAGGGTCTT
GTCAAATCGGGAGTCAT
>T._stellenboschiensis_CBS_135665_
CTGAC--TGTTTCAGGCAAATCATCTCTGCTGAGCACGGTCTCGACGGCTCCGGTGTGTA
AGTA-TA--ACACGA-TTC-GAAT-CCAGCTACAA-TCCGACA--A-TATCTGAT----G
ATC-AACAGCTACAATGGCTCCTCCGACCTCCAGTTGGAGCGTATGAACGTTTACTTCAA
CGAGGTGCGTCAGA----C--C-------AATCCACCAGA-TAAATCGAA-------CA-
-AA---ACTCATCCCTC---GA-----TAGGCTTCCGGCAACAAATATGTCCCTCGTGCT
GTCCTCGTCGACTTGGAGCCCGGCTGACTAG-CCG---TTTTGATG-AGTAGGACAAGGA
TGGAGATGGTGAGTG-A-CCGC-----CA---------CTC-ACA------CCGACGATC
TAG--TCTC-GAAAAAAG------GCTAT-TTC--------TACGAAC-AGA-TATTGAC
GATATCTG-AATAGGTCAAATCACAACCAAGGAACTGGGCACCGTCATGCGTTCCCTCGG
CCAGAACCCCTCCGAATCCGAATTGCAGGACATGATCAACGAGGTTGACGCTGACAACAA
CGGCACAATCGATTTCCCTGGTATGA---------CATAGCCTATCAACCGCAAAAATAT
ATGACTATTGGATG-----GCAG----A-ACTAACTGCC--A-----CAGAATTCTTGAC
AATGATGGCTCGCAAAATGAAGGATACCGACTCCGAGGAAGAGATCCGTGAGGCTTTCAA
GGTGTTTGACCGCGACATGGCTTGGTCAAGAATTTGGCTTTGATGTGCTCTATCACTGTG
GGTTCGCCTAGCGAACCTATTGTTGATTTCATGATTCAGCGAAACATGGAAGTGCTTGAG
GAGTTCGAACCGCTAGTTACGCCTCATGCCACCAAGGTCTTTGTCAATGGTGTCTGGGTT
GGTGTTCATCGTGACCCCGCGCATTTGGTAAGCACTGTCCAGTCACTTCGTCGACGCAAC
ATGATTTCGCACGAAGTCAGTTTGGTTCGTGACATTCGTGACCGGGAGTTCAAGATCTTC
ACAGACGCCGGTCGTGTTTGTCGACCACTTTTCGTTATTGACAACGATCCACGAAGCGAA
AACTGTGGTTCTTTGGTACTCAACAAAGACCATATTCGCAGACTTGAAGCAGATCGCGAG
CTTCCACCAGACCTCGACCCCGAGGAACGAAGGGAGCAATACTACGGTTGGGAGGGTCTT
GTCAAATCGGGAGTCAT
>T._stipitatus_CBS_375.48_
CTGAC--TATTTCAGGCAAATCATCTCTGCTGAGCACGGTCTCGATGGCTCTGGCGTGTA
AGTCTCG--ATACGGTTTC----------TAACGA-CTCGACA--A-TATCTGAT----A
ATCAAACAGTTACAATGGCTCCTCCGACCTCCAGTTGGAGCGTATGAACGTTTACTTCAA
CGAGGTACGTCAGAACA----C-------ATCCAACTAAA---AACAAAA------GCAA
AAA---GCTCATCCAAT---GCTTAA-CAGGCCTCCGGTAACAAATATGTCCCTCGTGCC
GTCCTCGTCGATTTGGAACCCGGCTAACTAA-CCG---TTTCGATC-AATAGGACAAGGA
TGGCGATGGTGAGTT----CACCCAAACA---------CGCAGCA------CCAACGATA
GGGTATATTAGTATGATC-----------------------TACGGAC-GGA-CATTGAC
AATATT-G-ATCAGGCCAAATTACCACCAAGGAACTGGGCACCGTCATGCGTTCGCTCGG
CCAGAACCCCTCCGAATCCGAATTGCAGGACATGATCAACGAAGTTGACGCTGACAACAA
CGGCACAATCGATTTCCCTGGTATGA---CGACTCTACTACCCCTTACAATCCAGTGT--
--------GGATAG-----G-------TGACTTACTGAT--GCTGGCTAGAATTTTTGAC
AATGATGGCCCGCAAAATGAAGGATACCGACTCCGAGGAAGAGATCCGTGAGGCTTTCAA
GGTCTTTGATCGCGACATGGTCTAGTCAAGAACTTGGCTTTGATGTGTTCCATCACCGTG
GGGTCACCTAGCGAACCCATTGTGGATTTCATGATTCAGCGAAATATGGAAGTGCTCGAG
GAATTTGAACCACTAGTTACACCTCATGCAACCAAAGTCTTCGTCAATGGTGTTTGGGTT
GGTATTCATCGTGATCCCGCCCACTTGGTCAGCACTGTCCAATCACTACGTCGACGAAAC
ATGATTTCGCACGAAGTCAGTTTGGTTCGTGACATCCGTGACCGGGAATTCAAGATTTTC
ACTGATGCAGGTCGTGTCTGTCGACCACTCTTTGTTATCGACAACGATCCACGAAGCGAA
AACTGCGGTTCGCTGGTACTCAATAAAGACCACATTCGCAGACTTGAAGCAGACCGTGAG
CTTCCACCAGATCTCGACCCCGAAGAACGTAGAGAACAGTACTATGGTTGGGAGGGTCTT
GTCAAATCGGGTGTCAT
>T._stollii_CBS_408.93_
CTGAC--TTGTCCAGGCAAATTATCTCTGCTGAGCACGGTCTCGATGGCTCTGGTGTGTA
AGTATTT---CACAA-TTC-GAAT-ACACCCACAG-TCCGAGG--T-TATCTGAT----C
ATC-GACAGCTACAATGGCTCCTCCGACCTCCAGTTGGAGCGTATGAACGTCTACTTCAA
CGAGGTGCGTTTGA-------A-------AGTTTCTCGACTCCTGCAGAA-------CA-
-AAC--ACTAATTCAGC----------TAGGCCTCCGGCAACAAATACGTCCCCCGTGCT
GTCCTCGTCGACTTGGAGCCCGGCTGACGAG-CCG---TCTTGATG-AGTAGGACAAGGA
TGGAGATGGTGAGT-----CGC-----CG---------CGA----------ACAATGAAG
CTG---CTT-GAACGAAT--------------C--------AGCCAAC-AGA-CCTTAAC
TCTATC-G-AACAGGACAAATCACAACCAAGGAACTTGGCACCGTCATGCGTTCCCTCGG
CCAGAACCCCTCCGAATCCGAATTGCAGGACATGATCAACGAAGTCGACGCTGATAACAA
CGGCACAATCGATTTCCCTGGTATGA--------------TAGACCACCAGCTCGCAC--
----TTTTTGAT-G-----GCAG----C-ACTAACTGCC--G-----CAGAATTTTTGAC
AATGATGGCCCGCAAAATGAAGGATACCGACTCCGAGGAAGAGATCCGTGAGGCTTTCAA
GGTGTTTGACCGTGATATGGTTTGGTCAAGAACTTGGCTCTGATGTGCTCTATTACAGTG
GGCTCTCCTAGCGAGCCTATCGTTGATTTCATGATTCAGAGAAACATGGAAGTGCTTGAG
GAATTTGAACCGCTAGTTACGCCTCATGCCACTAAGGTCTTCGTCAATGGTGTTTGGGTT
GGTGTTCATCGTGATCCAGCTCACTTGGTCAGCACAGTCCAGTCACTCCGTCGACGGAAC
ATGATTTCACATGAAGTCAGTTTGGTTCGTGACATTCGTGACCGAGAGTTCAAGATCTTT
ACCGATGCTGGCCGTGTTTGTCGACCACTTTTCGTCATTGACAACGATCCGCGAAGTGAG
AACTGTGGATCTTTGGTGCTCAACAAAGATCATATTCGCAGACTTGAAGCAGACCGTGAG
CTTCCACCAGATCTCGACCCTGAAGAGCGAAGGGAACAGTATTACGGCTGGGAGGGTCTT
GTCAAGTCAGGAGTCAT
>T._striatoconidius_CBS_550.89_
CTGAC--TTTTCCAGGCAAATCATCTCTGCCGAGCACGGTCTCGATGGCTCTGGTGTGTA
AGTA-TT---CACGA-TTC-GAAT-CCAGCCACAA-TCCGACA--A-TGTCTGAT----C
ATC-AACAGCTACAATGGCTCCTCCGACCTTCAGTTGGAGCGTATGAACGTCTACTTCAA
CGAGGTGCGTTAGACAA----C-------ACTCGACT----CATGTAGAA-------CA-
-AAC--ACTCAT---TT---GG--TA-TAGGCTTCTGGCAACAAATACGTTCCCCGTGCT
GTCCTCGTCGACTTGGAGCCCGGCTGACTAG--CG---GTTTGATG-AGTAGGACAAGGA
TGGAGATGGTGAGTT----CGC-----CA---------CGA-ACA------ATGACCAAA
A-G-ACCTT-GGACAAAG------CTCAT-TGC--------TACAAAC-AGA-TATTGAC
TATATC-G-AATAGGTCAAATCACAACCAAGGAACTGGGCACCGTCATGCGTTCCCTCGG
CCAGAACCCCTCTGAATCCGAATTGCAGGACATGATCAACGAAGTCGACGCTGACAACAA
CGGCACAATTGATTTCCCTGGTATGA----------ACAATCACACTACCACTCGCAA--
----TATTCCAT-G-----GCAG----T-ACTAACGGCT--G-----CAGAATTCTTGAC
AATGATGGCCCGCAAAATGAAGGATACCGACTCCGAGGAAGAGATCCGCGAGGCTTTCAA
GGTGTTCGATCGTGACATGGTTTGGTCAAGAACTTGGCTTTGATGTGTTCTATCACTGTG
GGTTCTCCTAGCGAGCCTATTGTTGATTTCATGATTCAGCGAAACATGGAAGTGCTTGAG
GAATTTGAACCGCTAGTTACACCTCATGCCACCAAGGTCTTTGTCAATGGTGTCTGGGTT
GGTGTTCATCGTGACCCAGCGCATTTGGTCAGCACCGTTCAGTCACTACGTCGACGAAAT
ATGATTTCCCACGAAGTCAGTTTGGTTCGTGATATTCGTGACCGAGAATTTAAAATTTTC
ACAGATGCCGGTCGTGTTTGTCGGCCACTTTTCGTCATTGACAACGATCCACGAAGCGAG
AACTGCGGTTCTTTAGTACTCAACAAAGATCATATTCGCAGACTTGAAGCAGACCGCGAG
CTTCCACCAGACCTCGACCCCGAAGAGAGAAGGGAACAGTACTACGGCTGGGAGGGTCTT
GTCAAATCGGGAGTCAT
>T._thailandensis_CBS_133147_
CTGAC-TCTTTCCAGGCAAATCATCTCCGCTGAGCACGGTCTCGACGGCTCTGGTGTGTA
AGTGTTG--ATACGA-ATCGAAAT----TCCACAA-TTCGACA--A-TATCTGAT----A
ATC-AACAGCTACAATGGCTCCTCCGACCTCCAGTTGGAGCGTATGAACGTTTACTTCAA
CGAGGTGAGTTAGACAA----C-------ACTCGACT----CGAACAGAA-------CAC
-AG---ACTCAT-CAAT---TG--CA-TAGGCTTCCGGCAACAAGTATGTCCCTCGTGCT
GTCCTCGTCGACTTGGAGCCCGGCTGACTAG-CCG---TTTTGATG-AATAGGACAAGGA
TGGAGATGGTGAGTGAG-CCGC-----AA---------TGA-TCA------CCAACGATG
CAA-TCTTT-GGACAAGA-------ATAT-CAG--------CACGAAC-AGTATCCTGAC
TATATCTG-AATAGGTCAAATCACAACCAAGGAACTGGGCACCGTCATGCGTTCCCTCGG
CCAGAACCCCTCCGAATCCGAGCTGCAGGACATGATCAACGAAGTCGACGCTGACAACAA
CGGCACAATCGATTTCCCTGGTATGA---------AACAATTGCTTACGGGCGT------
------TACGAT-G-----GCAG----AAACTAACTGCCT-A-----CAGAATTCTTGAC
AATGATGGCCCGCAAAATGAAGGATACCGACTCCGAGGAAGAGATCCGTGAGGCTTTCAA
GGTGTTTGATCGCGACATGGTCTAGTCAAGAACTTGGCTTTGATGTGTTCTATTACTGTG
GGTTCTCCTAGCGAACCCATTGTCGACTTCATGATCCAGCGAAATATGGAAGTGCTTGAG
GAATTCGAACCACTAGTTACGCCTCACGCCACCAAGGTCTTTGTCAATGGTGTTTGGGTT
GGTGTCCATCGTGACCCAGCCCACTTGGTCAGCACTGTCCAGTCGCTTCGTCGACGAAAC
ATGATTTCACATGAAGTCAGTCTGGTTCGTGACATTCGTGACCGGGAATTCAAGATTTTC
ACAGATGCGGGTCGTGTTTGTCGACCACTTTTCGTCATTGACAACGATCCACGAAGCGAA
AATTGTGGTTCCCTAGTACTTAACAAAGACCATATTCGTCGACTTGAAGGAGACCGCGAG
CTTCCACCAGACCTTGACCCCGAAGAACGTAGGGAACAATACTACGGTTGGGAGGGTCTT
GTCAAATCAGGAGTCAT
>T._tumuli_NRRL_62151_
CTGAC--TTTCCCAGGCAAATCATCTCTGCTGAGCACGGTCTCGATGGCTCTGGTGTGTA
AGTA-TT--GCACGA-TTC-GAAT-CCAGCTACAA-TCCGACG--A-TATCTGAT----A
ATC-CACAGCTACAATGGCTCCTCCGACCTCCAGTTGGAGCGTATGAACGTCTATTTCAA
CGAGGTGTGTCGAA----C--C-------AATCCATCGTA-T-AACGGAA-------CA-
-AT---ACTTAT--ATT---AG--TA-TAGGCCTCCGGCAACAAATACGTTCCCCGTGCT
GTCCTCGTCGACTTGGAACCCGGCTGACTAG-CCG---TTTTGACG-AGTAGGACAAGGA
TGGAGATGGTGAGTC----CGC-----CA---------CGA-ACA-------CGACAATA
TCT-GTCTC-GAGCAAAGGTTTTTTTTTT-TCC---------ACGAGC-ATA-TATTGAT
AAAATCT--AATAGGCCAAATTACAACCAAGGAACTGGGCACCGTTATGCGTTCCCTCGG
CCAGAACCCCTCCGAATCCGAGCTGCAGGACATGATCAACGAAGTCGACGCTGACAACAA
CGGCACAATCGATTTCCCTGGTATGA---------TATAATTGTTCACGGGTTAATA---
--------CGAT-G-----GCAG----T-ACTAACTGCC--G-----CAGAATTCTTGAC
AATGATGGCCCGCAAAATGAAGGATACCGACTCCGAGGAAGAGATCCGTGAAGCTTTCAA
GGTGTTTGACCGTGACATGGTTTGGTCAAGAACTTGGCTTTGATGTGTTCAATCACTGTC
GGTTCTCCTAGCGAGCCTATTGTTGATTTCATGATTCAGCGAAACATGGAAGTTCTTGAG
GAATTCGAACCGCTAGTTACACCTCATGCCACCAAGGTCTTTGTCAATGGTGTTTGGGTT
GGCGTGCATCGTGATCCGGCGCATTTGGTCAGCACTGTCCAGTCACTTCGTCGACGAAAC
ATGATTTCCCACGAAGTCAGTTTGGTTCGTGATATTCGTGACCGAGAGTTTAAGATCTTC
ACAGATGCTGGTCGTGTTTGTCGACCACTTTTCGTCATTGACAACGATCCACGAAGTGAA
AACTGCGGCTCTTTGGTGCTCAACAAAGACCATATTCGCAGACTTGAAGCAGACCGTGAG
CTTCCACCAGACCTCGATCCTGAAGAACGAAGGGAACAATACTACGGTTGGGAGGGCCTT
GTTAAGTCGGGAGTCAT
>T._veerkampii_CBS_500.78_
CTGAC--TTTTCCAGGCAAATCATCTCTGCTGAGCACGGTCTCGATGGCTCTGGTGTGTA
AGTA-TT--ACACGA-TTC-GAAT-CCAGCTACAA-TCCGACG--A-TATCTGAT----A
ATC-AATAGCTACAATGGCTCCTCCGACCTCCAGTTGGAGCGTATGAACGTCTACTTCAA
CGAGGTGCGTCAGA----C--C-------ATCCCACCATA-T-AACGGAA-------CA-
-AA---ACTCAT--AAT---AG--TA-TAGGCCTCCGGCAACAAATACGTTCCCCGTGCT
GTCCTCGTCGACTTGGAGCCCGGCTGACTAG-CCG---GTTTGATG-AGTAGGACAAGGA
TGGAGATGGTGAGTC----CGC-----CA---------CTA-ACA-----CACGACGATA
TTG--TCTC-GAACAAAG------GTTTTTTTT--------TACGAGC-ATA-TATTGAT
AAACTC-G-AATAGGCCAAATCACAACCAAGGAACTAGGCACCGTCATGCGTTCTCTCGG
CCAGAACCCCTCCGAATCCGAATTGCAGGACATGATCAACGAAGTCGACGCTGACAACAA
CGGCACAATCGATTTCCCTGGTATGACGACCACACTACAATTTGCAATTAAT--------
--------CTAT-G-----GCAG----T-ACTAACTGCT--A-----CAGAATTCTTGAC
AATGATGGCCCGCAAAATGAAGGATACCGACTCCGAGGAAGAGATCCGCGAGGCATTCAA
GGTGTTTGACCGTGACATGGTTTGGTCAAGAACTTGGCTTTGATGTGTTCTATCACTGTG
GGTTCTCCTAGTGAGCCTATTGTTGATTTTATGATTCAGCGAAACATGGAAGTTCTTGAG
GAATTCGAACCGCTAGTTACACCTCATGCGACCAAGGTCTTTGTCAATGGTGTTTGGGTT
GGTGTGCACCGTGACCCGGCGCATTTGGTCAGCACTGTCCAGTCACTACGTCGACGGAAT
ATGATTTCACACGAAGTCAGTTTGGTTCGTGATATTCGTGACCGGGAGTTTAAGATCTTC
ACAGATGCTGGTCGTGTCTGTCGACCACTTTTCGTCATTGACAACGATCCGCGAAGTGAA
AACTGCGGATCTCTGGTACTCAACAAAGACCATATTCGCAGACTTGAAGCAGACCGTGAG
CTTCCACCAGATCTCGATCCTGAAGAACGAAGGGAACAGTACTACGGCTGGGAGGGCCTT
GTCAAGTCGGGAGTCAT
>T._verruculosus_NRRL1050_
CTGAC--TCTTTCAGGCAAATCATCTCTGCTGAGCACGGTCTCGACGGCTCCGGTGTGTA
AGTA-TA--ACACGA-TTC-GAAT-CCAGCTGCAG-TCCGACG--A-TATCTGAT----G
ATC-AACAGCTACAATGGCTCCTCCGACCTCCAGTTGGAGCGTATGAACGTCTACTTCAA
CGAGGTGCGTCAGA----C--C-------AATCCACTAGA-TAAATCGAA-------CA-
-AA---ACTCATCCCTC---GA-----TAGGCTTCCGGCAACAAATATGTCCCCCGTGCT
GTCCTCGTCGACTTGGAGCCCGGCTGACTAG-CCG---TTTTGTTG-AGTAGGACAAGGA
TGGAGATGGTGAGTG-A-CCGC-----CA---------CCA-ACA------CCGACGATC
TAG--TCTC-GAACAAAG------GCTATTTGT---------ACGATC-AGA-TATTGAC
GATATCTG-AATAGGTCAAATCACAACCAAGGAACTGGGCACTGTCATGCGTTCCCTCGG
CCAGAACCCCTCCGAATCCGAATTGCAGGACATGATCAACGAGGTTGACGCTGACAACAA
CGGCACAATCGATTTCCCTGGTATGA---------CATAACCTATCAACCGCAAACATAT
ATGACAGTTGGATG-----GCAG----A-ACTAACTGCC--A-----CAGAATTCTTGAC
AATGATGGCTCGCAAAATGAAGGATACCGACTCCGAGGAAGAGATCCGTGAGGCTTTCAA
GGTGTTTGACCGCGACATGGCTTGGTCAAGAATTTGGCTTTGATGTGCTCTATCACTGTG
GGTTCGCCTAGCGAACCTATTGTTGATTTCATGATCCAGCGAAACATGGAAGTGCTTGAG
GAGTTCGAGCCGCTAGTTACGCCTCATGCTACCAAGGTCTTTGTCAATGGTGTCTGGGTT
GGTGTTCATCGTGACCCCGCGCATTTGGTTAGCACTGTGCAGTCACTTCGTCGACGCAAC
ATGATTTCGCACGAAGTCAGTTTGGTTCGTGACATTCGTGACCGGGAGTTCAAGATCTTC
ACAGACGCCGGTCGTGTTTGTCGACCACTTTTCGTTATTGATAACGATCCACGAAGCGAA
AACTGTGGTTCTTTGGTACTCAACAAAGACCATATTCGCAGACTTGAAGCAGATCGCGAG
CTTCCACCAGACCTCGACCCCGAGGAACGAAGGGAGCAATACTACGGTTGGGAGGGTCTT
GTCAAATCGGGAGTCAT
>T._versatilis_IMI134756_
CTGAC--TTTTCCAGGCAAATCATCTCTGCTGAGCACGGTCTCGATGGCTCTGGTGTGTA
AGTA-TT--CCGCGA-TTC-GAAT-CCAGCTACCG-TCCGACA--A-TATCTGAT----T
ATC-AACAGCTACAATGGCTCCTCCGACCTCCAGTTGGAGCGTATGAACGTCTACTTCAA
CGAGGTGCGTCAGA-------CG------ATCCCACCATA-TAAACAAAA-------CA-
-AA---ACTCAT---AT---GG--CA-TAGGCTTCCGGCAACAAATACGTTCCCCGTGCT
GTCCTCGTCGACTTGGAGCCCGGCTGACTAG-CCG---TTCTGATG-AGTAGGACAAGGA
TGGAGATGGTGAGTT----CGC-----CG---------CGA-ACA-------CGACGACA
TTG--TCTC-GAACAAAG------GATAT-CGC--------TACAAAT-AGA-TATTGAT
ACACTC-G-AACAGGCCAGATCACAACCAAGGAATTGGGCACCGTCATGCGTTCCCTCGG
CCAGAACCCCTCCGAATCCGAATTGCAGGACATGATCAACGAGGTCGACGCTGACAACAA
CGGCACAATCGATTTCCCTGGTATGA---------TATAATCCATTACGGGTTGATA---
--------CGAT-G-----GCAG----T-ACTAATTGCC--G-----CAGAATTCTTGAC
AATGATGGCCCGCAAAATGAAGGATACCGACTCCGAAGAAGAGATCCGTGAAGCTTTCAA
GGTGTTTGACCGTGACACGGTTTGGTCAAGAACTTGGCTTTGATGTGCTCTATCACTGTG
GGGTCTCCTAGCGAGCCTATTGTTGATTTCATGATTCAGCGAAACATGGAAGTGCTTGAG
GAGTTTGAACCGCTAGTTACACCTCATGCCACCAAGGTCTTTGTCAATGGTGTTTGGGTT
GGTGTGCATCGTGACCCGGCGCATTTGGTCAGCACAGTTCAGTCCCTACGTCGACGAAAC
ATGATTTCCCACGAAGTCAGTTTAGTTCGTGATATTCGTGACCGAGAGTTTAAGATCTTC
ACAGATGCTGGTCGTGTTTGTCGACCACTTTTCGTCATTGACAACGATCCACGAAGCGAG
AACTGCGGATCTTTGGTGCTAAACAAAGACCATATTCGCAGACTTGAAGCAGACCGTGAG
CTTCCACCAGACCTCGACCCCGAAGAACGAAGGGAACAGTACTATGGCTGGGAGGGTCTT
GTCAAATCGGGAGTCAT
>T._virens_CGMCC_3.25207_
CTGAC--TTTTTCAGGCAAATCATCTCTGCCGAGCATGGTCTCGATGGCTCTGGTGTGTA
AGTA-TT---CACGA-TTC-GAAT-CCAGCTACAA-TCCGACA--A-TATCTGAT----C
GTC-AACAGCTACAATGGCTCCTCCGACCTCCAGTTGGAGCGTATGAACGTCTACTTCAA
CGAGGTGCGTCGAAT------C-------AATCCACCATA-T-AACGAAC-------TAA
------ACTCAC--AAT---GG--TA-TAGGCCTCCGGCAACAAATACGTCCCCCGTGCT
GTCCTCGTCGACTTGGAGCCCGGCTGATTGG-CGG---TTTTGATG-AGTAGGACAAGGA
TGGAGATGGTGAGTG------C-----CA---------CGA-ACACAAACAACAACCAAA
AGA--CCTT-GAATTAAG------GTTAT---C--------GACGAAC-AGA-TATTGAC
TCCAA--GGAATAGGTCAGATCACAACCAAGGAACTGGGCACCGTCATGCGTTCCCTCGG
CCAGAACCCCTCCGAATCCGAATTGCAGGACATGATCAACGAGGTCGACGCTGACAACAA
CGGCACAATCGATTTCCCTGGTATGA---------CAAACCACACCACCATTCGCCA---
----TACTACAT-G-----GCAG----T-ACTAACTGCC--G-----CAGAATTCCTGAC
AATGATGGCCCGCAAAATGAAGGATACCGATTCCGAGGAAGAGATCCGCGAGGCTTTCAA
GGTGTTTGACCGCGACATGGTTTGGTCAAGAACTTGGCATTGATGTGCTCTATCACTGTG
GGTTCTCCTAGTGAGCCTATTGTTGATTTCATGATTCAACGAAACATGGAAGTGCTTGAG
GAGTTTGAACCGCTAGTTACGCCTCATGCCACCAAGGTCTTTGTCAATGGTGTTTGGGTT
GGTATTCATCGTGACCCCGCCCACTTGGTCAGCACTGTCCAGTCACTACGTCGACGAAAC
ATGATTTCCCACGAAGTTAGTTTGGTTCGTGATATTCGTGACCGGGAATTCAAGATCTTC
ACAGATGCTGGTCGTGTTTATCGACCACTTTTCGTCATTGACAACGATCCACGAAGCGAG
AACTGCGGATCTTTAGTGCTCAACAAAGACCATATCCGCAGACTTGAAGCGGACCGTGAG
CTTCCACCAGACCTTGACCCCGAAGAACGAAGAGAACAGTACTACGGCTGGGAGGGTCTC
GTCAAATCGGGAGTCAT
>T._viridis_CBS_114.72_
TTGAC-TCTTTCCAGGCAAATCATCTCTGCTGAGCACGGCCTCGATGGCTCCGGTGTGTA
AGTA-TTTGACTTGG-TTC-GAAT-CCAGCTACAA-TCCGACA--A-TCTCTGAT----C
ATC-AACAGTTACAATGGCTCCTCCGACCTCCAGTTGGAGCGTATGAACGTTTACTTCAA
CGAGGTGCGTTAGAAAA----C-------AAGACATTCGACTCAACCGGA-------CAA
-AG---ACTCATCAGTT---GG--TT-TAGGCTTCCGGCAACAAATATGTTCCTCGTGCT
GTTCTCGTCGACTTGGAGCCCGGCTGACTAG-TCG---TTTTGATG-AGTAGGACAAGGA
TGGAGATGGTGAGTCAA-CCGC-----CA---------CG------------CAACGATA
CAA-TCTTT-GAACAAAATCTACTATTGT-AAT--------TACGAAC-AAAATATTGAC
CATATCTG-AAAAGGTCAAATCACAACCAAGGAACTGGGCACCGTCATGCGTTCCCTCGG
CCAGAACCCCTCCGAATCCGAATTGCAGGACATGATCAACGAAGTCGACGCTGACAACAA
CGGCACAATCGATTTCCCTGGTATGA-----CAGACACACTACAACGCACAATCGT----
--------CTAT-G-----GCAG----AAACTAACTGCCG-A-----TAGAATTCTTGWC
AATGATGGCCCGCAAAATGAAGGATACCGACTCCGAGGAAGAGATCCGTGAGGCTTTCAA
GGTGTTTGACCGTGACATGGTTTGGTCAAGAATTTGGCTCTGATGTGTTCTATCACTGTG
GGTTCTCCTAGCGAGCCTATTGTTGATTTCATGATTCAGCGAAACATGGAGGTGCTCGAA
GAGTTTGAACCACTAGTTACGCCTAATGCCACCAAGGTCTTTGTCAATGGTGTTTGGGTT
GGCGTCCATCGTGATCCAGCCCACTTGGTCAGCACTGTCCAATCATTGCGTCGACGAAAC
ATGATTTCACATGAAGTCAGTTTGGTTCGTGACATTCGTGACCGGGAGTTCAAGATCTTC
ACAGATGCTGGCCGTGTTTGTCGACCACTATTCGTTATCGACAACGATCCAAGAAGCGAA
AACTGCGGTTCCTTGGTACTCAACAAAGACCATATTCGCAGACTTGAAGCAGACCGCGAG
CTTCCACCAGATCTAGACCCCGAAGAACGAAGGGAGCAATACTACGGTTGGGAGGGTCTT
GTTAAGTCGGGAGTCAT
>T._viridulus_strain_CBS_252.87
CTGAC--TCTTTCAGGCAAATCATCTCTGCTGAGCACGGTCTCGACGGCTCTGGTGTGTA
AGTA-TC--GCACGA-TTC-GAAT-CCAGCTACAA-CCCGACA--A-TATCTGAC----A
ATC-AACAGCTACAATGGCTCCTCCGACCTCCAGTTGGAGCGTATGAACGTTTACTTCAA
CGAGGTCAGAC----------C-------ACTCCACCAGA-TAAATCGAA-------CA-
-AA---ACTCAT-AATT---GG--TA-TAGGCCTCCGGCAACAAATATGTCCCTCGTGCT
ATCCTCGTCGACTTGGAGCCCGGCTGACGAG-CCG---TTTTGATG-AGTAGGACAAGGA
TGGAGATGGTGAGTG-A-CCAC-----CA---------CAA-ACA------CCGGCGATA
T-G-GTCTT-GAACCGAGG------TTAT-TAC--------TACGAAC-ATA-TATTGAC
GGTATTTG-AACAGGTCAAATCACAACCAAGGAACTGGGCACCGTCATGCGTTCCCTCGG
CCAGAACCCCTCTGAATCCGAATTGCAGGACATGATCAACGAGGTCGACGCTGACAACAA
CGGCACAATCGATTTCCCTGGTATGA----------------CCCAACACGTCTACGC--
--TGAACACGAT-G-----GCGG----T-ACTAACTGCC--A-----CAGAATTCTTGAC
AATGATGGCCCGCAAAATGAAGGATACCGACTCCGAGGAAGAGATCCGCGAGGCTTTCAA
GGTGTTTGACCGCGACATGGTTTGGTCAAGAACTTGGCTTTGATGTGTTCTATCACTGTG
GGTTCTCCTAGCGAACCTATTGTTGATTTCATGATTCAGCGAAACATGGAAGTGCTCGAA
GAGTTTGAACCACTCGTTACGCCTCATGCCACCAAGGTCTTTGTCAATGGTGTTTGGGTC
GGTGTTCATCGTGACCCAGCACATTTGGTCAGCACTGTTCAGTCACTGCGTCGACGAAAT
ATGATTTCACACGAAGTTAGTTTGGTCCGTGATATTCGTGACCGGGAGTTCAAGATCTTC
ACGGATGCCGGTCGTGTTTGTCGACCACTTTTCGTCATTGATAATGATCCACGAAGCGAG
AATTGCGGTTCTTTAGTACTCAACAAAGACCATATTCGCAGACTTGAAGCAGACCGTGAG
CTTCCACCAGACCTCGACCCTGAAGAACGAAGGGAACAGTACTACGGCTGGGAGGGTCTT
GTCAAATCAGGAGTCAT
>T._wushanicus_CS17-05_
CTGAC--TTTCTCAGGCAAATCATCTCTGCTGAGCACGGTCTCGATGGCTCTGGTGTGTA
AGTA-TT---CACGACCTC-GAAT-CCAGCTACAA-TCCGACA--A-TATCTGAT----C
GTC-AACAGCTACAATGGCTCCTCCGACCTCCAGTTGGAGCGTATGAACGTCTACTTCAA
CGAGGTGCGTCGAA----C--C-------AATCCACCATA-T-GACGAAA-------CAA
------ACTCAC--AAT---GG--TA-TAGGCCTCCGGCAACAAATACGTCCCCCGTGCT
GTCCTCGTCGACTTGGAGCCCGGCTGACTAG-CCG---GTTTGATG-AATAGGACAAGGA
TGGAGATGGTGAGT-----CGC-----CA---------CGA-ATACAAACAACAACTAAA
C-G-ACTTT-GAGCAAAG------GCTAT---C--------GACGAAC-AGA-TATTGAC
TCTATC-G-AATAGGTCAAATCACAACCAAGGAACTGGGCACCGTCATGCGTTCCCTCGG
CCAGAACCCCTCCGAATCCGAATTGCAGGACATGATCAACGAGGTCGACGCTGACAACAA
CGGCACAATCGATTTTCCTGGTATGA--CAAAGCACACAACTCCTCGCAATATT------
--------CCAT-G-----GCAG----T-ACTAACTGCC--G-----CAGAATTCCTGAC
AATGATGGCCCGCAAAATGAAGGATACCGACTCCGAGGAAGAGATCCGCGAGGCCTTCAA
GGTGTTTGACCGTGACATGGTTTGGTCAAGAACTTGGCATTGATGTGCTCTATCACTGTG
GGTTCTCCTAGCGAGCCAATTGTTGATTTCATGATTCAGCGAAACATGGAAGTGCTTGAG
GAGTTTGAACCGCTAGTTACGCCTCATGCCACCAAGGTCTTTGTCAATGGTGTTTGGGTT
GGTATCCATCGTGACCCGGCCCACTTGGTCAGCACTGTCCAGTCACTACGTCGACGAAAC
ATGATTTCGCATGAAGTTAGTTTGGTTCGTGATATTCGTGACCGGGAGTTCAAGATCTTC
ACAGATGCTGGTCGTGTTTGTCGACCACTTTTCGTCATTGACAATGATCCACGAAGCGAG
AACTGTGGTTCTTTGGTACTCAACAAAGACCATATTCGCAGACTCGAAGCGGACCGTGAG
CTCCCACCAGACCTCGACCCCGAAGAACGAAGAGAACAGTACTACGGCTGGGAGGGTCTT
GTCAAATCGGGAGTCAT
>T._xishaensis_AS3.17995_
CTGAC--TCTTTCAGGCAAATCATCTCTGCCGAGCACGGTCTCGATGGCTCTGGTGTGTA
AGTA-TT---CACGA-TTC-GAAC-CCAGCTACAA-TCCGACA--A-TATCTGAT----C
GTC-AACAGCTACAATGGCTCCTCCGATCTCCAGTTGGAGCGTATGAACGTTTACTTCAA
CGAGGTGCGTTGAA----C--C-------AATCCACCATA-T-AACGAAA-------CAT
------ACTCAC--AAT---GG--TA-TAGGCCTCCGGTAACAAATACGTCCCCCGTGCT
GTCCTCGTCGACTTGGAGCCCGGCTGACTAG-CCG---TTTTGATG-AGTAGGACAAGGA
TGGAGATGGTGAGTC----CGC-----CA---------CGA-ACACAA---ATAACAATC
AACAACCTT-AGACAAAG---------GTCGCC--------GACGAAC-AGA-TGTTGAC
TCTATC-G-AATAGGTCAAATCACAACCAAGGAACTGGGCACCGTCATGCGTTCCCTCGG
CCAGAACCCCTCCGAATCCGAATTGCAGGACATGATCAACGAAGTCGACGCTGACAACAA
CGGCACAATCGATTTCCCTGGTATGG--------------AAGTCCGCAAACTCGCAA--
----TATTATCT-G-----GCAG----T-ACTAACTGCC--G-----CAGAATTCCTGAC
AATGATGGCCCGCAAAATGAAGGATACCGACTCCGAGGAAGAGATCCGCGAGGCTTTCAA
GGTGTTTGACCGCGACATGGTTTGGTCAAGAATTTGGCACTGATGTGCTCTATCACTGTG
GGTTCTCCTAGCGAGCCTATTGTTGATTTCATGATTCAGCGAAACATGGAAGTGCTTGAG
GAGTTTGAACCGCTAGTTACGCCTCACGCCACCAAGGTCTTTGTCAATGGTGTTTGGGTT
GGTATTCATCGTGACCCGGCCCACTTGGTCACCACTGTCCAGTCACTACGTCGACGAAAC
ATGATTTCACACGAAGTTAGTTTGGTTCGTGATATTCGTGACCGGGAGTTCAAGATCTTC
ACAGATGCTGGTCGTGTTTGTCGACCACTTTTCGTCATTGACAACGATCCACGAAGCGAG
AATTGCGGATCTTTGGTGCTCAACAAAGACCATATCCGCAGACTTGAAGCAGACCGTGAG
CTTCCACCAGACCTTGACCCCGAAGAACGAAGAGAACAGTACTACGGCTGGGAGGGTCTC
GTCAAATCGGGGGTCAT
>T._yunnanensis_KUMCC_18-0208_
CTGAC--TCTTTCAGGCAAATCATCTCTGCTGAGCACGGTCTCGACGGCTCCGGTGTGTA
AGTA-TA--ACACGA-TTC-GAAT-CCAGCTGCAG-TCCGACG--A-TATCTGAT----G
ATC-AACAGCTACAATGGCTCCTCCGACCTCCAGTTGGAGCGTATGAACGTTTACTTCAA
CGAGGTGCGTCAGA----C--C-------AATCCACCAGA-TAAATCGAA-------CA-
-AA---ACTCATCCCTC---GA-----TAGGCTTCCGGCAACAAATATGTCCCTCGTGCT
GTCCTCGTCGACTTGGAGCCCGGCTGACTAG-CCG---TTTTGTTG-AGTAGGACAAGGA
TGGAGATGGTGAGTG-A-CTGC-----CA---------CGA-AGA------CCGACGATC
TAG--TCTC-GAACAAAG------GCTAT--TC--------TACGATC-AGA-TATTGAC
GATATCTG-AATAGGTCAAATCACAACCAAGGAACTTGGCACCGTCATGCGTTCCCTCGG
CCAGAACCCCTCCGAATCCGAATTGCAGGACATGATCAACGAGGTCGACGCTGACAACAA
CGGCACAATCGATTTCCCTGGTATGA---------CATAACCTATCAACCGCAAACATAT
ATGACAGTTGGATG-----GCAG----A-ACTAACTGCC--A-----CAGAATTCTTGAC
AATGATGGCTCGCAAAATGAAGGATACCGACTCCGAGGAAGAGATCCGTGAGGCTTTCAA
GGTGTTTGACCGCGACATGGCTTGGTCAAGAATTTGGCTTTGATGTGCTCTATCACTGTG
GGTTCGCCTAGCGAACCTATTGTTGATTTCATGATCCAGCGAAACATGGAAGTGCTTGAG
GAGTTCGAGCCGCTAGTTACGCCTCATGCTACCAAGGTCTTTGTCAATGGTGTCTGGGTT
GGTGTTCATCGTGACCCCGCGCATTTGGTTAGCACTGTGCAGTCACTTCGTCGACGCAAC
ATGATTTCGCACGAAGTCAGTTTGGTTCGTGACATTCGTGACCGGGAGTTCAAGATCTTC
ACAGACGCCGGTCGTGTTTGTCGACCACTTTTCGTTATTGACAACGATCCACGAAGCGAA
AACTGTGGTTCTTTGGTACTTAACAAAGACCATATTCGCAGACTTGAAGCAGATCGCGAG
CTTCCACCAGACCTCGACCCCGAGGAACGAAGGGAGCAATACTACGGTTGGGAGGGTCTT
GTCAAATCGGGGGTCAT
>T._zhenhaiensis_S3.16102
CTGAC--TATTTCAGGCAAATCATCTCTGCTGAGCACGGTCTCGATGGCTCTGGCGTGTA
AGTCTCG--ATACGG-TTCGAAAT-TGACCTATAA-TTCGACA--A-TATCTGAT----A
ATC-AACAGTTACAATGGCTCCTCCGACCTCCAGTTGGAGCGTATGAACGTTTACTTCAA
TGAGGTTCGTCAGAACA------------CATCCAACTAA---AACAAAA-------CAA
-AG---ACTCAT-CAAT---GCTTTAACAGGCTTCCGGCAACAAATATGTCCCTCGTGCC
GTCCTCGTCGATTTGGAACCCGGCTAACTAA-CTG---TCTCGATG-AATAGGACAAGGA
TGGCGATGGTGAGTT----CACCCAAACA---------CGTAGCA------CCAATGATA
GGGTATATTCGTATAATA-----------------------TACGGACGACA-CATTGAT
AATGTC-G-GTCAGGTCAAATTACCACCAAGGAACTGGGTACCGTCATGCGTTCCCTCGG
CCAGAACCCCTCCGAATCCGAATTGCAGGACATGATCAACGAAGTTGACGCTGACAACAA
CGGCACGATCGATTTCCCTGGTATGA----------CGACTCTACTACCAACT-------
--ACAATACAGT-G-----GAGATAGGTGACTGATTGAT--GATGGTTAGAATTCTTGAC
AATGATGGCCCGCAAAATGAAGGATACCGACTCAGAGGAAGAGATCCGTGAGGCTTTCAA
GGTGTTCGATCGCGACATGGTCTTGTCAAGAACTTGGCTTTGATGTGTTCCATCACCGTG
GGTTCACCTAGCGAACCTATTGTTGATTTCATGATTCAGCGAAACATGGAAGTTCTCGAG
GAATTTGAACCACTAGTTACACCTCATGCCACGAAGGTCTTCGTCAATGGTGTTTGGGTC
GGTGTTCATCGTGATCCGGCTCACTTGGTCAGTACTGTCCAATCACTACGTCGACGGAAC
ATGATTTCGCACGAGGTTAGTTTGGTTCGTGACATTCGTGACCGGGAATTCAAGATTTTC
ACTGATGCTGGTCGTGTCTGTCGACCACTTTTTGTTATCGACAACGATCCACGAAGCGAA
AACTGCGGTTCGCTGGTACTCAATAAGGACCATATTCGCAGACTTGAAGCAGACCGTGAG
CTTCCACCAGATCTCGACCCCGAAGAACGTAGAGAACAATACTACGGTTGGGAGGGACTT
GTCAAATCTGGTGTCAT
>T._assiutensis_CBS_147.78_
CTGAC-TTTTTACAGGCAAATCATCTCTGGCGAACACGGTCTCGACGGTGCCGGAATGTG
AGTTTTTTGCTATGA-TTC-CAAT--CAACCAGGAAAAAAAAGCCG-TGTCTGACAG--C
ATC---CAGTTACAATGGCTCCTCCGACCTCCAGTTGGAGCGTATGAACGTCTACTTCAA
CGAGGTGCGCGAAAGTTCC--C-------AGAAAAAAGGA-ACTGCAGAAGGAATGGGAA
TAAAGTACTCAC-AAAT---CGAATA-TAGGCCAGCGGAAACAAATATGTCCCCCGTGCT
GTCCTTGTTGACTTGGAGCCCGGCCCATTTGGCCG---------TGCAACAGGACAAGGA
TGGCGATGGTGAGTGAA-AGACATTTTCACACTGTTCTCGA----------CTCGCGTTG
ACG-CTACC-GTGCAAAT-------CGGT-TGT----------------GGTATTCTGAC
TGATTTGGTAATAGGCCAAATCACAACAAAAGAGCTTGGGACCGTCATGCGCTCTCTCGG
CCAGAACCCCTCGGAGTCAGAGTTGCAGGACATGATCAATGAGGTTGATGCTGACAACAA
CGGCACAATTGACTTTCCTGGTACGG---GAAATGCACACACACTTGTATTCCTTGCAGA
GGATTGCTTGATGA-----GCTG------GCTAACTGGCGTG-----TAGAATTCCTGAC
GATGATGGCTCGCAAAATGAAGGATACCGACTCCGAGGAGGAAATCCGTGAGGCATTCAA
GGTGTTTGATCGTGACATGGTTTAGTCAAGAATTTGTCCTTGATGTGTTCTATCACCGTC
GGATCACCCAGTGAACCTATTGTTGACTTCATGATCCAACGAAACATGGAAGTTTTGGAG
GAATTCGAGCCGTTAGTCACGCCTCATGCCACAAAAGTTTTCGTTAACGGTGTATGGGTT
GGCATCCACCGTGATCCTGCCCATTTAGTCAGCACTGTCCAGTCTCTCCGCCGACGAAAT
ATGATTTCTCACGAAGTCAGCTTAGTTCGTGACATTCGTGACCGAGAATTCAAGATTTTC
ACTGACGCCGGTCGCGTTTGCCGGCCGCTTTTCGTCATTGACAATGATCCCCGAAGTGAG
AGATGCGGCTCTCTGGTGCTCAATAAAGACCATATTCGCAGACTCGAAGCGGACCGAGAG
CTCCCGCCAGATCTTGATCCGGAAGAGCGTAGAGAGCAGTATTATGGCTGGGATGGGCTT
GTCAAGTCCGGTGTCAT
>AS3.26221 BWL1-2L
CTGAC-TCTTTCCAGGCAAATCATCTCTGCTGAGCACGGTCTCGACGGCTCTGGTGTGTA
AGTATTG--GCACCA-TTCGGAAT-CCAGCTACAA-TCCGACA--A-TATCTGAT----T
ATC-AACAGTTACAATGGCTCCTCCGACATGCAGTTGGAGCGTATGAACGTTTACTTCAA
CGAGGTGCGTCAGA----C--C-------GATCCACCAGA-TAAGCCAAA-------GAA
CAAA--ACTCAT-CGCT---GA--TA-TAGGCTTCCGGCAACAAATATGTCCCTCGTGCT
GTCCTGGTCGACTTGGAGCCCGGCTGACTAG-CCG---TTTTGATG-AGTAGGACAAGGA
TGGAGATGGTGAGTGAT-CCAC-----CA---------TGA-ACA------CCAACAATG
TGG--TTTT-GGGCAAAG------GCTAT-TGT----GATATACGAAC-AGCATATTGAT
TATATCTG-AATAGGTCAAATCACAACCAAGGAACTGGGCACCGTCATGCGTTCCCTCGG
CCAGAACCCCTCCGAATCCGAGCTGCAGGACATGATCAACGAAGTTGACGCTGACAACAA
CGGCACAATTGATTTCCCTGGTATGA---------TACCATTGCATACGGCTATTTC---
--------CCAT-G-----GCAG----A-GCTGACTGCCT-A-----CAGAATTCTTGAC
AATGATGGCCCGCAAAATGAAGGATACCGACTCCGAGGAAGAGATCCGCGAGGCTTTCAA
GGTGTTTGACCGTGACATGGTTTGGTCAAGAACTTGGCTTTGATGTGTTCTATCACTGTG
GGTTCCCCTAGCGAACCTATTGTGGATTTCATGATTCAGCGAAACATGGAAGTGCTCGAG
GAATTTGAACCACTAGTTACGCCTCATGCCACCAAGGTCTTTGTCAATGGTGTTTGGGTT
GGTGTTCATCGTGACCCAGCACACTTGGTCAGCACTGTCCAGTCGCTACGTCGACGAAAC
ATGATTTCACACGAAGTCAGTTTGGTTCGTGACATTCGTGACCGAGAATTTAAGATCTTC
ACAGATGCTGGTCGTGTTTGTCGACCACTCTTCGTTATTGACAACGATCCACGAAGTGAG
AATTGCGGTTCGCTAGTACTCAACAAGGACCATATTCGCAGACTTGAAGCAGACCGCGAG
CTTCCGCCAGACCTCGACCCTGAAGAACGAAGGGAGCAATACTACGGTTGGGAGGGTCTC
GTCAAATCGGGAGTCAT
>AS3.26253 JFL18-1
CTGAC--TCTTTCAGGCAAATCATCTCTGCTGAGCACGGTCTCGACGGCTCTGGTGTGTA
AGTA-TA--ACACGA-TTC-GAAT-CCAGCTACAA-TCCGACA--A-TATCTGAC----G
ATC-AACAGCTACAATGGCTCCTCCGACCTTCAGTTGGAGCGTATGAACGTTTACTTCAA
CGAGGTGCGTCAGA----C--C-------AATCCACCAGA-TAAATCGAA-------CA-
-AA---ACTCATCCCTC---GA-----TAGGCTTCCGGCAACAAATATGTCCCTCGTGCT
GTCCTCGTCGACTTGGAGCCCGGCTGACTGG-CCG---TTTTGATG-AGTAGGACAAGGA
TGGAGATGGTGAGTG-A-CCGC-----CA---------CGA-ACA------CCGACGATC
TAG--TCTC-GAACAAAG------GCTAT-TTC--------TACGAAC-AGA-TACTGAC
GATATCTG-AATAGGTCAAATCACAACCAAGGAACTGGGCACCGTCATGCGTTCCCTCGG
CCAGAACCCCTCCGAATCCGAATTGCAGGACATGATCAACGAGGTTGACGCTGACAACAA
CGGCACAATCGATTTCCCTGGTATGA---------CATAGCCTATCAACCGCAAACATAT
ATGACTATCAGATG-----GCAG----A-ACTAACTGCC--A-----CAGAATTCTTGAC
AATGATGGCTCGCAAAATGAAGGATACCGACTCCGAGGAAGAGATCCGTGAGGCTTTCAA
GGTATTTGACCGCGACATGGCTTGGTCAAGAATTTGGCTTTGATGTGCTCTATCACTGTG
GGTTCGCCTAGCGAACCTATTGTTGATTTCATGATTCAGCGAAACATGGAAGTGCTTGAG
GAGTTCGAACCGCTAGTTACGCCTCATGCCACCAAGGTCTTTGTCAATGGCGTCTGGGTT
GGTGTTCATCGTGACCCTGCGCATTTGGTAAGCACTGTCCAGTCACTTCGTCGACGCAAC
ATGATTTCGCACGAAGTCAGTTTGGTTCGTGACATTCGTGACCGGGAGTTCAAGATCTTC
ACAGACGCCGGTCGTGTTTGTCGACCACTTTTCGTTATTGACAACGATCCACGAAGCGAA
AACTGTGGTTCTTTGGTACTCAACAAAGACCATATTCGCAGACTTGAAGCAGATCGCGAG
CTTCCACCAGACCTCGACCCCGAGGAACGAAGGGAGCAATACTACGGTTGGGAGGGTCTT
GTCAAATCGGGAGTCAT
>AS3.26224 JXL1-2
CTGAC-TCTTTCCAGGCAAATCATCTCCGCTGAGCACGGTCTCGATGGCTCCGGTGTGTA
AGTATTG--ATACGA-ATCGAAAT----CCTACAA-TTCGACA--C-TATCTGAT----A
ATC-AACAGCTACAATGGCTCCTCCGACCTCCAGTTGGAGCGTATGAACGTTTACTTCAA
CGAGGTGCGTTAGA--A-T--C-------ACTCGACT----CAAACGAAACACAGACCAC
-AG---ACTCAT-CAAT---TG--CA-TAGGCTTCCGGCAACAAGTATGTCCCTCGTGCT
GTCCTCGTCGACTTGGAGCCCGGCTGACTCG-CCG---TGTTGATG-AGTAGGACAAGGA
TGGAGATGGTGAGTGAG-CCGC-----AA---------TGA-TCA------CCAACGATG
CAG-TCTTT-GGACGATA-------AAAT-CAG--------CACGATC-AGTATCCTGAC
TATATCTG-AATAGGTCAAATCACAACCAAGGAACTGGGCACCGTCATGCGTTCCCTCGG
CCAGAACCCCTCCGAATCCGAACTGCAGGACATGATCAACGAAGTCGACGCTGACAACAA
CGGCACAATCGATTTTCCTGGTATGA----------------CACAATCATCTTACGG--
--TCGCTACGAT-G-----GCAG----AGACTAACTGCCT-A-----CAGAATTCCTGAC
AATGATGGCCCGCAAAATGAAGGATACCGACTCCGAGGAAGAGATCCGTGAGGCTTTCAA
GGTGTTTGACCGCGACATGGTCTAGTCAAGAACTTGGCTTTGATGTGTTCTATTACTGTG
GGTTCTCCTAGCGAACCCATTGTCGACTTCATGATCCAGCGAAATATGGAAGTGCTTGAG
GAATTCGAACCACTAGTTACGCCTCACGCCACCAAGGTCTTTGTCAATGGTGTTTGGGTT
GGTGTCCATCGTGACCCAGCCCACTTGGTCAGCACTGTCCAGTCACTTCGTCGACGAAAC
ATGATTTCACATGAAGTCAGTCTGGTTCGTGACATTCGGGACCGGGAATTCAAGATTTTC
ACAGACGCGGGTCGTGTTTGTCGACCACTTTTCGTCATTGACAACGATCCACGAAGCGAA
AATTGTGGTTCTCTAGTACTTAACAAAGACCATATTCGTCGACTTGAAGGAGACCGCGAG
CTTCCACCAGACCTTGACCCCGAAGAACGTAGGGAACAATACTACGGTTGGGAGGGTCTT
GTCAAATCAGGAGTCAT
>AS3.26225 SJZ2-4
CTGAC--TTTCCCAGGCAAATCATCTCTGCTGAGCACGGTCTCGATGGCTCTGGTGTGTA
AGTA-TT--GCACGA-TTC-GAAT-CCAGCTACAA-TCCGACG--A-TATCTAAT----A
ATC-AACAGCTACAATGGCTCCTCCGACCTCCAGTTGGAGCGTATGAACGTCTATTTCAA
CGAGGTGTGTCGAA----C--C-------AATCCATCGTA-T-AACGGAA-------AA-
-GT---ACTTAT--ATT---AG--TA-TAGGCCTCCGGCAACAAATACGTTCCCCGTGCT
GTCCTCGTCGACTTGGAGCCCGGCTGACTAG-CCG---TTTTGATG-AGTAGGACAAGGA
TGGAGATGGTGAGTC----CGC-----CA---------CGA-ACA-------CGACGATA
TTT-GTCTC-GAGCAAAG-----GCTTTT-TTC---------ACGAGC-ATA-TATTGAT
AAAATCT--GATAGGCCAAATTACAACCAAGGAACTGGGCACCGTTATGCGTTCCCTCGG
CCAGAACCCCTCCGAATCCGAACTGCAGGACATGATCAACGAAGTCGACGCTGACAACAA
CGGCACAATCGATTTCCCTGGTATGA---------TATAACTGTTCACGGGTCAATA---
--------CGAT-G-----GCAG----T-ACTAATTGCC--G-----CAGAATTCTTGAC
AATGATGGCCCGCAAAATGAAGGATACCGACTCCGAGGAAGAGATCCGTGAAGCTTTCAA
GGTGTTTGACCGTGACATGGTTTGGTCAAGAACTTGGCTTTGATGTGTTCAATCACTGTC
GGTTCTCCTAGCGAGCCTATTGTTGATTTCATGATTCAGCGAAACATGGAAGTACTTGAG
GAATTTGAACCGCTAGTTACACCTCATGCCACCAAGGTCTTTGTCAATGGTGTTTGGGTT
GGCGTGCATCGTGATCCGGCGCATTTGGTCAGCACTGTCCAGTCACTTCGTCGACGAAAC
ATGATTTCCCACGAAGTCAGTTTAGTTCGTGATATTCGTGACCGAGAGTTTAAGATCTTC
ACAGATGCTGGTCGTGTTTGTCGACCACTGTTTGTCATTGACAACGATCCACGAAGTGAA
AACTGCGGCTCTTTGGTGCTCAACAAAGATCATATTCGCAGACTTGAAGCAGACCGTGAG
CTTCCACCAGACCTCGATCCTGAAGAACGAAGGGAACAATACTACGGTTGGGAGGGCCTT
GTTAAGTCGGGAGTCAT
>AS3.26220 BWL1-2
CTGAC--TTTCCCAGGCAAATCATCTCTGCTGAGCACGGTCTCGATGGCTCTGGTGTGTA
AGTA-TT--GCACGA-TTC-GAAT-CCAGCTACAA-TCCGACG--A-TATCTAAT----A
ATC-AACAGCTACAATGGCTCCTCCGACCTCCAGTTGGAGCGTATGAACGTCTATTTCAA
CGAGGTGTGTCGAA----C--C-------AATCCATCGTA-T-AACGGAA-------AA-
-GT---ACTTAT--ATT---AG--TA-TAGGCCTCCGGCAACAAATACGTTCCCCGTGCT
GTCCTCGTCGACTTGGAGCCCGGCTGACTAG-CCG---TTTTGATG-AGTAGGACAAGGA
TGGAGATGGTGAGTC----CGC-----CA---------CGA-ACA-------CGACGATA
TTT-GTCTC-GAGCAAAG-----GCTTTT-TTC---------ACGAGC-ATA-TATTGAT
AAAATCT--GATAGGCCAAATTACAACCAAGGAACTGGGCACCGTTATGCGTTCCCTCGG
CCAGAACCCCTCCGAATCCGAACTGCAGGACATGATCAACGAAGTCGACGCTGACAACAA
CGGCACAATCGATTTCCCTGGTATGA---------TATAACTGTTCACGGGTCAATA---
--------CGAT-G-----GCAG----T-ACTAATTGCC--G-----CAGAATTCTTGAC
AATGATGGCCCGCAAAATGAAGGATACCGACTCCGAGGAAGAGATCCGTGAAGCTTTCAA
GGTGTTTGACCGTGACATGGTTTGGTCAAGAACTTGGCTTTGATGTGTTCAATCACTGTC
GGTTCTCCTAGCGAGCCTATTGTTGATTTCATGATTCAGCGAAACATGGAAGTACTTGAG
GAATTTGAACCGCTAGTTACACCTCATGCCACCAAGGTCTTTGTCAATGGTGTTTGGGTT
GGCGTGCATCGTGATCCGGCGCATTTGGTCAGCACTGTCCAGTCACTTCGTCGACGAAAC
ATGATTTCCCACGAAGTCAGTTTAGTTCGTGATATTCGTGACCGAGAGTTTAAGATCTTC
ACAGATGCTGGTCGTGTTTGTCGACCACTGTTTGTCATTGACAACGATCCACGAAGTGAA
AACTGCGGCTCTTTGGTGCTCAACAAAGATCATATTCGCAGACTTGAAGCAGACCGTGAG
CTTCCACCAGACCTCGATCCTGAAGAACGAAGGGAACAATACTACGGTTGGGAGGGCCTT
GTTAAGTCGGGAGTCAT
>T._sp. URM8665_PP150746
CTGAC--TTTCCCAGGCAAATCATCTCTGCTGAGCACGGTCTCGATGGCTCTGGTGTGTA
AGTA-TT--GCACGA-TTC-GAAT-CCAGCTACAG-TCCGACG--A-TATCTGAT----A
ATC-AACAGCTACAATGGCTCCTCCGACCTCCAGTTGGAGCGTATGAACGTCTATTTCAA
CGAGGTGTGTCGAA----C--C-------AATCCATCGTA-T-AACGGAA-------AA-
-AT---ACTTAT--ATT---AG--TA-TAGGCCTCCGGCAACAAATACGTTCCCCGTGCT
GTCCTCGTCGACTTGGAGCCCGGCTGACTAG-CCG---TTTTGATG-AGTAGGATAAGGA
TGGAGATGGTGAGTC----CGC-----CA---------CGA-ACA-------CGACGATA
TTT-GTCTC-GAGCAAAG-----GCTTTT-TTC---------ACAAGT-ATA-TATTGAT
ATAATCT--GATAGGCCAAATTACAACCAAGGAACTGGGCACCGTTATGCGTTCCCTCGG
CCAGAATCCCTCCGAATCCGAATTGCAGGACATGATCAACGAAGTCGACGCTGACAACAA
CGGCACAATCGATTTCCCTGGTATGA---------TATAATTGTTCACGGGTTAATA---
--------CGAT-G-----GCAG----T-ACTAATTGCG--G-----CAGAATTCTTGAC
AATGATGGCCCGCAAAATGAAGGATACCGACTCCGAGGAAGAGATCCGTGAAGCTTTCAA
GGTGTTTGACCGTGACATGGTTTGGTCAAGAACTTGGCTTTGATGTGTTCAATCACTGTC
GGTTCTCCTAGCGAGCCTATTGTCGATTTCATGATTCAGCGAAACATGGAAGTACTTGAG
GAATTCGAACCGCTAGTTACACCTCATGCCACCAAGGTCTTTGTCAATGGTGTTTGGGTT
GGCGTGCATCGTGATCCGGCGCATTTGGTCAGCACTGTCCAGTCACTTCGTCGACGAAAC
ATGATTTCCCACGAAGTCAGTTTAGTTCGTGATATTCGTGACCGAGAGTTTAAGATCTTC
ACAGATGCTGGTCGTGTTTGTCGACCACTTTTTGTCATTGACAACGATCCACGAAGTGAA
AACTGCGGCTCTTTGGTGCTCAACAAAGACCATATTCGCAGACTTGAAGCAGACCGTGAG
CTTCCACCAGACCTCGATCCTGAAGAACGAAGGGAACAATACTACGGTTGGGAGGGCCTT
GTTAAGTCGGGAGTCAT
>JFL34-5
CTGAC--TCTTTCAGGCAAATCATCTCTGCTGAGCACGGTCTCGACGGCTCTGGTGTGTA
AGTA-TA--ACACGA-TTC-GAAT-CCAGCTACAA-TCCGACA--A-TATCTGAC----G
ATC-AACAGCTACAATGGCTCCTCCGACCTTCAGTTGGAGCGTATGAACGTTTACTTCAA
CGAGGTGCGTCAGA----C--C-------AATCCACCAGA-TAAATCGAA-------CA-
-AA---ACTCATCCCTC---GA-----TAGGCTTCCGGCAACAAATATGTCCCTCGTGCT
GTCCTCGTCGACTTGGAGCCCGGCTGACTGG-CCG---TTTTGATG-AGTAGGACAAGGA
TGGAGATGGTGAGTG-A-CCGC-----CA---------CGA-ACA------CCGACGATC
TAG--TCTC-GAACAAAG------GCTAT-TTC--------TACGAAC-AGA-TATTGAC
GATATCTG-AATAGGTCAAATCACAACCAAGGAACTGGGCACCGTCATGCGTTCCCTCGG
CCAGAACCCCTCCGAATCCGAATTGCAGGACATGATCAACGAGGTTGACGCTGACAACAA
CGGCACAATCGATTTCCCTGGTATGA-----CATAGCCTATCAACCGCAAACATATAT--
-GACTATCAGAT-G-----GCAG----A-ACTAACTGCC--A-----CAGAATTCTTGAC
AATGATGGCTCGCAAAATGAAGGATACCGACTCCGAGGAAGAGATCCGTGAGGCTTTCAA
GGTATTTGACCGCGACATGGCTTGGTCAAGAATTTGGCTTTGATGTGCTCTATCACTGTG
GGTTCGCCTAGCGAACCTATTGTTGATTTCATGATTCAGCGAAACATGGAAGTGCTTGAG
GAGTTCGAACCGCTAGTTACGCCTCATGCCACCAAGGTCTTTGTCAATGGCGTCTGGGTT
GGTGTTCATCGTGACCCTGCGCATTTGGTAAGCACTGTCCAGTCACTTCGTCGACGCAAC
ATGATTTCGCACGAAGTCAGTTTGGTTCGTGACATTCGTGACCGGGAGTTCAAGATCTTC
ACAGACGCCGGTCGTGTTTGTCGACCACTTTTCGTTATTGACAACGATCCACGAAGCGAA
AACTGTGGTTCTTTGGTACTCAACAAAGACCATATTCGCAGACTTGAAGCAGATCGCGAG
CTTCCACCAGACCTCGACCCCGAGGAACGAAGGGAGCAATACTACGGTTGGGAGGGTCTT
GTCAAATCGGGAGTCAT
