# Supplementary material for: Three new species of Talaromyces sect. Talaromyces discovered in China
Source: PeerJ. 2024 Oct 11;12:e18253. doi: 10.7717/peerj.18253 (PMC11472791; doi:10.7717/peerj.18253)
Supplement: Supplemental Information 1 [file peerj-12-18253-s001.zip › supplementary sequence data/Supplemental data 2 bci97 5verr aln.fas]

>T._aculeatus_NRRL2129
CTGAC---TCTTTCCAGGCAAATCATCTCTGCTGAGCATGGTCTCGATGGCTCTGGTGTG
TAAGTATC---C-ATGA-ATG-GAAT-CCAGCTACAA-TCCGACA--A-TATCTGAT---
-AATC-AACAGCTACAATGGCTCCTCTGACCTCCAGTTGGAGCGTATGAACGTCTACTTC
AACGAGGTGCGTC-GAACCAATC--CACCA-----AATAAC-----GAA---------AC
AA-----------AC---TC--A--CAATGG--TA-TAGGCCTCCGGCAACAAATACGTC
CCCCGTGCTGTCCTCGTCGACTTGGAGCCCGGCTGACTA---CG---GTTTGATG-AGTA
GGACAAGGATGGAGATGGTGAGT---CCGC-------CACG------A--AC-AATAACC
A-AAAGACCTTGACCGAAG------G-TGAT---------------CGC----AACGGAC
A-AATATTGATAAAATT-G-AATAGGCCAAATCACAACCAAGGAACTGGGCACCGTCATG
CGCTCTCTCGGCCAGAACCCCTCCGAATCCGAATTGCAGGACATGATCAACGAAGTCGAC
GCTGACAACAACGGCACAATCGATTTCCCTGGTATGC---------TATAAA--------
------TCCTTACGGGTT----ATTA----CGAT-GGCGG----T-ACTAACTGCT--GC
-----AGAATTCTTGACAATGATGGCCCGCAAAATGAAGGATACCGACTCCGAGGAAGAG
ATCCGCGAGGCTTTCAAGGTGTTTGACCGTGACACA-CCTGTTGCTTTGGCGGGCCCACC
-GGGGCCACCTGGTCGCCGGGGGACG--CACGTCCCCGGGCCCGCGCCCGCCGAAG-CGC
TCTGTGAACCCTGATGAAGATGG-GCTGTCTGAGTA-GTATG-AAAATTGTCAAAACTTT
CAACAATGGATCTCTTGGTTCCGGCATCGATGAAGAACGCAGCGAAATGCGATAAGTAAT
GTGAATTGCAGAATTCCGTGAATCATCGAATCTTTGAACGCACATTGCGCCCCCTGGCAT
TCCGGGGGGCATGCCTGTCCGAGCGTCATTTCTGCCCTCAAGCACGGCTTGTGTGTTGGG
TGCGGTCCCCC-------C-GGGGACCTGCCCGAAAGGCAGCGGCGACGTCCGTCT-GGT
CCTCGAGCGTATGGGGCTTTGTCACTCG-CTCGGGAAGGACCTGCGGGGGTTGGTC
>T._adpressus_CBS 140620_
CTGAC----TTTCCCAGGCAAATCATCTCTGCTGAGCACGGTCTCGATGGCTCTGGTGTG
TAAGTATT--GC-ACGA-TTC-GAAT-CCAGCTACAA-TCCGACG--A-TATCTGAT---
-ACTC-AACAGCTACAATGGCTCCTCCGACCTCCAGTTGGAGCGTATGAACGTCTATTTC
AACGAGGTGTGTC-CAACCAATC--CATCG-----TAT-AACG---GAA-------C--A
AT-----------AC---TT--A--TATTAG--TA-TAGGCCTCCGGCAACAAATACGTT
CCCCGTGCTGTCCTCGTTGACTTGGAGCCCGGCTGACTAG-CCG---TTTTGATG-AGTA
GGACAAGGATGGTGATGGTGAGT---CCGC-------CACG------A--AC--ACGACG
ATATTTGTCTCGAGCAAAG------GTTTTT--------------------TTCACGAGC
A-TATATTGATAAAATC-C-AATAGGCCAAATTACAACCAAGGAACTGGGCACCGTTATG
CGTTCCCTCGGCCAGAACCCCTCCGAATCCGAACTGCAGGACATGATCAACGAAGTCGAC
GCTGACAACAACGGCACAATCGATTTCCCTGGTATGA---------TAT-AA--------
-----TTGGTCACGGGTT----AATA----CGAT-GGCAG----T-ACTAACTGCC--GC
-----AGAATTCTTGACAATGATGGCCCGCAAAATGAAGGATACCGACTCCGAGGAAGAG
ATCCGTGAAGCTTTCAAGGTGTTTGACCGTGACACA-CCTGTTGCTTTGGCGGGCCCACC
-GGGGCCACCTGGTCGCCGGGGGACG--CACGTCCCCGGGCCCGCGCCCGCCGAAG-CGC
TCTGTGAACCCTGATGAAGATGG-GCTGTCTGAGTA-CTATG-AAAATTGTCAAAACTTT
CAACAATGGATCTCTTGGTTCCGGCATCGATGAAGAACGCAGCGAAATGCGATAAGTAAT
GTGAATTGCAGAATTCCGTGAATCATCGAATCTTTGAACGCACATTGCGCCCCCTGGCAT
TCCGGGGGGCATGCCTGTCCGAGCGTCATTTCTGCCCTCAAGCACGGCTTGTGTGTTGGG
TGTGGTCCCCC-------C-GGGGACCTGCCCGAAAGGCAGCGGCGACGTCCGTCT-GGT
CCTCGAGCGTATGGGGCTCTGTCACTCG-CTCGGGAGGGACCTGCGGGGGTTGGTC
>T._alveolaris_CBS_142379_
CTGAC----TTTCCTAGGCAAATCATCTCTGCTGAGCACGGTCTCGATGGCTCCGGTGTG
TAAGTGTTACAA-ACGA-TTC-GAAT-GCAGTTATAA-TCCGACA--C-CATCTGAT---
-CATC-AACAGCTACAATGGCTCCTCCGACCTCCAGTTGGAGCGTATGAACGTCTACTTC
AACGAGGTGCGTG-GAATCAACC---ACCA-----GAAAATCCATGGAA-----TGCTTG
GA-----------AC---TC--A-TGTCTCGAATA-TAGGCCTCCGGCAACAAGTACGTT
CCCCGTGCCGTCCTTGTCGACTTGGAGCCCGGCTTACAGA-ATG---TTTTTATGAAATA
GGACAAGGATGGAGATGGTGAGTGA-CGAC-------TGCG------A-CAC-ACCAACG
A-GGTCGTATCGAAAGCAG------ATTCAT--------------CTACGATCTACGAAT
A-AATATTGATAGAGTC-G-GACAGGTCAAATCACAACCAAGGAACTGGGCACCGTCATG
CGTTCCCTCGGCCAGAACCCCTCCGAATCCGAATTGCAGGACATGATCAACGAAGTTGAC
GCTGACAACAACGGCACAATTGATTTCCCTGGTACGATCATCCCGCCAC-AA--------
----------------------GCTATTTTCTGT-GGAAA----A-ACTGACAGCC--GC
-----AGAATTCTTGACCATGATGGCCCGCAAAATGAAGGATACCGACTCCGAGGAAGAG
ATCCGCGAGGCTTTCAAGGTGTTTGACCGCGACATA-CCTGTTGCTTTGGCGGGCCCACC
-GGGGCCACCCGGTCGCCGGGGGACG---TCGTCCCCGGGCCCGCGCCCGCCGAAG-CGC
TCTGTGAACCCTGATGAAGATGG-GCTGTCTGAGTC-GAATG-AAAATTGTCAAAACTTT
CAACAATGGATCTCTTGGTTCCGGCATCGATGAAGAACGCAGCGAAATGCGATAAGTAAT
GTGAATTGCAGAATTCCGTGAATCATCGAATCTTTGAACGCACATTGCGCCCCCTGGCAT
TCCGGGGGGCATGCCTGTCCGAGCGTCATTTCTGCCCTCAAGCCCGGCTTGTGTGTTGGG
CGTGGTCCCCC-------C-GGGGACCTGCCCGAAAGGCAGCGGCGACGTCCGTCT-GGT
CCTCGAGCGTATGGGGCTCTGTCACTCG-CTCGGGACGGATCGGCGGAGGTTGGTC
>T._amazonensis_CBS_140373_
CTGAC---TCTTT-CAGGCAAATCATCTCTGCTGAGCACGGTCTCGATGGCTCTGGTGTG
TAAGTATT--TC-ACGA-TTC-GAAG-ACACCTACAA-TTCGACA--A-GATCTAAT---
-CATC-AACAGCTACAATGGCTCCTCCGACCTCCAGTTGGAGCGTATGAACGTCTACTTC
AACGAGGTGCGTTA--AAA-CCC----TCG----ACTCATATA---GAA-------C-AA
AC-----------AC---TC--A-T---TCG--TA-TAGGCTTCCGGCAACAAATACGTC
CCCCGTGCCGTCCTCGTCGACTTGGAGCCCGGCTGACTAG--CG----TTTGATG-AATA
GGACAAGGATGGAGATGGTGAGT----CGC-------CGCG------A--AC-AATAACT
A-AAACATATTGAACGAAT------G-TTAC---------------GAC----TGCGGAC
AACATATTGATAAATTC-G-AATAGGACAAATCACAACCAAGGAACTCGGCACCGTCATG
CGTTCCCTCGGCCAGAACCCCTCCGAATCCGAATTGCAGGACATGATCAACGAAGTCGAC
GCTGACAACAACGGCACAATCGATTTCCCTGGTATGA----CCCACCACAAC--------
--------CTCGC---------AATATCTATTAAAGGCAG----T-ACTAACTGCC--GC
-----AGAATTCTTGACAATGATGGCCCGCAAAATGAAGGATACCGACTCCGAGGAAGAG
ATCCGCGAGGCTTTCAAGGTGTTTGACCGTGACACA-CCTGTTGCTTTGGCGGGCCCACC
-GGGGCCACCTGGTCGCCGGGGGACG--TCCGTCCCCGGGCCCGTGCCCGCCGAAG-CGC
TCTGTGAACCCTGATGAAGATGG-GCTGTCTGAGTA-CTATG-AAAATTGTCAAAACTTT
CAACAATGGATCTCTTGGTTCCGGCATCGATGAAGAACGCAGCGAAATGCGATAAGTAAT
GTGAATTGCAGAATTCCGTGAATCATCGAATCTTTGAACGCACATTGCGCCCCCTGGCAT
TCCGGGGGGCATGCCTGTCCGAGCGTCATTTCTGCCCTCAAGCACGGCTTGTGTGTTGGG
TGTGGTCCCCC------CCGGGGGACCTGCCCGAAAGGCAGCGGCGACGTCCGTCT-GGT
CCTCGAGCGTATGGGGCTTTGTCACTCG-CTCGGGAAGGGCTGGCGGGGGTTGGTC
>T._amestolkiae_DTO179F5
CTGAC---TTATC-CAGGCAAATCATCTCTGCTGAGCACGGTCTCGATGGCTCTGGTGTG
TAAGTATT--TC-ACAG-TTC-GAAT-ACACCTACAG-TCCGACA--A-CATCTGAT---
-CATC-GACAGCTACAATGGCTCCTCCGACCTCCAGTTGGAGCGTATGAACGTCTACTTC
AACGAGGTGCGTTAGAAAGTCTC----TCG----ACTCCTATA---GAA-------C-AG
AC-----------AC---TC--A-T---TCA--TC-TAGGCCTCCGGCAACAAATACGTC
CCCCGTGCCGTCCTCGTCGATTTGGAGCCCGGCTGACCAG-CCG---TTTTGATG-AATA
GGACAAGGATGGAGATGGTGAGT----CGC-------CGCG------A--AC-AATA---
--AAACACCTTGAACGAAC------G-TTAC---------------CGC----AGCCAAC
A-GACATTGACCCTATC-G-GACAGGACAAATCACAACCAAGGAACTCGGCACAGTCATG
CGTTCTCTCGGCCAGAACCCCTCCGAATCCGAATTGCAGGACATGATCAACGAAGTCGAC
GCTGACAACAACGGCACAATTGATTTCCCTGGTATGA----CTGACCACCAA--------
--------CTCGCAATAT-----------TTGAT-GGCAG----T-ACTGACTGCC--GC
-----AGAATTCTTGACAATGATGGCCCGCAAAATGAAGGATACCGACTCCGAGGAAGAG
ATCCGTGAGGCTTTCAAGGTGTTTGATCGTGACACA-CCTGTTGCTTTGGCGGGCCCACC
-GGGGCCACCTGGTCGCCGGGGGACA--TCTGTCCCCGGGCCCGCGCCCGCCGAAG-CGC
TCTGTGAACCCTGATGAAGATGG-GCTGTCTGAGTA-CTATG-AAAATTGTCAAAACTTT
CAACAATGGATCTCTTGGTTCCGGCATCGATGAAGAACGCAGCGAAATGCGATAAGTAAT
GTGAATTGCAGAATTCCGTGAATCATCGAATCTTTGAACGCACATTGCGCCCCCTGGCAT
TCCGGGGGGCATGCCTGTCCGAGCGTCATTTCTGCCCTCAAGCACGGCTTGTGTGTTGGG
TGCGGTCCCCC-------C-GGGGACCTGCCCGAAAGGCAGCGGCGACGTCCGTCT-GGT
CCTCGAGCGTATGGGGCTTTGTCACTCG-CTCGGGAAGGACTGGCGGGGGTTGGTC
>T._angelicus_KACC_46611_
CTGAC----TTTTCCAGGCAAATCATCTCTGCTGAGCACGGTCTCGATGGCTCTGGTGTG
TAAGTATT--AC-ATGA-TTC-GATT-CCAGCTACAA-TCCAACA--A-TATCTGAT---
-CATC-AACAGCTACAATGGCTCCTCCGACCTCCAGTTGGAGCGTATGAACGTCTACTTC
AACGAGGTGCGTC-AGACGATTC--CACCA-----TATAAACA---AAA-------C--A
AA-----------AC---TC--A-----TCGGGTA-TAGGCCTCCGGCAACAAATACGTT
CCCCGTGCTGTCCTCGTCGACTTGGAGCCCGGCTGACTAG--CG---TTTTGATG-AGTA
GGACAAGGATGGAGATGGTGAGT---CCGC-------CACG------A--AC-GATAACC
A-AAAGACCTTGAACAAAG------G-TTAT---------------CGC----TACGAAC
A-GATATTGACTATATC-G-AATAGGCCAAATCACGACCAAGGAACTGGGCACCGTCATG
CGTTCCCTCGGCCAGAACCCCTCCGAATCCGAATTGCAGGACATGATCAACGAAGTCGAC
GCTGACAACAACGGCACAATCGATTTTCCTGGTATGA---------TAT-AA--------
-----TTGCTTACGGTTT----ACTA----CGAT-GGCAG----T-ACTAACTGCC--GC
-----AGAATTCTTGACAATGATGGCCCGCAAAATGAAGGATACCGACTCCGAGGAAGAG
ATCCGCGAGGCTTTCAAGGTGTTTGACCGCGACACA-CCTGTTGCTTTGGCGGGCCCACC
-GGGGCCACCTGGTCGCCGGGGGACG--CACGTCCCCGGGCCCGCGCCCGCCGAAG-CGC
TCTGTGAACCCTGATGAAGATGG-GCTGTCTGAGTA-CGATG-AAAATTGTCAAAACTTT
CAACAATGGATCTCTTGGTTCCGGCATCGATGAAGAACGCAGCGAAATGCGATAAGTAAT
GTGAATTGCAGAATTCCGTGAATCATCGAATCTTTGAACGCACATTGCGCCCCCTGGCAT
TCCGGGGGGCATGCCTGTCCGAGCGTCATTTCTGCCCTCAAGCACGGCTTGTGTGTTGGG
TGTGGTCCCCC-------C-GGGGACCTGCCCGAAAGGCAGCGGCGACGTCCGTCT-GGT
CCTCGAGCGTATGGGGCTCTGTCACTCG-CTCGGGAAGGACCTGCGGGGGTTGGTC
>T._annesophieae_CBS_142939
TTGAC----TTTTACAGGCAAATCATCTCTGCTGAGCACGGCCTCGACGGCTCTGGTGTG
TAAGTATT--GC-ATGG-TTC-GAAT-CCAGCTACAA-TCCGACA--A-TATCTGAT---
-AATC-AACAGCTACAATGGATCCTCCGACCTCCAGTTGGAGCGTATGAACGTTTACTTC
AACGAGGTGCGTC-GAACCAATC--CATCG-----TAT-AACG---GAA-------C--A
AA-----------GC---TC--A--TACTGG--TG-TAGGCCTCCGGCAACAAATACGTT
CCCCGTGCCGTCCTCGTCGACTTGGAGCCCGGCTGACTAG-CCG---TTTTGATG-AGTA
GGACAAGGATGGAGATGGTGAGT---CCGC-------CACG------A--AC--ACGACG
ATATTTGTCTCGAGCAAAG------GTTTTT--------------------TTCACGGGC
A-TATATTGATAAAATC-T-AATAGGCCAAATTACAACCAAGGAACTGGGCACCGTTATG
CGTTCCCTCGGCCAGAACCCCTCCGAATCCGAACTGCAGGACATGATCAACGAAGTCGAC
GCTGACAACAACGGCACAATCGATTTCCCTGGTATGA---------TAT-AA--------
-----TTGTTCACGGGTT----AATA----CGAT-GGCAG----T-ACTAACTGCC--GC
-----AGAATTCTTGACAATGATGGCCCGCAAAATGAAGGATACCGACTCCGAGGAAGAG
ATCCGTGAAGCTTTCAAGGTGTTTGACCGTGACACA-CCTGTTGCTTTGGCGGGCCCACC
-GGGGTCACCTGGTCGCCGGGGGACG--CACGTCCCCGGGCCCGCGCCCGCCGAAG-CGC
TCTGTGAACCCTGATGAAGATGG-GCTGTCTGAGTA-CTGTGAAAAATTGTCAAAACTTT
CAACAATGGATCTCTTGGTTCCGGCATCGATGAAGAACGCAGCGAAATGCGATAAGTAAT
GTGAATTGCAGAATTCCGTGAATCATCGAATCTTTGAACGCACATTGCGCCCCCTGGCAT
TCCGGGGGGCATGCCTGTCCGAGCGTCATTTCTGCCCTCAAGCACGGCTTGTGTGTTGGG
TGTGGTCCCCC-------C-GGGGACCTGCCCGAAAGGCAGCGGCGACCTCCGTCT-GGT
CCTCGAGCGTATGGGGCTCTGTCACTCG-CTCGGGAAGGACCTGCGGGGGTTGGTC
>T._apiculatus_CBS_312.59_
CTGAC--TCTGTCCCAGGCAAATCATCTCTGCTGAGCACGGTCTCGATGGCTCCGGTGTG
TAAGTATC---C-ACGG-TTC-GAAT-CCAGGTACAA-TTCGACA--A-TATCTAAT---
-AATC-AACAGCTACAATGGCTCCTCTGACCTCCAGTTGGAGCGTATGAACGTCTACTTC
AACGAAGTGCGTCGAAACCAATC--CACCA-----TATAAC-----GAA---------AC
AA-----------AC---TC--A--CAGTGG--TA-TAGGCCTCCGGCAACAAATACGTC
CCCCGTGCTGTCCTGGTCGACTTGGAGCCCGGCTGACTAG--CG---GCTTGATG-AGTA
GGACAAGGATGGAGATGGTGAGT---CCGC-------CATG------A--AC-AATAACC
A-AGAGACCTTGAACATAG------G-TGAT---------------CGC----AACGAAC
A-AGTATTGATAAAATC-G-AATAGGCCAAATCACAACCAAGGAACTGGGCACCGTCATG
CGTTCTCTCGGCCAGAACCCCTCCGAATCCGAATTACAGGACATGATCAATGAGGTCGAC
GCTGACAACAACGGCACAATCGATTTCCCTGGTATGA---------TAT-AA--------
-----TTGCTTACGGGTT----ATTA----CGAC-GGCAG----T-GCTAACTGCC--GC
-----AGAATTCTTGACAATGATGGCCCGCAAAATGAAGGATACCGACTCCGAGGAAGAG
ATCCGCGAGGCTTTCAAGGTGTTTGACCGTGACACA-CCTGTTGCTTTGGCGGGCCCACC
-GGGGCCACCTGGTCGCCGGGGGACG--CACGTCCCCGGGCCCGCGCCCGCCGAAG-CGC
TCTGTGAACCCTGATGAAGATGG-GCTGTCTGAG-A-TTATG-AAAATTGTCAAAACTTT
CAACAATGGATCTCTTGGTTCCGGCATCGATGAAGAACGCAGCGAAATGCGATAAGTAAT
GTGAATTGCAGAATTCCGTGAATCATCGAATCTTTGAACGCACATTGCGCCCCCTGGCAT
TCCGGGGGGCATGCCTGTCCGAGCGTCATTTCTGCCCTCAAGCACGGCTTGTGTGTTGGG
TGTGGTCCCCC-------C-GGGGACCTGCCCGAAAGGCAGCGGCGACGTCCGTC--GGT
CCTCGAGCGTATGGGGCTT-GTCACTCG-CTCGGGAAGGACCTGCGGGGGTTGGTC
>T._argentinensis_NRRL_28750_
CTGAA---CTTTTTCAGGCAAATCATCTCTGCTGAGCACGGTCTCGATGGCTCTGGTGTG
TAAGTATT---C-ACGA-TTC-GAAT-CCAGCTACAA-CCCGACA--A-TATCTGAT---
-CGTC-AATAGCTACAATGGCTCCTCCGACCTCCAGTTGGAGCGTATGAACGTCTACTTC
AACGAGGTGCGTCAAAACCAATC--CATCG-----TAT-AACG---GAA-------C--A
AA-----------AC---TT--A--TAATGG--TA-TAGGCCTCCGGCAACAAATACGTT
CCCCGTGCTGTCCTCGTCGACTTGGAGCCCGGCTGACTAG-CCG---GTTTGATG-AGTA
GGACAAGGATGGAGATGGTGAGT---CCGC-------CACG------A--AC-GTCGACG
ATGAAGTCTTTGGATAGAC------G-TTAT---------------CGC----TACGAAC
A-GACATTGAT-ATATC-G-AATAGGTCAAATCACAACCAAGGAACTGGGCACCGTCATG
CGTTCCCTCGGCCAGAACCCCTCCGAATCCGAATTGCAGGACATGATCAACGAGGTCGAC
GCTGACAACAACGGCACAATCGATTTCCCTGGTATGA----CAAACCACAAG--------
--------CTCGCAATAA-----------TCTAT-GGCAG----T-ACTAACTGCC--GC
-----AGAATTCCTGACTATGATGGCCCGCAAAATGAAGGATACCGACTCCGAGGAAGAG
ATCCGTGAGGCATTCAAGGTGTTTGACCGTGACACC-CCTGTTGCTTTGGCGGGCCCACC
-GGGGCCACCTGGTCGCCGGGGGACG--CACGTCCCCGGGCCCGCGCCCGCCGAAG-CGC
TCTGTGAACCCTGATGAAGATGG-GCTGTCTGAGTA-CGATG-AAAATTGTCAAAACTTT
CAACAATGGATCTCTTGGTTCCGGCATCGATGAAGAACGCAGCGAAATGCGATAAGTAAT
GTGAATTGCAGAATTCCGTGAATCATCGAATCTTTGAACGCACATTGCGCCCCCTGGCAT
TCCGGGGGGCATGCCTGTCCGAGCGTCATTTCTGCCCTCAAGCACGGCTTGTGTGTTGGG
TGTGGTCCCTC-------C-GGGGACCTGCCCGAAAGGCAGCGGCGACGTCCGTCT-GGT
CCTCGAGCGTATGGGGCTCTGTCACTCG-CTCGGGAAGGACCTGCGGGGGTTGGTC
>T._aspriconidius_CBS_141835_
CTGAA--ATTTTTCCAGGCAAATCATCTCCGCTGAGCACGGTCTCGACGGCTCCGGTGTG
TAAGTATA--AC-CCAA-TGC-AAAT-CCAGCTATAA-TCCGACA--A-TATCTGAT---
-AATC-AACAGCTACAATGGCTCCTCCGACCTCCAGTTGGAGCGTATGAACGTTTACTTC
AACGAGGTGCGTC-ACAACACTC--CACCT-----AATAAACC---GAA-----GACAGA
AA-----------AC---TC--A-TCATCGA--TA-TAGGCTTCCGGCAACAAATATGTC
CCTCGTGCCGTTCTCGTCGACTTGGAGCCCGGCTGACTAG-CCG---TTTGGATG-AGTA
GGACAAGGATGGAGATGGTGAGTGA-ACGC-------CTCC------A--AG-ACCAACG
A-AAGGGCTTTGAAGAAGA--------ACAT---------------TAC----TACGAAC
A-GATATTGATTCTACTCG-AATAGGTCAAATCACAACCAAGGAACTGGGCACCGTCATG
CGTTCCCTCGGCCAGAACCCCTCCGAATCCGAATTGCAGGACATGATCAACGAGGTCGAC
GCTGACAACAACGGCACAATCGATTTTCCTGGTATGA---------TAC-AA--------
----TCTGTTTGCGGTT-----ATTA----CAGT-GGCAG----A-ACTAACTGCC-TAC
-----AGAATTCCTGACAATGATGGCCCGCAAAATGAAGGATACCGACTCCGAGGAAGAG
ATCCGCGAAGCTTTCAAGGTGTTTGACCGTGACACA-CCTGTTGCTTTGGCGGGCCCACC
-GGGGCCACCTGGTCGCCGGGGGACG---TCGTCCCCGGGCCCGCGCCCGCCGAAG-CGC
TCTGTGAACCCTGATGAAGATGG-GCTGTCTGAGTA-CTATG-AAAATTGTCAAAACTTT
CAACAATGGATCTCTTGGTTCCGGCATCGATGAAGAACGCAGCGAAATGCGATAAGTAAT
GTGAATTGCAGAATTCCGTGAATCATCGAATCTTTGAACGCACATTGCGCCCCCTGGCAT
TCCGGGGGGCATGCCTGTCCGAGCGTCATTTCTGCCCTCAAGCACGGCTTGTGTGTTGGG
TGTGGTCCCCC-------C-GGGGGCCTGCCCGAAAGGCAGCGGCGACGTCCGTCT-GGT
CCTCGAGCGTATGGGGCTTTGTCACTCG-CTCGGGAAGGACCTGCGGGGGTTGGTC
>T._aurantiacus_CBS_314.59_
CTGAA----TTTTCTAGGCAAATCATCTCTGCTGAGCACGGTCTCGATGGCTCCGGTGTG
TAAGTGTTACAA-ACCA-TTC-GAAT-GCAGTTATAA-TCCGACA--C-CATCTGAT---
-CATC-AATAGCTACAATGGCTCCTCCGACCTCCAGTTGGAGCGTATGAACGTCTACTTC
AACGAGGTGCGTG-GAAACAACC---ATCA-----GAAAATCAATCGAA-----TGCTTG
GA-----------AC---TC--A-TCTCTCGAATA-TAGGCCTCCGGCAATAAGTACGTT
CCCCGTGCCGTCCTTGTCGACTTGGAGCCCGGCTTACAGA-ATG---TTTTAATGAAATA
GGACAAGGATGGAGATGGTGAGTGA-CGAC-------TGCG------A-CAC-ACCAACG
A-TGTCGTATCGAAAGCAG------ATTCAT--------------CTACGATCTACGAAT
A-AATATTGATAGAGTC-G-GACAGGTCAAATCACAACCAAGGAACTGGGCACCGTCATG
CGTTCCCTCGGCCAGAACCCCTCCGAATCCGAATTGCAAGACATGATCAACGAAGTTGAC
GCTGACAACAACGGCACAATTGATTTCCCTGGTACGA--------TCAT-----------
--------CACGCCGCAA----CCTGCTTTCAAT-GGAAA----A-ACTGACCGCC--GC
-----AGAATTCTTGACCATGATGGCCCGCAAAATGAAGGATACCGACTCCGAGGAAGAG
ATCCGCGAGGCTTTCAAGGTGTTTGACCGCGACACA-CCTGTTGCTTTGGCGGGCCCACC
-GGGGCCACCCGGTCGCCGGGGGACG--TCCGTCCCCGGGCCCGCGCCCGCCGAAG-CGC
TCTGTGAACCCTGATGAAGATGG-GCTGTCTGAGCG--AATG-AAAATTGTCAAAACTTT
CAACAATGGATCTCTTGGTTCCGGCATCGATGAAGAACGCAGCGAAATGCGATAAGTAAT
GTGAATTGCAGAATTCCGTGAATCATCGAATCTTTGAACGCACATTGCGCCCCCTGGCAT
TCCGGGGGGCATGCCTGTCCGAGCGTCATTTCTGCCCTCAAGCCCGGCTTGTGTGTTGGG
CGTGGTCCCCC-------C-GGGGACCTGTCCGAAAGGCAGCGGCGACGTCCGTC--GGT
CCTCGAGCGTATGGGGCTT-GTCACTCG-CTCGGGACGGATCGGCGGAGGTTGGTC
>T._aureolinus_BN10-2_
CTGAC---TCTTTCCAGGCAAATCATCTCCGCTGAGCACGGTCTCGACGGCTCTGGTGTG
TAAGTGTT-GAT-ACGA-ATCGAAAT----CCTGCAG-TTCGACA--A-TATCTGAT---
-AATC-AACAGCTACAATGGCTCCTCCGACCTCCAGTTGGAGCGTATGAACGTTTACTTC
AACGAGGTGCGTT-AGACAACAC----TCG----ACTCAAACA---GAA-------C-AT
AG-----------AC---TC--A-TCAATTG--CA-TAGGCTTCTGGCAACAAATATGTC
CCTCGTGCTGTCCTCGTCGACTTGGAGCCCGGCTGATTAG-CCG---TTTTGATG-AGTA
GGACAAGGATGGAGATGGTGAGTGAGCCGC-------AATG------A--TC-ACCAACG
ATACAGGCGTTGAACAAGA------A--TAT---------------CGT----CATGAAT
AGCATCCTGACTATATCTG-AATAGGTCAAATCACAACCAAGGAACTGGGCACCGTCATG
CGTTCCCTCGGCCAGAACCCCTCCGAATCCGAGCTGCAGGACATGATCAACGAAGTCGAC
GCTGACAACAACGGCACAATCGATTTCCCTGGTATGA---------TAC-AA-----TCA
G-------CTTAC-GATC----GTTA----CGAT-GGCAG----AGACTAACTGCC-TTC
-----AGAATTCTTGACAATGATGGCCCGCAAAATGAAGGATACCGACTCCGAGGAAGAG
ATCCGTGAGGCTTTCAAGGTGTTTGACCGCGATACA-CCTGTTGCTTTGGCGGGCCCACC
-GGGGCCACCCGGTCGCCGGGGGACG--CTCGTCCCCGGGCCCGCGCCCGCCGAAG-CAC
CCTAAGAACCCTGATGAAGATGG-GCTGTCTGAGTG-ATATG-AAAATTGTCAAAACTTT
CAACAATGGATCTCTTGGTTCCGGCATCGATGAAGAACGCAGCGAAATGCGATAAGTAAT
GTGAATTGCAGAATTCCGTGAATCATCGAATCTTTGAACGCACATTGCGCCCCCTGGCAT
TCCGGGGGGCATGCCTGTCCGAGCGTCATTTCTGCCCTCAAGCACGGCTTGTGTGTTGGG
TGTGGTCCCCC-------T-GGGGACCTGCCCGAAAGGCAGCGGCGACGTCCGTCT-GGT
CCTCGAGCGTATGGGGCTTTGTCACTCG-CTCGGGAAGGACCTGCGGGGGTTGGTC
>T._australis_CBS_136667_
CTGAC----TCTTTCAGGCAAATCATCTCTGCCGAGCACGGTCTCGACGGCTCTGGTGTG
TAAGTATT--AC-ACGA-TTC-GAAT-CCAGCTACAGCCCCGACA--A-TATCTGAT---
-GATC-AACAGCTACAATGGCTCCTCCGACCTCCAGTTGGAGCGTATGAACGTTTACTTC
AACGAGGTGCGTC-AGACCAATC--CACCA-----GATAAATC---GAA-------C--A
AA-----------AC---TC--A-TCCCTTG---A-TAGGCTTCCGGCAACAAATATGTC
CCTCGTGCTATCCTCGTCGACTTGGAGCCCGGCTGACTAG-CTG---TTTTGATG-AGTA
GGACAAGGATGGAGATGGTGAGTGA-CCGC-------CACG------A--AC-ACCGACG
A-TATTGTCTCGAACAAAG------G-CTAT---------------TTC----TACAAAC
A-GATATTAACGATATCTA-AATAGGTCAAATCACAACCAAGGAACTTGGCACCGTCATG
CGTTCGCTCGGCCAGAACCCCTCCGAATCCGAATTGCAGGACATGATCAACGAGGTCGAC
GCTGACAACAACGGCACAATTGATTTCCCTGGTATGA---------CAT-AACCTATTCA
ACCGCAACCATATATGAC----TATC----GGAT-GGCAG----A-ACTAACTGCC--AC
-----AGAATTCTTGACAATGATGGCCCGCAAAATGAAGGATACCGACTCCGAGGAAGAG
ATCCGTGAGGCTTTCAAGGTGTTTGACCGCGACACA-CCTGTTGCTTTGGCGGGCCCACC
-GGGGCCACCTGGTCGCCGGGGGACG---TCGTCCCCGGGCCCGCGCCCGCCGAAG-CGC
TCTGTGAACCCTGATGAAGATGG-GCTGTCTGAGTA-CTATG-AAAATTGTCAAAACTTT
CAACAATGGATCTCTTGGTTCCGGCATCGATGAAGAACGCAGCGAAATGCGATAAGTAAT
GTGAATTGCAGAATTCCGTGAATCATCGAATCTTTGAACGCACATTGCGCCCCCTGGCAT
TCCGGGGGGCATGCCTGTCCGAGCGTCATTTCTGCCCTCAAGCACGGCTTGTGTGTTGGG
TGCGGTCCCCC-------C-GGGGACCTGCCCGAAAGGCAGCGGCGACGTCCGTCT-GGT
CCTCGAGCGTATGGGGCTCTGTCACTCG-CTCGGGAAGGACCTGCGGGGGTTGGTC
>T._bannicus_BN7-2_
CTGAC---TCTTTCCAGGCAAATCATCTCTGCTGAGCACGGTCTCGACGGCTCTGGTGTG
TAAGTGTT-GAT-ACGA-ATC--ATA-TCC--TACAA-TTCGACA--A-CATCTGAT---
-AATC-AACAGCTACAATGGCTCCTCCGACCTCCAGTTGGAGCGTATGAACGTCTACTTC
AACGAGGTGCGTT-AGAAAACAC----TCG----ACTCGACAC---GAA-------C-AC
AG-----------AC---TC--A-TTAATTG--CA-TAGGCTTCCGGCAACAAATATGTC
CCTCGTGCTGTCCTCGTCGACTTGGAGCCCGGCTGACTAG-CCG---TTTTGATG-AGTA
GGACAAGGATGGAGATGGTGAGTGA--AGC-------CACG------A--AT-ACCAACG
AAAAGGTCTTTGGACAGGA----------AT--------------------------AAC
A-GATATTGACGATATCTG-AATAGGTCAAATCACAACCAAGGAACTGGGCACCGTCATG
CGTTCCCTCGGCCAGAACCCCTCCGAATCCGAACTGCAGGACATGATCAACGAAGTCGAC
GCTGACAACAACGGCACAATCGATTTCCCTGGTATGA---------TAC-AA-----TCA
A-------TTTAC---------GATCGTAACGAA-GGCAG----AGACTAACTGCC-TAC
-----AGAATTCTTGACAATGATGGCTCGCAAAATGAAGGATACCGACTCCGAGGAAGAG
ATCCGTGAGGCTTTCAAGGTGTTTGACCGCGACACA-CCTGTTGCTTTGGCGGGCCCACC
-GGGGCCACCCGGTCGCCGGGGGACG--CTCGTCCCCGGGCCCGCGCCCGCCGAAG-CGC
CCTGTGAACCCTGATGAAGATGG-GCTGTCTGAGTA-CTATG-AAAATTGTCAAAACTTT
CAACAATGGATCTCTTGGTTCCGGCATCGATGAAGAACGCAGCGAAATGCGATAAGTAAT
GTGAATTGCAGAATTCCGTGAATCATCGAATCTTTGAACGCACATTGCGCCCCCTGGCAT
TCCGGGGGGCATGCCTGTCCGAGCGTCATTTCTGCCCTCAAGCACGGCTTGTGTGTTGGG
TGCGGTCCCCC-------C-GGGGACCTGCCCGAAAGGCAGCGGCGACGTCCGTCT-GGT
CCTCGAGCGTATGGGGCTTTGTCACTCG-CTCGGGAAGGACCTGCGGGGGTTGGTC
>T._beijingensis_CGMCC_3.18200_
CTGAC----TGTTTTAGGCAAATCATCTCTGCCGAGCATGGTCTCGACGGCTCTGGTGTG
TAAGTTTT---T-ACCG-TTC-AAAT-CCAGCTACAA-TTCGTCA--A-TATCTGAT---
-TGTC-AACAGCTACAATGGCTCCTCCGACCTTCAGTTGGAGCGTATGAACGTCTACTTC
AACGAGGTGCGTC-ATATCACCC---ACCA-----CGTCAACG---AGA-------C--A
AA-----------AC---TC--ACACAAAGA--TA-TAGGCCTCCGGCAACAAATACGTG
CCCCGTGCTGTCCTCGTCGACTTGGAGCCCGGCTGACTAG-CCG----TTTGGCG-AGTA
GGACAAGGATGGAGATGGTGAGT---CCGC-------CACG------A--AC-GTCGACG
ATGAAGTCTTTCGGTAAAG------G-TTGT---------------CGC-----TCGAAC
A-GATATTGATAA-ATC-G-AATAGGTCAAATCACAACCAAGGAACTAGGCACCGTCATG
CGGTCCCTCGGCCAGAACCCCTCCGAATCCGAATTGCAGGACATGATCAACGAGGTCGAC
GCTGACAACAACGGCACAATCGATTTCCCTGGTATGA---------TAT-AA-----CCG
--------CTTACGGACT----ACTA----CGAC-GGTAT----T-ACTAATTGCC--GC
-----AGAATTCTTGACAATGATGGCCCGCAAAATGAAGGATACCGACTCCGAGGAGGAA
ATCCGCGAGGCTTTCAAGGTGTTTGACCGTGACACA-CCTGTTGCTTTGGCGGGCCCACC
-GGGGCCACCTGGTCGCCGGGGGACG--AACGTCCCCGGGCCCGCGCCCGCCGAAG-CGC
CCTGTGAACCCTGATGAAGATGG-GCTGTCTGAGTA-CGATG-AAAATTGTCAAAACTTT
CAACAATGGATCTCTTGGTTCCGGCATCGATGAAGAACGCAGCGAAATGCGATAAGTAAT
GTGAATTGCAGAATTCCGTGAATCATCGAATCTTTGAACGCACATTGCGCCCCCTGGCAT
TCCGGGGGGCATGCCTGTCCGAGCGTCATTTCTGCCCTCAAGCACGGCTTGTGTGTTGGG
TGTGGTCCCCC-------C-GGGGACCTGCCCGAAAGGCAGCGGCGACGTCCGTCT-GGT
CCTCGAGCGTATGGGGCTTTGTCACTCG-CTCGGGAAGGACCTGCGGGGGTTGGTC
>T._brevis_CBS_141833_
CTGAC----TTTTCCAGGCAAATCATCTCTGCTGAGCACGGTCTCGATGGCTCTGGTGTG
TAAGTATT--GC-ACGA-TTC-GAAT-TCAGCTATAA-TCCGACG--A-TATCTGAT---
-AATC-AACAGCTACAATGGCTCCTCCGACCTCCAGTTGGAGCGTATGAACGTCTACTTC
AACGAGGTGCGTC--AACCAATC--CATCG-----TATAAACG---GAA-------C--A
AA-----------GC---TC--A--TACTGG--TG-TAGGCCTCCGGCAACAAATACGTT
CCCCGTGCTGTCCTCGTCGACTTGGAGCCCGGCTGACTAG-CCG---TTTTGATG-AGTA
GGACAAGGATGGAGATGGTGAGT---CGGC-------CACG------A--AC-AATATCC
A-AAAGGCGTTGAACAAGG------G-TTAT---------------CGC----CGCGAAC
A-GATATTGACTATATC-G-AATAGGTCAAATCACAACCAAGGAACTGGGCACTGTCATG
CGTTCCCTCGGCCAGAACCCCTCCGAATCCGAACTGCAGGACATGATCAACGAAGTCGAC
GCTGACAACAACGGCACAATCGATTTCCCTGGTATGA---------TAT-AA--------
-----TTGCTCACAGGAT----ATTA----TGAT-GGCAG----T-ACTAACTGCC--GC
-----AGAATTCCTGACAATGATGGCCCGCAAAATGAAGGACACCGACTCCGAGGAAGAG
ATCCGCGAGGCATTCAAGGTGTTTGACCGTGACACA-CCTGTTGCTTTGGCGGGCCCACC
-GGGGCCACCTGGTCGCCGGGGGACG--CACGTCCCCGGGCCCGCGCCCGCCGAAG-CGC
GCTGTGAACCCTGATGAAGATGG-GCTGTCTGAGTA-CTATG-AAAATTGTCAAAACTTT
CAACAATGGATCTCTTGGTTCCGGCATCGATGAAGAACGCAGCGAAATGCGATAAGTAAT
GTGAATTGCAGAATTCCGTGAATCATCGAATCTTTGAACGCACATTGCGCCCCCTGGCAT
TCCGGGGGGCATGCCTGTCCGAGCGTCATTTCTGCCCTCAAGCACGGCTTGTGTGTTGGG
TGTGGTCCCCC-------C-GGGGACCTGCCCGAAAGGCAGCGGCGACGTCCGTCT-GGT
CCTCGAGCGTATGGGGCTCTGTCACTCG-CTCGGGAAGGACCTGCGGGGGTTGGTC
>T._calidicanius_CBS_112002_
CGGAC---TCTTCCCAGGCAAATTATCTCCGCTGAGCACGGTCTCGACGGCTCCGGTGTG
TAAGTATT--AC-ACTA-TTC-AAAT-CCAGCTACAA-TCCGACA--AATATCTGAT---
-AATC-AACAGCTACAATGGCTCCTCCGACCTCCAGTTGGAGCGTATGAACGTTTACTTC
AACGAGGTTCGTC-AGACCCATC--CACCT-----CATAAACC---GCA-------A-AC
AA-----------GC---TC--A-TGATCGA--TA-CAGGCTTCCGGCAACAAATATGTC
CCCCGTGCTGTCCTCGTCGACTTGGAGCCCGGCTGACTAG-CCG---TTTTGATG-AACA
GGACAAGGACGGAGATGGTGAGTGA--CGC-------CACG------A--AC-ACCAACG
ATATCCTCTTCGAACAAAG------G-TTAT---------------TGC----TACGATC
A-GATATTGATGATGCC---AATAGGTCAAATCACAACCAAGGAACTGGGCACCGTCATG
CGTTCCCTCGGCCAGAACCCCTCCGAATCCGAATTGCAGGACATGATCAACGAGGTCGAC
GCTGACAACAACGGCACAATCGATTTCCCTGGTATGA---------TAC-GG-----CTT
CTATTTACCGCAACTGTTTCCGACCA----TAAG-CGCAG----ATACTGACCGTC--GT
-----AGAATTCTTGACAATGATGGCCCGCAAAATGAAGGATACAGACTCCGAGGAAGAG
ATCCGCGAGGCTTTCAAGGTTTTTGACCGTGACACA-CCTGTTGCTTTGGCGGGCCCACC
-GGGGCCACCCGGTCGCCGGGGGACG--TTCGTCCCCGGGCCCGCGCCCGCCGAAG-CGC
CCTGTGAACCCTGATGAAGATGG-GCTGTCTGAGTA-CGATG-AAAATTGTCAAAACTTT
CAACAATGGATCTCTTGGTTCCGGCATCGATGAAGAACGCAGCGAAATGCGATAAGTAAT
GTGAATTGCAGAATTCCGTGAATCATCGAATCTTTGAACGCACATTGCGCCCCCTGGCAT
TCCGGGGGGCATGCCTGTCCGAGCGTCATTTCTGCCCTCAAGCACGGCTTGTGTGTTGGG
TGTGGTCCCCC-------C-GGGGACCTGCCCGAAAGGCAGCGGCGACGTCCGTCT-GGT
CCTCGAGCGTATGGGGCTTTGTCACTCG-CTCGGGAAGGACCTGCGGGGGTTGGTC
>T._californicus_NRRL_58168_
CTGAC----TTTTCCAGGCAAATCATCTCTGCTGAGCACGGTCTCGATGGCTCTGGTGTG
TAAGTATT--AC-ACGA-TTC-GAAT-CCAGCTACAA-TTCGACA--G-TATCTGAT---
-AATC-AATAGCTACAATGGCTCCTCCGACCTCCAGTTGGAGCGTATGAACGTCTACTTC
AACGAGGTGCGTC-AGACCATCC--CACCA-----TAT-AACG---GAA-------C--A
AA-----------AC---TC--A--TAATAG--TA-TAGGCCTCCGGCAACAAATACGTT
CCCCGTGCTGTCCTCGTCGACTTGGAGCCCGGCTGACTAG-CCG---GTTTGATG-AGTA
GGACAAGGATGGAGATGGTGAGT---CCGC-------CACG------A--ACACACGACG
A-TATTGTCTCGAACAAAG------GTTTTT--------------------TTTACGAGC
A-TATATTGATAAACTC-G-AATAGGCCAAATCACAACCAAGGAACTGGGCACCGTCATG
CGTTCTCTCGGCCAGAACCCCTCCGAATCCGAATTGCAGGACATGATCAACGAAGTCGAC
GCTGACAACAACGGCACAATCGATTTCCCTGGTATGACGACCACACTAC-AA--------
--------TTTGCAATTA----------ATCTAT-GGCAG----T-ACTAACTGCT--AC
-----AGAATTCTTGACAATGATGGCCCGCAAAATGAAGGATACCGACTCCGAGGAAGAG
ATCCGCGAGGCATTCAAGGTGTTTGACCGTGACACA-CCTGTTGCTTTGGCGGGCCCACC
-GGGGCCACCTGGTCGCCGGGGGACG--CACGTCCCCGGGCCCGCGCCCGCCGAAG-CGC
GCTGTGAACCCTGATGAAGATGG-GCTGTCTGAGTA-CTATG-AAAATTGTCAAAACTTT
CAACAATGGATCTCTTGGTTCCGGCATCGATGAAGAACGCAGCGAAATGCGATAAGTAAT
GTGAATTGCAGAATTCCGTGAATCATCGAATCTTTGAACGCACATTGCGCCCCCTGGCAT
TCCGGGGGGCATGCCTGTCCGAGCGTCATTTCTGCCCTCAAGCACGGCTTGTGTGTTGGG
TGTGGTCCCCC-------C-GGGGACCTGCCCGAAAGGCAGCGGCGACGTCCGTCT-GGT
CCTCGAGCGTATGGGGCTCTGTCACTCG-CTCGGGAAGGACCTGCGGAGGTTGGTC
>T._cavernicola_URM8448_
CTGAC----TTTCGCAGGCAAATCATCTCTGCTGAGCACGGCCTCGATGGCTCTGGTGTG
TAAGTATT--GC-ACGA-TTC-GAAT-CCAGCTACAG-TCCGACG--A-TATCTAAT---
-AATC-AACAGCTACAATGGCTCCTCCGACCTCCAGTTGGAGCGTATGAACGTCTATTTC
AACGAGGTGTGTC-GAACCAATC--CATCG-----TAT-AACG---GAA---------AA
AT-----------AC---TT--A--TATTAG--TA-TAGGCCTCCGGCAACAAATACGTT
CCCCGTGCTGTCCTCGTCGACTTGGAGCCCGGCTGACTAG-CCG---TTTTGATG-AGTA
GGACAAGGATGGAGATGGTGAGT---CCGC-------CACG------A--AC--ACGACG
ATATTTGTCTCGAGCAAAG------GCTTTT--------------------TTCACAAGC
A-TATATTGATAAAATCTG--ATAGGCCAAATTACAACCAAGGAGCTGGGCACCGTTATG
CGTTCCCTCGGCCAGAACCCCTCCGAATCCGAACTGCAGGACATGATCAACGAAGTCGAC
GCTGACAACAACGGCACAATCGATTTCCCTGGTATGA---------TAT-AA--------
-----TTTTTCACAGGGT----AATA----CGAT-GGCAG----T-GCTAATTGCC--GC
-----AGAATTCTTGACAATGATGGCCCGCAAAATGAAGGATACCGACTCCGAGGAAGAG
ATCCGTGAAGCTTTCAAGGTGTTTGACCGTGACACA-CCTGTTGCTTTGGCGGGCCCACC
-GGGGCCACCTGGTCGCCGGGGGACG--CACGTCCCCGGGCCCGCGCCCGCCGAAG-CGC
TCTGTGAACCCTGATGAAGATGG-GCTGTCTGAGTA-CTATG-AAAATTGTCAAAACTTT
CAACAATGGATCTCTTGGTTCCGGCATCGATGAAGAACGCAGCGAAATGCGATAAGTAAT
GTGAATTGCAGAATTCCGTGAATCATCGAATCTTTGAACGCACATTGCGCCCCCTGGCAT
TCCGGGGGGCATGCCTGTCCGAGCGTCATTTCTGCCCTCAAGCACGGCTTGTGTGTTGGG
TGTGGTCCCCC-------C-GGGGACCTGCCCGAAAGGCAGCGGCGACGTCCGTCT-GGT
CCTCGAGCGTATGGGGCTCTGTCACTCG-CTCGGGAAGGACCTGCGGGGGTTGGTC
>T._cnidii_KACC_46617_
CTGAC----TTTTTCAGGCAAATCATCTCTGCTGAGCACGGTCTTGATGGCTCTGGTGTG
TAAGTATT---C-ACGAATTC-GAAT-CCAGCTACAA-TCCGACA--A-TATCTGAT---
-CGTC-AACAGCTACAATGGCTCCTCCGACCTCCAGTTGGAGCGTATGAACGTCTACTTC
AACGAGGTGCGTC-GAACCAATC--CACCA-----TAT-AACG---AAA----------C
AA-----------AC---TC--A--CAATGG--TATTAGGCCTCCGGCAACAAATACGTC
CCCCGTGCTGTCCTCGTCGACTTGGAGCCCGGCTGACTAG-CCG---GTTTGATG-AATA
GGACAAGGATGGAGATGGTGAGT----CGC-------CACGAACACAA--AC-AACAACC
A-AACGACTTTGAACAAAG------G-CTAT---------------------CAACGGAC
A-GTTATTGACTCTATC-G-AATAGGTCAAATCACAACCAAGGAACTGGGCACCGTCATG
CGTTCCCTCGGCCAGAACCCCTCCGAATCCGAATTGCAGGACATGATCAACGAGGTCGAC
GCTGACAACAACGGCACAATCGATTTCCCTGGTATGA-----------CAAA-----GCG
CACTACCACTCGCAATAT-----------CACAT-GGCAG----T-ACTAACTGCC--GC
-----AGAATTCCTGACAATGATGGCCCGCAAAATGAAGGATACCGACTCCGAGGAAGAG
ATCCGCGAGGCCTTCAAGGTGTTTGACCGTGACACA-CCCGTTGCTTTGGCGGGCCCACC
-GGGGCCACCTGGTCGCCGGGGGACG--TCCGTCCCCGGGCCCGCGCCCGCCGAAG-CGC
TCTGTGAACCCTGATGAAGATGG-GCTGTCTGAGTA-CTATG-AAAATTGTCAAAACTTT
CAACAATGGATCTCTTGGTTCCGGCATCGATGAAGAACGCAGCGAAATGCGATAAGTAAT
GTGAATTGCAGAATTCCGTGAATCATCGAATCTTTGAACGCACATTGCGCCCCCTGGCAT
TCCGGGGGGCATGCCTGTCCGAGCGTCATTTCTGCCCTCAAGCACGGCTTGTGTGTTGGG
CGCGGTCCCCC-------C-GGGGACCTGCCCGAAAGGCAGCGGCGACGTCCGTCT-GGT
CCTCGAGCGTATGGGGCTCTGTCACTCG-CTCGGGAAGGACCTGCGGGGGTTGGTC
>T._coprophilus_CBS_142756_
CTGAC----TTTTTCAGGCAAATCATCTCTGCTGAGCACGGTCTCGATGGCTCTGGTGTG
TAAGTATT---C-ACGA-TTC-GAAT-CCAGCTACAA-CACGACA--A-TATCTGAT---
-CGTC-AATAGCTACAATGGCTCCTCCGACCTCCAGTTGGAGCGTATGAACGTCTACTTC
AACGAGGTGCGTCAAAACCAATC--CATCG-----TAT-AACG---GAA-------C--A
AA-----------AC---TT--A--TAATGG--TA-TAGGCCTCCGGCAACAAATACGTT
CCCCGTGCTGTCCTCGTCGACTTGGAGCCCGGCTGACTAG-CCG---GTTTGATG-AGTA
GGACAAGGATGGAGATGGTGAGT---CCGC-------CACG------A--AC-GTCGACG
ATGAAGTCTTTGGATAGAC------G-TTAT---------------CGC----TACGAAC
A-GACATTGAT-ATATC-G-AATAGGTCAAATCACAACCAAGGAACTGGGCACCGTCATG
CGTTCCCTCGGCCAGAACCCCTCCGAATCCGAATTGCAGGACATGATCAACGAGGTCGAC
GCTGACAACAACGGCACAATCGATTTCCCTGGTATGA----CAAACCACAAG--------
--------CTCGCAATAA-----------TCTAT-GGCAG----T-ACTAACTGCC--GC
-----AGAATTCCTGACTATGATGGCCCGCAAAATGAAGGATACCGACTCCGAGGAAGAG
ATCCGTGAGGCATTCAAGGTGTTTGACCGTGACACA-CCTGTTGCTTTGGCGGGCCCACC
-GGGGCCACCCGGTCGCCGGGGGACG--CACGTCCCCGGGCCCGCGCCCGCCGAAG-CGC
TCTGTGAACCCTGATGAAGATGG-GCTGTCTGAGTA-CCATG-AAAATTGTCAAAACTTT
CAACAATGGATCTCTTGGTTCCGGCATCGATGAAGAACGCAGCGAAATGCGATAAGTAAT
GTGAATTGCAGAATTCCGTGAATCATCGAATCTTTGAACGCACATTGCGCCCCCTGGCAT
TCCGGGGGGCATGCCTGTCCGAGCGTCATTTCTGCCCTCAAGCACGGCTTGTGTGTTGGG
TGTGGTCCCCC-------C-GGGGACCTGCCCGAAAGGCAGCGGCGACGTCCGTCT-GGT
CCTCGAGCGTATGGGGCTCTGTCACTCG-CTCGGGAAGGACCTGCGGGGGTTGGTC
>T._cucurbitiradicu_ACCC_39155_
CTGAC----TCGTCCAGGCAAATCATCTCTGCTGAGCACGGTCTCGACGGCTCCGGTGTG
TAAGTATT---C-ACGA-TCC-GAAA-CCAACTACAA-TCAGACA--G-TATCTGAT---
-AATC-AACAGCTACAATGGCTCCTCCGATCTCCAGTTGGAGCGTATGAACGTCTACTTC
AACGAGGTGCGTA-ATTCAAAGT--CATCG-----TACAAAC----GGA-------TATA
AA-----------TC---TC--A--TAACGG--TC-CAGGCCTCCGGCAACAAATATGTC
CCTCGTGCTGTCCTGGTCGATTTGGAGCCCGGCTGACTAG-CCG---TTGAAATA-ATTA
GGACAAGGATGGAGATGGTGAGT---CCGC-------CACG------A--AC-GATAACC
A-GATGATCTTGAGCAAAG------T-CTAT---------------CGC----ATCGAAT
A-TATATTAACTATATT-C-AAAAGGCCAAATCACAACCAAGGAACTGGGCACTGTCATG
CGTTCCCTCGGCCAGAACCCCTCCGAATCCGAATTGCAGGACATGATCAACGAAGTCGAT
GCTGACAACAACGGAACAATCGATTTCCCTGGTATGA-------------AA-------A
ACCGCAAACTCTCAGTTT-----------TCTAC-CGCAG----T-ACTAACTGAC--AC
-----AGAATTCTTGACTATGATGGCCCGCAAAATGAAGGATACTGACTCCGAGGAAGAG
ATCCGTGAGGCTTTCAAGGTGTTTGACCGTGACACA-CCTGTTGCTTTGGCGGGCCCACT
-GGGGCTCCCTGGTCGCCGGGGGACA--CCCGTCCCCGGGCCCGCGCCCGCCGAAG-CGC
TTCGTGAACCCTGATGAAGAAGG-GCTGTCTGAGTA-CTATG-AAAATTGTCAAAACTTT
CAACAATGGATCTCTTGGTTCCGGCATCGATGAAGAACGCAGCGAAATGCGATAAGTAAT
GTGAATTGCAGAATTCCGTGAATCATCGAATCTTTGAACGCACATTGCGCCCCCTGGCAT
TCCGGGGGGCATGCCTGTCCGAGCGTCATTTCTGCCCTCAAGCACGGCTTGTGTGTTGGG
TGTGGTCCCCC-------C-GGGGACCTGCCCGAAAGGCAGCGGCGACGTCCGTCT-GGT
CCTCGAGCGTATGGGGCTCTGTCACTCG-CTCGGGAAGGACCTGCGGGGGTTGGTC
>T._derxi_CBS_412.89_
CTGAC----TTTACCAGGCAAATCATCTCTGCCGAGCACGGTCTCGACGGCTCTGGTGTG
TAAGTGTTGCAA-ACGA-CTC-GGAT-CCAAATACAA-GCCGATAGTA-TATCTGAT---
-TATC-AACAGCTACAATGGCTCCTCCGACCTCCAGTTGGAGCGTATGAACGTCTACTTC
AATGAGGTGCGTG-AAATTAACC---ACCG---AAAAAAACCCATCGAA-----TGCTTG
A------------AC---TG--A-TGTTTCGAATA-TAGGCCTCCGGCAACAAATACGTG
CCCCGTGCTGTCCTCGTCGACTTGGAGCCCGGGTCACTAA-CCGGTCTTTTAATG-AACA
GGACAAGGATGGAGATGGTGAGTGA-CCGA-------TACG-------GCAT-GCCGACG
AATATTGTCTCGAATAAAA------GCTTGA-------------------ATGTACGGGC
A-GATACTGATAGACTC-G-AACAGGTCAGATCACTACCAAGGAACTGGGCACCGTCATG
CGTTCCCTCGGCCAGAACCCCTCCGAATCCGAGTTGCAGGACATGATCAACGAAGTCGAC
GCTGACAACAACGGCACAATTGATTTCCCTGGTACGA---------TTC-AT--------
--------CACTCTAGAT----GGTGACATCGAC-GATAA----AAACTGACAGCC--AC
-----AGAATTCCTGACCATGATGGCCCGCAAAATGAAGGATACCGACTCCGAGGAAGAG
ATCCGCGAGGCTTTCAAGGTGTTTGACCGCGACACA-CCTGTTGCTTTGGCGGGCCCACC
-GGGGCCACCCGGTCGCCGGGGGACG---TCGTCCCCGGGCCCGCGCCCGCCGAGG-CGC
CCTGTGAACCCTGATGAAGATGG-GCTGTCTGAG-A-TCATG-AAAATTGTCAAAACTTT
CAACAATGGATCTCTTGGTTCCGGCATCGATGAAGAACGCAGCGAAATGCGATAAGTAAT
GTGAATTGCAGAATTCCGTGAATCATCGAATCTTTGAACGCACATTGCGCCCCCTGGCAT
TCCGGGGGGCATGCCTGTCCGAGCGTCATTTCTGCCCTCAAGCACGGCTTGTGTGTTGGG
TGTGGTCCCCC-------C-GGGGACCTGCCCGAAAGGCAGCGGCGACGTCCGTCC-GGT
CCTCGAGCGTATGGGGCTT-GTCACTCG-CTCGGGAAGGACCTGCGGGGGTTGGTC
>T._dimorphus_AS3.15692_KY007111_
CTGAC--TCTGCCCAAGGCAAATCATCTCTGCCGAGCACGGTCTCGATGGCTCTGGTGTG
TAAGTGTT---C-ACGA-TTC-GAAT-CCAGCCACGA-TCCAACA--A-TATCTGAT---
-CGTC-AACAGCTACAATGGCTCCTCCGACCTCCAGTTGGAGCGGATGAACGTCTACTTC
AACGAGGTGCGTC-ACATCAACC--TCCCA----TTATTCACG---AAA-------A-CA
AAGA---------AC---TC--A-TAG-CGG--TG-TAGGCTTCCGGCAACAAATACGTC
CCCCGTGCTGTCCTCGTCGACTTGGAGCCCGGCTAACTAG-CCG---TCTTAATG-TACA
GGACAAGGATGGAGATGGTGAGT---CCGC-------CACG------A--AC-GTTGACG
ATAAATACTTTCGACCACG------G-TCAC--------------------TTCTCGAAT
A-CATATTGACCATATC-A-AATAGGTCAGATCACAACCAAGGAATTGGGCACCGTCATG
CGTTCCCTCGGCCAGAATCCCTCCGAGTCTGAATTGCAGGACATGATAAATGAGGTCGAC
GCTGACAACAACGGCACAATCGATTTCCCTGGTATGA---------TAT-AG-----TTG
--------CTTGCGGATT----ACTA----CGAC-GGCAA----ATACTAATTGTC--AC
-----AGAATTCTTGACAATGATGGCCCGTAAGATGAAGGATACCGACTCTGAGGAAGAG
ATCCGCGAGGCTTTCAAGGTTTTTGACCGGGATACACCCTGTTGCTTTGGCGGGCCCACC
-GGGGCCACCCGGTCGCCGGGGGACG--CACGTCCCCGGGCCCGCGCCCGCCGAAG-CGC
TCTGTGAACCCTGATGAAGATGG-GCTGTCTGAGTA-CTATG-AAAATTGTCAAAACTTT
CAACAATGGATCTCTTGGTTCCGGCATCGATGAAGAACGCAGCGAAATGCGATAAGTAAT
GTGAATTGCAGAATTCCGTGAATCATCGAATCTTTGAACGCACATTGCGCCCCCTGGCAT
TCCGGGGGGCATGCCTGTCCGAGCGTCATTTCTGCCCTCAAGCACGGCTTGTGTGTTGGG
TGCGGTCCCCC-------C-GGGGACCCGCCCGAAAGGCAGCGGCGACGTCCGTCT-GGT
CCTCGAGCGTATGGGGCTTTGTCACTCG-CTCGGGAAGGACCTGCGGGGGTTGGTC
>T._domesticus_NRRL_58121_
CTGAC----TTTCCCAGGCAAATCATCTCTGCTGAGCACGGTCTCGATGGCTCTGGTGTG
TAAGTATT--GC-ACGA-TTC-GAAT-CCAGCTACAA-TCCGACG--A-TATCTGAT---
-AATC-AACAGCTACAATGGCTCCTCTGACCTCCAGTTGGAGCGTATGAACGTCTATTTC
AACGAGGTGTGTG-GAACCAATC--CATCG-----TAT-AACA---GAA-------C--A
AT-----------AC---TT--A--TATTAG--TA-TAGGCCTCCGGCAACAAATACGTT
CCCCGTGCTGTCCTCGTCGACTTGGAGCCCGGCTGACTAG-CCG---TTTTGATG-AGTA
GGACAAGGATGGAGATGGTGAGT---CCGC-------CACG------A--AC-AATAACC
A-AAAAGCCTTGAACAAAG------GTTGGT---------------------TCGCGAAC
A-AATATTGATATGCTT-G-AATAGGCCAGATCACAACCAAGGAACTGGGCACCGTCATG
CGTTCTCTCGGCCAGAACCCCTCCGAATCCGAACTGCAGGACATGATCAATGAAGTCGAC
GCTGACAACAACGGCACAATCGATTTTCCTGGTATGA---------TAT-AA--------
-----TTGCTCACGGGTT----ATTA----CGAT-GGCAG----T-ACTAATTGCC--GC
-----AGAATTCTTGACAATGATGGCACGCAAAATGAAGGATACCGACTCGGAAGAAGAG
ATCCGTGAGGCTTTCAAGGTGTTTGACCGTGACACA-CCTGTTGCTTTGGCGGGCCCACC
-GGGGCCACCTGGTCGCCGGGGGACG--CACGTCCCCGGGCCCGCGCCCGCCGAAG-CGC
TCTGTGAACCCTGATGAAGATGG-GCTGTCTGAGTA-CTGTGAAAAATTGTCAAAACTTT
CAACAATGGATCTCTTGGTTCCGGCATCGATGAAGAACGCAGCGAAATGCGATAAGTAAT
GTGAATTGCAGAATTCCGTGAATCATCGAATCTTTGAACGCACATTGCGCCCCCTGGCAT
TCCGGGGGGCATGCCTGTCCGAGCGTCATTTCTGCCCTCAAGCACGGCTTGTGTGTTGGG
TGTGGTCCCCC-------C-GGGGACCTGCCCGAAAGGCAGCGGCGACGTCCGTCT-GGT
CCTCGAGCGTATGGGGCTCTGTCACTCG-CTCGGGAAGGACCTGCGGGGGTTGGTC
>T._duclauxii_CBS_322.48_
CTGAC--TCTTTC-CAGGCAAATTATCTCTGCTGAGCACGGTCTCGACGGCTCCGGTGTG
TAAGTATT--AC-TCAA-TTC-AAAT-CCAGCTACAA-TCCGACA--AGTATCTGAT---
-AATC-AACAGCTACAATGGCTCCTCCGACCTCCAGTTGGAGCGTATGAACGTTTACTTC
AACGAGGTTCGTC-AGACCCATC--CACAC-----CATAAACC-GCAAA----------C
AA-----------GC---TC--A-TGATCGA--TA-CAGGCTTCCGGCAACAAATATGTC
CCCCGTGCTGTCCTCGTCGACTTGGAGCCCGGCTGACTAG-CCG---TTTTGATG-AATA
GGACAAAGACGGAGATGGTGAGTGA--CGC-------CACG------A--AC-ACCAACG
ATATACTCTTGGAACAAAG------G-CTAT---------T------GC----TGCGAAC
A-AATATTGATTATGCC---AACAGGTCAAATCACAACCAAGGAACTGGGCACCGTCATG
CGTTCCCTCGGCCAGAACCCCTCCGAATCCGAATTGCAGGACATGATCAACGAGGTCGAT
GCTGACAACAACGGCACAATCGATTTCCCTGGTATGA---------TAC-AG-----CTT
CTACTTACCGCAACTGTT----TCCGATCGCAAG-CGCAG----ATACTGACCGTC--GT
-----AGAATTCTTGACAATGATGGCTCGCAAAATGAAGGATACCGACTCTGAGGAAGAG
ATCCGCGAGGCTTTCAAGGTGTTTGACCGCGACACA-CCTGTTGCTTTGGCGGGCCCACC
-GGGGCCACCCGGTCGCCGGGGGACG---TTGTCCCCGGGCCCGCGCCCGCCGAAG-CGC
CCTGTGAACCCTGATGAAGATGG-GCTGTCTGAG-A-TGATG-AAAATTGTCAAAACTTT
CAACAATGGATCTCTTGGTTCCGGCATCGATGAAGAACGCAGCGAAATGCGATAAGTAAT
GTGAATTGCAGAATTCCGTGAATCATCGAATCTTTGAACGCACATTGCGCCCCCTGGCAT
TCCGGGGGGCATGCCTGTCCGAGCGTCATTTCTGCCCTCAAGCACGGCTTGTGTGTTGGG
TGTGGTCCCCC---------GGGGACCTGCCCGAAAGGCAGCGGCGACGTCCGTC--GGT
CCTCGAGCGTATGGGGCTC-GTCACTCG-CTCGGGAAGGACCTGCGGGGGTTGGTC
>T._echinulatus_CNUFC_HB1206_
CTGAC---TCTTTCCAGGCAAATCATCTCTGCTGAGCACGGTCTTGACGGCTCTGGTGTG
TAAGTGTT-GAT-ACGA-ATC--GAA-ACC-CTACAA--TCGACA--A-GATCTGAT---
-AATC-AACAGCTACAATGGCTCCTCCGACCTCCAGTTGGAGCGTATGAACGTTTATTTC
AACGAGGTGCGTT-AGAAAACAC----TCG----ACTCAACCG---AAA-------C-AC
AG-----------GC---TC--A-TCAATTG--CA-TAGGCTTCCGGCAACAAATATGTC
CCTCGTGCTGTCCTCGTCGACTTGGAGCCCGGCTGACTAG-TCG---TTTTGATG-AGTA
GGACAAGGATGGAGATGGTGAGTGA--AGC-------CACG---------AC-GATACAG
A----------GAATA-----------TCAT----------------------CACGAAC
ACCATCCTGACTATATCTG-AATAGGTCAAATCACCACCAAGGAACTGGGTACCGTCATG
CGTTCCCTCGGCCAGAACCCCTCCGAATCCGAATTGCAGGACATGATCAACGAAGTCGAC
GCTGACAACAACGGCACAATCGATTTCCCTGGTATGA---------TAC-AA--------
-----TTACTTACGGTC-----GTTA----CGAT-GGCAG----AGACTAACTGCC-TAC
-----AGAATTCTTGACGATGATGGCCCGCAAAATGAAGGATACCGACTCCGAGGAAGAG
ATCCGTGAGGCTTTCAAGGTGTTTGACCGCGACACA-CCTGTTGCTTTGGCGGGCCCACC
-GGGGCCACCTGGTCGCCGGGGGACG---TCGTCCCCGGGCCCGCGCCCGCCGAAG-CGC
CCTGTGAACCCTGATGAAGATGG-GCTGTCTGAGTA-CTATG-AAAATTGTCAAAACTTT
CAACAATGGATCTCTTGGTTCCGGCATCGATGAAGAACGCAGCGAAATGCGATAAGTAAT
GTGAATTGCAGAATTCCGTGAATCATCGAATCTTTGAACGCACATTGCGCCCCCTGGCAT
TCCGGGGGGCATGCCTGTCCGAGCGTCATTTCTGCCCTCAAGCACGGCTTGTGTGTTGGG
TGTGGTCCCCC-------C-GGGGACCTGCCCGAAAGGCAGCGGCGACGTCCGTCT-GGT
CCTCGAGCGTATGGGGCTTTGTCACTCG-CTCGGGAAGGACCTGCGGGGGTTGGTC
>T._euchlorocarpius_DTO176I3_
CTGAC---TCTTTGCAGGCAAATCATCTCCGCTGAGCACGGTCTCGACGGCTCTGGTGTG
TAAGTGTT-GGC-AAAA-TTCGAAAT-CCAGCTACAA-TCCGACA--A-TATCTGAT---
-AATC-ACCAGCTACAATGGCTCCTCCGACCTCCAGTTGGAGCGTATGAACGTCTACTTC
AACGAGGTGCGTT-AAGAACATCATCATCA-----AATAAACC---GAA----AGACAAA
AC-----------AC---TC--A-TCGTTCG---A-TAGGCTTCCGGCAACAAATATGTC
CCTCGTGCTGTCCTCGTCGACTTGGAGCCCGGCTAACTAG-CCG---TTTTGATG-AATA
GGACAAGGATGGAGATGGTGAGTGATCCGC-------CACG------A--AC-ACCAGCG
ACATGGTCTTTAGAACGAG------G-CTATACAGAATAGA------TA----CACGGAC
AGCATGTTGATTATATC-G-AATAGGTCAAATCACAACCAAGGAACTGGGCACCGTCATG
CGTTCCCTCGGCCAGAACCCCTCCGAATCCGAATTGCAGGACATGATCAACGAGGTCGAC
GCTGACAACAACGGCACAATCGATTTCCCTGGTATGA---------TAC-CA-----GCA
CGTCTGCGCTGAATAGAT----A-------CGGT-GGCGG----G-ACTAACTGCC-TAT
-----AGAATTCTTGACAATGATGGCCCGCAAAATGAAGGATACCGACTCCGAGGAAGAG
ATCCGCGAGGCCTTCAAGGTGTTTGACCGCGACACA-CCTGTTGCTTTGGCGGGCCCACC
-GGGGCCACCCGGTCGCCGGGGGACG--TCCGTCCCCGGGCCCGCGCCCGCCGAAG-CGC
CCTGTGAACCCTGATGAAGATGG-GCTGTCTGAGTA-CTATG-AAAATTGTCAAAACTTT
CAACAATGGATCTCTTGGTTCCGGCATCGATGAAGAACGCAGCGAAATGCGATAAGTAAT
GTGAATTGCAGAATTCCGTGAATCATCGAATCTTTGAACGCACATTGCGCCCCATGGCAT
TCCGGGGGGCATGCCTGTCCCAGCGTCATTTCTGCCCTCAAGCGCGGCTTGTGTGTTGGG
TGCGGTCCCCC-------C-GGGGACCTGCCCGAAAGGCAGCGGCGACGTCCGTCC-GGT
CCTCGAGCGCATGGGGCTTTGTCACTCGACTCGGGAAGGACCTGCGGGGGTTGGTC
>T._flavovirens_CBS_102801_
CTGAC----TTTTTCAGGCAAATCATCTCTGCTGAGCACGGTCTCGATGGCTCGGGTGTG
TAAGTATT---C-ACCA-TTC-GAAT-CCAGCTACAA-TCCGACA--A-TGTCTGAT---
-CGTC-AACAGCTACAATGGCTCCTCCGACCTCCAGTTGGAGCGTATGAACGTCTACTTC
AACGAGGTGCGTC-GAACAAATC--CACCA-----TAT-AACG---AAA-------C--A
AATAAAGAAACAGAC---TC--A--CAATGG--TA-TAGGCCTCCGGCAACAAATACGTC
CCTCGTGCTGTCCTCGTCGACTTGGAGCCCGGCTGACTAG-CCC---CTTTGATG-AGTA
GGACAAGGACGGAGATGGTGAGT----CGC-------CACGAACACGG--AC-AACAACC
A-AAAGATTCTCAATAAAG------G-CTAT---------------------CGACGAAT
A-AATGTTGACTTTATT-G-AATAGGTCAAATCACAACCAAGGAACTGGGCACCGTCATG
CGTTCTCTCGGCCAGAACCCCTCCGAATCCGAATTGCAGGACATGATCAACGAAGTCGAC
GCTGACAACAACGGCACAATCGATTTTCCTGGTATGA---------CAA-AG--------
--------CACACTATCACGTCAATATT--CCAT-GGCAG----T-ACTAACTGCC--GC
-----AGAATTCCTGACAATGATGGCCCGCAAAATGAAGGATACCGACTCCGAGGAAGAG
ATCCGCGAGGCTTTCAAGGTGTTTGACCGCGACACA-CCTGTTGCTTTGGCGGGCCCACC
-GGGGCGACCTGGTCGCCGGGGGACG--AACGTCCCCGGGCCCGCGCCCGCCGAAG-CGC
TCTGTGAACCCTGATGAAGATGG-GCTGTCTGAG-A-CGATG-AAAATTGTCAAAACTTT
CAACAATGGATCTCTTGGTTCCGGCATCGATGAAGAACGCAGCGAAATGCGATAAGTAAT
GTGAATTGCAGAATTCCGTGAATCATCGAATCTTTGAACGCACATTGCGCCCCCTGGCAT
TCCGGGGGGCATGCCTGTCCGAGCGTCATTTCTGCCCTCAAGCACGGCTTGTGTGTTGGG
TGTGGTCCCCC-------C-GGGGACCTGCCCGAAAGGCAGCGGCGACGTCCGTC--GGT
CCTCGAGCGTATGGGGCTT-GTCACTCG-CTCGGGAAGGACCTGCGGGGGTTGGTC
>T._flavus_CBS_310.38_
CTGAC----TTTTCCAGGCAAATCATCTCCGCTGAGCACGGTCTCGACGGCTCCGGTGTG
TAAGTATT--AC-ACGA-TTC-AAAT-CCAGCTACGA-TCCAACA--A-TATCTGAT---
-AATC-AACAGCTACAATGGCTCCTCCGACCTCCAGTTGGAGCGTATGAACGTTTACTTC
AACGAGGTGCGTC-AAACCACTC--CACCT-----AATAAACG---GAA--------GAC
AA-----------AC---TC--A-TGATCGA--TA-TAGGCTTCCGGCAACAAATATGTC
CCTCGTGCTGTCCTCGTCGACTTGGAGCCCGGCTGACTAG-CCG---TTTGGATG-AGTA
GGACAAGGATGGAGATGGTGAGTGA---AC-------CACG------A--AC-ACCAACG
A-TACAGCAACGAATAAGT------A-CTGT---------CGTTATGAT----TGCGAGC
AAATTATTGACGGGGACTG-AACAGGTCAAATCACAACCAAGGAACTGGGCACCGTCATG
CGTTCCCTCGGCCAGAACCCCTCCGAATCCGAATTGCAGGACATGATCAACGAAGTCGAC
GCTGACAACAACGGCACAATCGATTTCCCTGGTATGG---------CCA-AA-----CCT
GT--------CTACGGTT----ATTA----CAAT-GGCAG----A-ACTAACTGCC-AAC
-----AGAATTCTTGACAATGATGGCCCGCAAAATGAAGGATACCGATTCCGAGGAAGAG
ATCCGCGAGGCTTTCAAGGTGTTTGACCGTGATACA-CCTGTTGCTTTGGCGGGCCCACC
-GGGGCCACCTGGTCGCCGGGGGACG----CGTCTCCGGGCCCGCGCCCGCCGAAG-CGC
TCTGTGAACCCTGATGAAGATGG-GCTGTCTGAG-A-CTATG-AAAATTGTCAAAACTTT
CAACAATGGATCTCTTGGTTCCGGCATCGATGAAGAACGCAGCGAAATGCGATAAGTAAT
GTGAATTGCAGAATTCCGTGAATCATCGAATCTTTGAACGCACATTGCGCCCCCTGGCAT
TCCGGGGGGCATGCCTGTCCGAGCGTCATTTCTGCCCTCAAGCACGGCTTGTGTGTTGGG
TGCGGTCCCCC-------C-GGGGACCTGCCCAAAAGGCAGCGGCGACGCCCGTC--GGT
CCTCGAGCGTATGGGGCTC-GTCACTCG-CTCGGGAAGGACCTGCGGGGGTTGGTC
>T._francoae_CBS_113134_
CTGAC---TCTTTCCAGGCAAATCATCTCCGCTGAGCACGGTCTCGACGGCTCTGGTGTG
TAAGTGTT-GAT-ACGA-ATCGAAAT----CCTACAA-TTCGACA--A-CATCTGAT---
-AATC-AACAGCTACAATGGCTCCTCCGACCTCCAATTGGAGCGTATGAACGTTTACTTC
AACGAGGTGGGTC-AGAAAAGAC----TCG----ACTCAACCG---GAA-------C-AC
AG-----------AC---TC--A-TCATTTG--CA-TAGGCTTCCGGCAACAAATATGTC
CCTCGTGCTGTCCTCGTCGACTTGGAGCCCGGCTGACTAG-CCG---TTTTGATG-AGTA
GGACAAGGATGGAGATGGTGAGTGA--AGC-------CACG------A--GC-ACCAACA
A-AAAGGCGTTGAACAAGA------ATACGT----------------------TGCGAAC
A-GATATTGACTATATCTG-AATAGGTCAAATCACAACCAAGGAACTGGGCACCGTCATG
CGTTCCCTCGGCCAGAACCCCTCCGAATCCGAACTGCAGGACATGATCAACGAAGTCGAC
GCTGACAACAACGGCACAATCGATTTCCCTGGTATGA-------ACAATCAG--------
--------TTTATGGGC-----ATTA----TGATGGGCAG----GGACTAACTGCA-TAC
-----AGAATTCTTGACGATGATGGCCCGCAAAATGAAGGATACCGACTCCGAGGAAGAG
ATCCGTGAGGCTTTCAAGGTGTTTGACCGCGACACA-CCTGTTGCTTTGGCGGGCCCACC
-GGGGCCACCCGGTCGCCGGGGGACA---TCGTCCCCGGGCCCGCGCCCGCCGAAG-CGC
TCTGTGAACCCTGATGAAGATGG-GCTGTCTGAGTA-CTATG-AAAATTGTCAAAACTTT
CAACAATGGATCTCTTGGTTCCGGCATCGATGAAGAACGCAGCGAAATGCGATAAGTAAT
GTGAATTGCAGAATTCCGTGAATCATCGAATCTTTGAACGCACATTGCGCCCCCTGGCAT
TCCGGGGGGCATGCCTGTCCGAGCGTCATTTCTGCCCTCAAGCACGGCTTGTGTGTTGGG
TGTGGTCCCCC-------C-GGGGACCTGCCCGAAAGGCAGCGGCGACGTCCGTCT-GGT
CCTCGAGCGTATGGGGCTTTGTCACTCG-CTCGGGAAGGACCTGCGGGGGTTGGTC
>T._funiculosus_CBS_272.86_
CTGAC----TCGTCCAGGCAAATCATCTCTGCTGAGCACGGTCTCGACGGCTCCGGTGTG
TAAGTATT---C-ACGA-TCC-GAAA-CCAACTACAA-TCAGACA--G-TATCTGAT---
-AATC-AACAGCTACAATGGCTCCTCCGATCTCCAGTTGGAGCGTATGAACGTCTACTTC
AACGAGGTGCGTA-AAACAAATT--CATCG-----TACAAACG---GAA--------ATA
AA-----------TC---TC--A--TAACGG--TC-CAGGCCTCCGGCAACAAATATGTC
CCTCGTGCTGTCCTGGTCGATTTGGAGCCCGGCTGACTAG-CCG---TTGAAATA-ATTA
GGACAAGGATGGAGATGGTGAGT---CCGC-------CACG------A--AT-GATAACC
A-GATGATCTTGAGCAAAG------T-TTAT---------------CGC----ATCGAAT
A-TATATTAACTATATT-C-AAAAGGCCAAATCACAACCAAGGAACTGGGCACTGTCATG
CGTTCCCTCGGCCAGAACCCCTCCGAATCCGAATTGCAGGACATGATCAATGAAGTCGAT
GCTGACAACAACGGAACAATCGATTTCCCTGGTATGA----CAAACTGCAAA--------
--------CTCTCAGTTT-----------TCTAC-CACAG----T-ACTAACTAAC--AC
-----AGAATTCTTGACTATGATGGCCCGCAAAATGAAGGATACTGACTCCGAGGAAGAG
ATCCGTGAGGCTTTCAAGGTGTTTGACCGTGACACA-CCTGTTGCTTTGGCGGGCCCAC-
-GGGGCC-CCTGGTCGCCGGGGGACG---CCGTCCCCGGGCCCGCGCCCGCCGAAG-CGC
TTCGTGAACCCTGATGAAGAAGG-GCTGTCTGAG-A-CTATG-AAAATTGTCAAAACTTT
CAACAATGGATCTCTTGGTTCCGGCATCGATGAAGAACGCAGCGAAATGCGATAAGTAAT
GTGAATTGCAGAATTCCGTGAATCATCGAATCTTTGAACGCACATTGCGCCCCCTGGCAT
TCCGGGGGGCATGCCTGTCCGAGCGTCATTTCTGCCCTCAAGCACGGCTTGTGTGTTGGG
TGTGGTCCCCC---------GGGGACCTGCCCGAAAGGCAGCGGCGACGTCCGTC--GGT
CCTCGAGCGTATGGGGCTC-GTCACTCG-CTCGGGAAGGACCTGCGGGGGTTGGTC
>T._fuscoviridis_CBS_193.69_
CTGAC----TTTTCCAGGCAAATCATCTCTGCTGAGCACGGTCTCGATGGCTCTGGTGTG
TAAGTATT--AT-ACGA-TTC-CATT-CCAGCTACAG-TCCAACA--A-TATCTGAT---
-CGTC-AACAGCTACAATGGCTCCTCCGACCTCCAGTTGGAGCGTATGAACGTCTACTTC
AACGAGGTGCGTC-AGACGATTC--CACCA-----TATAAACA---AAA-------C--A
AA-----------AC---TCATA-----TGG--TA-TAGGCCTCCGGCAACAAATACGTT
CCCCGTGCTGTCCTCGTCGACTTGGAGCCCGGCTGACTAG--CG---TTTTGATG-AGTA
GGACAAGGATGGAGATGGTGAGT---CCGC-------CACG------A--AT-GATAACC
A-AAAGACCTTGAACAAAG------G-TTAT---------------CGC----TACGAAC
A-GATATTGACTATATC-G-AATAGGCCAAATCACGACCAAGGAACTGGGCACCGTCATG
CGTTCCCTCGGCCAGAACCCCTCCGAATCCGAATTGCAGGACATGATCAACGAAGTCGAC
GCTGACAACAACGGCACAATCGATTTTCCTGGTATGA---------TAT-AA--------
-----TTGCTTCCGGGTT----ACTA----CGAT-GGCAG----T-ACTAACTGTC--GC
-----AGAATTCTTGACAATGATGGCCCGCAAAATGAAGGATACCGACTCCGAAGAAGAG
ATCCGCGAGGCTTTCAAGGTGTTTGACCGTGACACA-CCTGTTGCTTTGGCGGGCCCACC
-GGGGCCACCTGGTCGCCGGGGGACG--CACGTCCCCGGGTCCGCGCCCGCCGAAG-CGC
TCTGTGAACCCTGATGAAGATGG-GCTGTCTGAGTA-CGATG-AAAATTGTCAAAACTTT
CAACAATGGATCTCTTGGTTCCGGCATCGATGAAGAACGCAGCGAAATGCGATAAGTAAT
GTGAATTGCAGAATTCCGTGAATCATCGAATCTTTGAACGCACATTGCGCCCCCTGGCAT
TCCGGGGGGCATGCCTGTCCGAGCGTCATTTCTGCCCTCAAGCACGGCTTGTGTGTTGGG
TGTGGTCCCCC-------C-GGGGACCTGCCCGAAAGGCAGCGGCGACGTCCGTCT-GGT
CCTCGAGCGCATGGGGCTCTGTCACTCG-CTCGGGAAGGACCTGCGGGGGTTGGTC
>T._fusiformis_CGMCC_3.18210_
CTGAC----TTTTCCAGGCAAATCATCTCTGCTGAGCACGGTCTCGATGGCTCCGGTGTG
TAAGTGTTGCAA-ACGA-TTC-GAAT-GCAGTTATAA-TCCGACA--C-CATCTGAT---
-CATC-AACAGCTACAATGGCTCCTCCGACCTCCAGTTGGAGCGTATGAACGTCTACTTC
AACGAGGTGTGTG-GAATCAACC---ATCA-----GAAAACCCATCGAA-----TGCTTG
GA-----------AC---TC--A-TGTCTCGAATA-TAGGCCTCCGGCAACAAGTACGTT
CCCCGTGCCGTCCTCGTCGACTTGGAGCCCGGCTTACAGA-ATG---TTTTTATGAAATA
GGACAAGGATGGAGATGGTGAGTGA-CGAC-------CGCG------A--CCCACCGACG
A-TGTCGTATCAAAAGCAG------ATTCAT--------------CTACGATTTACGAAT
G-AATATTGATAGAGTC-G-AACAGGTCAAATCACAACCAAGGAACTGGGCACCGTCATG
CGCTCCCTCGGCCAGAACCCCTCCGAATCCGAATTGCAGGACATGATCAACGAAGTTGAC
GCTGACAACAACGGCACAATTGATTTCCCTGGTACGATCATCACGCCTC-AA--------
----------------------GCTGCTTTCAAT-GGAAA----A-ACTGACCGCC--GC
-----AGAATTCTTGACCATGATGGCCCGCAAAATGAAGGATACCGACTCCGAGGAAGAG
ATCCGCGAGGCCTTCAAGGTGTTCGACCGCGACATA-CCTGTTGCTTTGGCGGGCCCACC
-GGGGCCACCCGGTCGCCGGGGGACG--TCCGTCTCCGGGCCCGCGCCCGCCGAAG-CGC
CCTGTGAACCCTGATGAAGATGG-GCTGTCTGAGTC-GCATG-AAAATTGTCAAAACTTT
CAACAATGGATCTCTTGGTTCCGGCATCGATGAAGAACGCAGCGAAATGCGATAAGTAAT
GTGAATTGCAGAATTCCGTGAATCATCGAATCTTTGAACGCACATTGCGCCCCCTGGCAT
TCCGGGGGGCATGCCTGTCCGAGCGTCATTTCTGCCCTCAAGCGCGGCTTGTGTGTTGGG
CGTGGTCCCCC-------C-GGGGACCTGCCCGAAAGGCAGCGGCGACGTCCGTCC-GGT
CCTCGAGCGTATGGGGCTCTGTCACTCG-CTCGGGACGGATCGGCGGAGGTTGGTC
>T._galapagensis_CBS_751.74_
CTGAC----TTCTCCAGGCAAATCATCTCTGCTGAGCACGGCCTCGATGGCTCTGGTGTG
TAAGTATT--GC-ACGA-TTC-GAAT-CTAGCTCCAA-TCCGACA--A-TATCTGAT---
-TGTC-AATAGCTACAATGGCTCCTCCGACCTCCAGTTGGAGCGTATGAACGTCTACTTC
AACGAGGTGCGTT-ATAAAACAC----TCG----ACTTATGCA---GAA----------C
AA-----------AC-------ACTCATTGG--TA-TAGGCCTCCGGCAACAAATACGTT
CCCCGTGCTGTCCTCGTCGACTTGGAGCCCGGCTGACTAG--CG---TTTTGATG-AGTA
GGACAAGGATGGTGATGGTGAGT---CCGC-------CACG------A--AC--ACGATG
A-TATCGTCTCGAACAAAG------G-TTGT--------------------TTCACGAAC
A-GATATTGATAAACTC-C-AATAGGCCAAATCACAACCAAGGAATTGGGCACTGTCATG
CGTTCCCTCGGTCAGAACCCCTCCGAATCTGAATTGCAGGACATGATCAACGAAGTCGAC
GCTGACAACAACGGCACAATTGATTTCCCTGGTATGA----CAAACCACAAG--------
--------CTCGCGATTT------------TTAT-GGCGATACTT-ACTAACTGCC--GC
-----AGAATTCTTGACGATGATGGCCCGTAAAATGAAGGATACCGACTCCGAGGAAGAG
ATCCGTGAGGCATTCAAGGTGTTTGACCGTGACACA-CCTGTTGCTTTGGCGGGCCCACC
-GGGGCCACCTGGTCGCCGGGGGATA--CACGTCCCCGGGCCCGCGCCCGCCGAAG-CGC
CCTGTGAACCCTGATGAAGATGG-GCTGTCTGAG-A-CTGTG-AAAATGGTCAAAACTTT
CAACAATGGATCTCTTGGTTCCGGCATCGATGAAGAACGCAGCGAAATGCGATAAGTAAT
GTGAATTGCAGAATTCCGTGAATCATCGAATCTTTGAACGCACATTGCGCCCCCTGGCAT
TCCGGGGGGCATGCCTGTCCGAGCGTCATTTCTGCCCTCAAGCACGGCTTGTGTGTTGGG
TGTGGTCCCCC-------C-GGGGACCTGCCCGAAAGGCAGCGGCGACGTCCGTC--GGT
CCTCGAGCGTATGGGGCTC-GTCACTCG-CTCGGGACGGACCTGCGGGGGTTGGTC
>T._ginkgonis_CGMCC_3.20698_
CTGAC---TTTCTCCAGGCAAATCATCTCCGCTGAGCACGGTCTCGACGGCTCTGGTGTG
TAAGTATT--AT-ACGA-TTC-GGAT-CCAGCTACAA-TCCAACA--A-TATCTAAT---
-AATC-AACAGCTACAATGGCTCCTCCGACCTCCAGTTGGAGCGTATGAACGTTTACTTC
AATGAGGTGCGTG-AGATCACTC--CGCCC-----AATAAACC---GAA-------GACA
AA-----------AC---TC--A-TCATTGA--TA-TAGGCCTCCGGCAATAAATATGTC
CCCCGTGCTGTCCTCGTCGACTTGGAGCCCGGCTGACTAG-CCG---TTTTGACG-AGTA
GGACAAGGATGGAGATGGTGAGTAAACCAC-----------------G--AC-ACCAACG
ACATAGCCTTCGAAGAAAG------G-CTAT---------C------AC----TACGAAA
A-GATGTTGACGATATC-G-AATAGGTCAAATCACAACCAAGGAACTAGGCACCGTCATG
CGTTCCCTCGGCCAGAACCCCTCCGAATCCGAATTGCAGGACATGATCAACGAGGTCGAC
GCTGACAACAACGGCACAATCGATTTCCCTGGTATGG---------CAC-AA-----TCT
G-------TTTAC-GGCT----ATTA----CGAT-GGCAC----A-ACTAATTGCC-CAC
-----AGAATTCTTGACAATGATGGCGCGCAAAATGAAGGATACCGACTCCGAGGAAGAG
ATTCGCGAGGCTTTCAAGGTGTTTGACCGTGACACA-CCTGTTGCTTTGGCGGGCCCACC
-GGGGCCACCTGGTCGCCGGGGGACG--TCCGTCCCCGGGCCCGCGCCCGCCGAAG-CGC
CCTGTGAACCCTGATGAAGATGG-GCTGTCTGAGTA-CTATG-AAAATTGTCAAAACTTT
CAACAATGGATCTCTTGGTTCCGGCATCGATGAAGAACGCAGCGAAATGCGATAAGTAAT
GTGAATTGCAGAATTCCGTGAATCATCGAATCTTTGAACGCACATTGCGCCCCCTGGCAT
TCCGGGGGGCATGCCTGTCCGAGCGTCATTTCTGCCCTCAAGCACGGCTTGTGTGTTGGG
TGTGGTCCCCC-------CTGGGGACCTGCCCGAAAGGCAGCGGCGACGTCCGTCT-GGT
CCTCGAGCGTATGGGGCTCTGTCACTCG-CTCGGGACGGACCTGCGGGGGTTGGTC
>T._haitouensis_HR1-7_
CTGAC----TTTTCCAGGCAAATCATCTCCGCTGAGCACGGTCTCGACGGCTCCGGTGTG
TAAGTATT--AC-ACGA-TTC-AAAT-CCAGCTGCCA-TCCGACA--A-TATCTGAT---
-AATC-AACAGCTACAATGGCTCCTCCGACCTCCAGTTGGAGCGTATGAACGTTTACTTC
AACGAGGTGCGTC-AGACTCATC--CACCT-----AATAAACC---GAA--------GAC
AA-----------AC---TC--A-TCATCGA--TT-TAGGCTTCCGGCAACAAATATGTC
CCCCGTGCTGTCCTCGTCGACTTGGAGCCCGGCTGACTAG-CCG---TTTGGATG-AGTA
GGACAAGGATGGAGATGGTGAGTGAAC----------CACG------A--AC-ACCAACG
A-------------TACAG---------------------------------CAACGAAT
A-AGAACTGACGGGACG---AACAGGTCAAATCACAACCAAGGAACTGGGCACCGTCATG
CGTTCCCTCGGCCAGAACCCCTCCGAATCCGAATTGCAGGACATGATCAACGAAGTCGAC
GCTGACAATAACGGCACAATCGATTTCCCTGGTATGA---------TAC-AA-----CCT
CTACTTATCGCAACCGTTTCCGATCA----TAAG-GGCAG----ATACTGACTGCC--TT
-----AGAATTCTTGACAATGATGGCCCGCAAAATGAAGGATACCGACTCCGAGGAAGAG
ATCCGCGAGGCTTTCAAGGTGTTTGACCGTGACACA-CCTGTTGCTTTGGCGGGCCCACC
-GGGGCCACCCGGTCGCCGGGGGACG---TCGTCCCCGGGCCCGCGCCCGCCGAAG-CGC
CCTGTGAACCCTGATGAAGATGG-GCTGTCTGAGTA-CTATG-AAAATTGTCAAAACTTT
CAACAATGGATCTCTTGGTTCCGGCATCGATGAAGAACGCAGCGAAATGCGATAAGTAAT
GTGAATTGCAGAATTCCGTGAATCATCGAATCTTTGAACGCACATTGCGCCCCCTGGCAT
TCCGGGGGGCATGCCTGTCCGAGCGTCATTTCTGCCCTCAAGCACGGCTTGTGTGTTGGG
TGTGGTCCCCC-------C-GGGGACCTGCCCGAAAGGCAGCGGCGACGTCCGTCT-GGT
CCTCGAGCGTATGGGGCTCTGTCACTCG-CTCGGGAAGGACCTGCGGGGGTTGGTC
>T._indigoticus_CBS_100534_
CTGAC----TTTTCCAGGCAAATCATCTCTGCTGAGCACGGTCTCGACGGCTCTGGTGTG
TAAGTATT--AC-ACGT-TTC-GAAT-CCACCTACCA-TCCGGCA--G-TGTCTGAT---
-TATC-AACAGCTACAATGGCTCCTCCGACCTCCAGTTGGAGCGTATGAACGTCTACTTC
AACGAGGTGCGTT-AGAAGACTC----TCG----ACTCATGCA---GAA----------C
AA-----------AC-------ACTCATTGG--TA-TAGGCCTCCGGAAACAAATATGTC
CCCCGTGCTGTCCTCGTCGACTTGGAGCCCGGCTGACTAG--CG---GTTTGATG-AGTA
GGACAAGGATGGTGATGGTGAGT---TCGC-------CACG------A--AC-AACGACC
A-AAAGACCTTGAACAAAG------G-TCAT---------------TGC----TACGAAC
A-GATATTGACTATATC-G-AATAGGTCAAATTACGACCAAGGAATTGGGCACCGTCATG
CGTTCCCTCGGCCAGAACCCCTCCGAATCCGAATTGCAGGACATGATCAACGAAGTCGAC
GCTGACAACAACGGCACAATTGATTTCCCTGGTATGA-----------CGAA-----CCA
CACCACCACTCGCAATAT-----------TACAT-AGCAG----T-ACTAACTGCT--AC
-----AGAATTCTTGACAATGATGGCTCGCAAAATGAAGGATACCGACTCCGAGGAAGAG
ATCCGCGAGGCTTTCAAGGTGTTTGACCGTGACATAACCTGTTGCTTTGGCGGGCCCACC
--CTGTGGCCAGGTCGCCGGGGGACG---TCGTCCCCGGGCCCGCGCCCGCCGAAG-CGC
CCTGTGAACCCTGATGAAGATGG--CTGTCTGAGTC-GTATG-AGAATCGT-AAAACTTT
CAACAATGGATCTCTTGGTTCCGGCATCGATGAAGAACGCAGCGAAATGCGATAAGTAAT
GTGAATTGCAGAATTCCGTGAATCATCGAATCTTTGAACGCACATTGCGCCCCCTGGCAT
TCCGGGGGGCATGCCTGTCCGAGCGTCATTTCTGCCCTCAAGCACGGCTTGTGTGTTGGG
TGTGGTCCCCC-------C-GGGGACCTGCCCGAAAGGCAGCGGCGACGTCCGTC--GGT
CCTCGAGCGTATGGGGCTT-GTCACTCG-CTCGGGAAGGACCTGCGGGGGTTGGTC
>T._intermedius_CBS_152.65_
CTGAC----TCTTCCAGGCAAATCATCTCTGCTGAGCACGGTCTCGACGGCTCTGGTGTG
TAAGTATT-TAC-ACGA-TTCGAAAT-CCGATTACAA-TCCGACA--A-TATCTGAT---
-AATC-AACAGTTACAATGGTTCCTCCGATCTCCAGTTGGAGCGTATGAACGTTTACTTC
AACGAGGTTCGTC-AGAACAATC--CGCCA-----AACAAATC---AAA-------CACA
AG-----------AC---TC--A-TCACTGG--TA-TAGGCTTCCGGCAACAAATATGTC
CCCCGTGCTGTCCTCGTCGACTTGGAGCCCGGCTGATTAG-CCG---TTTTGATG-AGTA
GGACAAGGATGGAGATGGTGAGTGATCCGC-------CTCG---------ACCACCGACG
AGATAGTCTTCGAACAAAG------GCTTTT---------------GTTCCGATGTGGAC
AGCATATTGACTATATCGG-AATAGGTCAAATTACAACCAAGGAGCTCGGCACCGTCATG
CGTTCCCTCGGCCAGAACCCCTCCGAATCCGAATTGCAGGACATGATCAACGAAGTCGAC
GCTGACAACAACGGCACAATTGATTTCCCTGGTATGA----CACACTAC-AA--------
--------CTCGCAATCG-----------TCTAT-GGCAG----TTGCTAACTGCTACAC
-----AGAATTCTTAACAATGATGGCCCGCAAAATGAAGGATACCGACTCCGAGGAAGAG
ATCCGGGAGGCTTTCAAGGTGTTTGACCGTGACACA-CCTGTTGCTTTGGCGGGCCCACC
-GGGGCCACCTGGTCGCCGGGGGACG----CGTCCCCGGGCCCGCGCCCGCCGAAG-CGC
CCTGTGAACCCTGATGAATATGG-GCTGTCTGAG-A-CTATG-AAAATTGTCAAAACTTT
CAACAATGGATCTCTTGGTTCCGGCATCGATGAAGAACGCAGCGAAATGCGATAAGTAAT
GTGAATTGCAGAATTCCGTGAATCATCGAATCTTTGAACGCACATTGCGCCCCCTGGCAT
TCCGGGGGGCATGCCTGTCCGAGCGTCATTTCTGCCCTCAAGCACGGCTTGTGTGTTGGG
TGTGGTCCCCC-------C-GGGGACCTGCCCGAAAGGCAGCGGCGACGTCCGTC--GGT
CCTCGAGCGTATGGGGCTT-GTCACTCG-CTCGGGAAGGACCTGCGGGGGTTGGTC
>T._kabodanensis_CBS_139564_
CTGAC--CTTTTTTCAGGCAAATCATCTCTGCTGAGCACGGTCTCGACGGCTCTGGTGTG
TAAGTATT--GC-ACGA-TTC-GAAT-CCAGCTGCAA-TTCGTCA--A-TATCTGAT---
-CATC-AACAGCTACAATGGCTCCTCCGACCTCCAGTTGGAGCGTATGAACGTCTACTTC
AACGAGGTGCGTT-AGACCACTC---ACCA-----GATAACCC---GAA-------C--G
AA-----------AC---TC--A-TAATTGA---A-TAGGCCTCCGGCAACAAATATGTC
CCCCGTGCCGTCCTCGTCGACTTGGAGCCCGGCTGACTAG-CCG---TTTTGATG-AGTA
GGACAAGGATGGAGATGGTGAGTGACC----------CACG------A--AC-ACCAACA
ATACGATCTTTGAATAAAG------G-CCAT---------------TAC----TCCGAAC
A-GTTATTGACGATATTTC-AATAGGTCAGATCACAACCAAGGAACTGGGCACCGTCATG
CGTTCCCTCGGCCAGAACCCCTCCGAATCCGAATTGCAGGACATGATCAACGAAGTCGAC
GCTGACAACAACGGCACAATCGATTTCCCTGGTATGA---------CCCAAA--------
----CCCGTCTAC---------GCTGGATACAAT-GGCAG----T-ACTAACTGCT--AC
-----AGAATTCTTGACAATGATGGCCCGCAAAATGAAGGATACCGACTCCGAGGAAGAG
ATCCGCGAGGCTTTCAAGGTGTTTGACCGCGACACA-CCTGTTGCTTTGGCGGGCCCACC
-GGGGCCACCCGGTCGCCGGGGGACG--CTCGTCCCCGGGCCCGCGCCCGCCGAAG-CGC
CCTGTGAACCCTGATGAAGATGG-ACTGTCTGAGTA-CTATG-AAAATTGTCAAAACTTT
CAACAATGGATCTCTTGGTTCCGGCATCGATGAAGAACGCAGCGAAATGCGATAAGTAAT
GTGAATTGCAGAATTCCGTGAATCATCGAATCTTTGAACGCACATTGCGCCCCCTGGCAT
TCCGGGGGGCATGCCTGTCCGAGCGTCATTTCTGCCCTCAAGCACGGCTTGTGTGTTGGG
TGCGGTCCCCC-------C-GGGGACCTGCCCGAAAGGCAGCGGCGACGTCCGTCC-GGT
CCTCGAGCGTATGGGGCTTTGTCACTCG-CTCGGGAAGGACCTGCGGGGGTTGGTC
>T._johnpittii_BRIP_72504a_
CTGAC----TCTTTCAGGCAAATCATCTCCGCTGAGCACGGTCTCGACGGCTCCGGTGTG
TAAGTATA--AC-ATGA-TTC-GAAT-CCAGCTACAA-TCCGACA--A-TATCTGAT---
-GATC-AACAGCTACAATGGCTCCTCCGACCTTCAGTTGGAGCGTATGAACGTTTACTTC
AACGAGGTGCGTC-AGTCCAATC--CACCA-----GATAAATC---GAA-------C--A
AA-----------AC---TC--A-TCCCTCG---A-TAGGCTTCCGGCAACAAATATGTC
CCTCGTGCTGTCCTCGTCGACTTGGAGCCCGGCTGACCAG-CCG---TTTCGATG-AGTA
GGACAAGGATGGAGATGGTGAGTGA-CCGC-------CACG------A--AC-ACCGACG
A-TCTAGTCTCGACCAAAG------G-CTAT-------------------TTCTACGAAC
A-GATATTGACGATATCTG-AATAGGTCAAATCACAACCAAGGAACTGGGCACCGTCATG
CGTTCCCTCGGCCAGAACCCCTCCGAATCCGAATTGCAGGACATGATCAACGAGGTTGAC
GCTGACAACAACGGCACAATCGATTTCCCTGGTATGA---------CAT-AA-CCTATCA
ACCGCAAACATATATGAC----TATC----AGAT-GGCAG----A-ACTAACTGCC--AC
-----AGAATTCTTGACAATGATGGCTCGCAAAATGAAGGATACCGACTCCGAAGAAGAG
ATCCGTGAGGCTTTCAAGGTGTTTGACCGCGACACA-CCTGTTGCTTTGGCGGGCCCACC
-GGGGCCACCTGGTCGCCGGGGGACT--GCCGTCTCCGGGCCCGCGCCCGCCGAAG-CGC
TCTGTGAACCCTGATGAAGATGG-GCTGTCTGAGTA-CTATG-AAAATTGTCAAAACTTT
CAACAATGGATCTCTTGGTTCCGGCATCGATGAAGAACGCAGCGAAATGCGATAAGTAAT
GTGAATTGCAGAATTCCGTGAATCATCGAATCTTTGAACGCACATTGCGCCCCCTGGCAT
TCCGGGGGGCATGCCTGTCCGAGCGTCATTTCTGCCCTCAAGCACGGCTTGTGTGTTGGG
TGCGGTCCCCC-------C-GGGGACCTGCCCGAAAGGCAGCGGCGACGCCCGTCT-GGT
CCTCGAGTGTATGGGGCTCTGTCACTCG-CTCGGGACGGACCTGCGGGAGTTGGTC
>T._kendrickii_IBT13593_
CTGAC---TCTTTCCAGGCAAATCATCTCTGCTGAGCACGGTCTCGACGGCTCTGGTGTG
TAAGTGTT-GAT-ACGA-GTC-GAAA-TCC--TACAA--TCGACA--A-CATCTGATAAT
CAATC-AACAGCTACAATGGCTCCTCCGACCTCCAGTTGGAGCGTATGAACGTTTACTTC
AACGAGGTGCGTT-AGAAAACAC----TCG----ACTCAACCG---AAA-------C-AC
AG-----------GC---TC--A-TCAATTG--CA-TAGGCTTCCGGCAACAAATATGTC
CCTCGTGCTGTCCTCGTCGACTTGGAGCCCGGCTGACTAG-CCG---TTTTGATG-AGTA
GGACAAGGATGGAGATGGTGAGTGA--AGC-------CACG------A--AC-ACCAACC
A-AAAGGCGTTGAACAAGA------ATACGT----------------------TGCGAAC
A-GATATTGACTATATCTG-AATAGGTCAAATCACAACCAAGGAACTGGGCACCGTCATG
CGTTCCCTCGGCCAGAACCCCTCCGAATCGGAACTGCAGGACATGATCAACGAAGTCGAC
GCTGACAACAACGGCACAATCGATTTCCCTGGTATGA---------TAC-AA--------
-----TTGCTTAGGGTC-----GTTA----TGATGGGCAG----AGACTAACTGCC-TAC
-----AGAATTCTTGACGATGATGGCCCGCAAAATGAAGGATACCGACTCCGAGGAAGAG
ATCCGTGAGGCTTTCAAGGTGTTTGACCGCGACACA-CCTGTTGCTTTGGCGGGCCCACC
-GGGGCCACCTGGTCGCCGGGGGACA---TCGTCCCCGGGCCCGCGCCCGCCGAAG-CGC
CCTGTGAACCCTGATGAAGATGG-GCTGTCTGAGTA-CTATG-AAAATTGTCAAAACTTT
CAACAATGGATCTCTTGGTTCCGGCATCGATGAAGAACGCAGCGAAATGCGATAAGTAAT
GTGAATTGCAGAATTCCGTGAATCATCGAATCTTTGAACGCACATTGCGCCCCCTGGCAT
TCCGGGGGGCATGCCTGTCCGAGCGTCATTTCTGCCCTCAAGCACGGCTTGTGTGTTGGG
TGTGGTCCCTC-------C-GGGGACCTGCCCGAAAGGCAGCGGCGACGTCCGTCT-GGT
CCTCGAGCGTATGGGGCTTTGTCACTCG-CTCGGGAAGGACCTGCGGGGGTTGGTC
>T._lentulus_AS3.15689_KY007104_
CTGAC----TTTCCCAGGCAAATCATCTCTGCTGAGCACGGTCTCGATGGCTCTGGCGTG
TAAGTATT--GC-ACGA-TTC-GAAT-CCAGCTACAA-TCCGACG--A-TATCTGAT---
-AATC-AACAGCTACAATGGCTCCTCCGACCTCCAGTTGGAGCGTATGAATGTCTACTTC
AACGAGGTGTGTC-GAACCAGTC--CATCG-----TAT-AACG---GAA-------C--A
AT-----------AC---TT--A--TATTAG--TA-TAGGCCTCCGGCAACAAATACGTT
CCCCGTGCTGTCCTCGTCGACTTGGAGCCCGGCTGACTAG-CCG---TTTTGATG-AGTA
GGACAAGGATGGAGATGGTGAGT---CCGC-------CACG------A--AC--ACGACG
ATATTTGTCTCGAGCAAAA------GTTTTT--------------------TTCAAGAAC
A-TATATTGATAAAATC-T-AATAGGCCAAATTACAACCAAGGAACTGGGCACCGTTATG
CGTTCCCTCGGCCAGAACCCTTCCGAATCCGAACTGCAGGACATGATCAACGAAGTCGAC
GCTGACAACAACGGCACAATCGATTTCCCTGGTATGA---------TAT-AA--------
-----TTGTTCACGGGTT----AATA----CAAT-GGTAG----T-ACTAATTGCC--GC
-----AGAATTCTTGACAATGATGGCCCGCAAAATGAAGGATACCGACTCCGAGGAAGAG
ATCCGTGAAGCTTTCAAGGTGTTTGACCGTGACACA-CCTGTTGCTTTGGCGGGCCCACC
-GGGGCCACCTGGTCGCCGGGGGACG--CACGTCCCCGGGCCCGCGCCCGCCGAAG-CGC
CCTGTGAACCCTGATGAAGATGG-GCTGTCTGAGTA-CTATG-AAAATTGTCAAAACTTT
CAACAATGGATCTCTTGGTTCCGGCATCGATGAAGAACGCAGCGAAATGCGATAAGTAAT
GTGAATTGCAGAATTCCGTGAATCATCGAATCTTTGAACGCACATTGCGCCCCCTGGCAT
TCCGGGGGGCATGCCTGTCCGAGCGTCATTTCTGCCCTCAAGCACGGCTTGTGTGTTGGG
TGTGGTCCCCC-------C-GGGGACCTGCCCGAAAGGCAGCGGCGACGTCCGTCT-GGT
CCTCGAGCGTATGGGGCTCTGTCACTCG-CTCGGGAAGGACCTGCGGGGGTTGGTC
>T._liani_CBS_225.66_
CTGAC----TTTTCCAGGCAAATCATCTCTGCTGAGCACGGTCTCGATGGCTCTGGTGTG
TAAGTATT--GC-ACGA-TTC-GACT-CCAGCTACGA-TCCGACG--A-TATCTGAT---
-AATC-AACAGCTACAATGGCTCCTCCGACCTCCAGTTGGAGCGTATGAACGTTTACTTC
AACGAGGTGCGTC--AACCAATC--CATCG-----TATAAACG---GAA-------C--A
AA-----------GC---TC--A--TACTGG--TG-TAGGCCTCCGGCAACAAATACGTT
CCCCGTGCTGTCCTCGTCGACTTGGAGCCCGGCTGACTAG-CCG---TTTTGATG-AGTA
GGACAAGGATGGAGATGGTGAGT---CGGC-------CACG------A--AC-AATATCC
A-AAAGGCGTTGAACAAGG------G-TTAT---------------CGC----CGCGAAC
A-GATATTGACTATATC-G-AATAGGTCAAATCACAACCAAGGAACTGGGCACTGTCATG
CGTTCCCTCGGCCAGAACCCCTCCGAATCCGAACTGCAGGACATGATCAACGAAGTCGAC
GCTGACAACAACGGCACAATCGATTTCCCTGGTATGA---------TAT-AA--------
-----TTGCTCACAGGAT----ATTA----CGAT-GGCAG----T-ACTAACTGCC--GC
-----AGAATTCCTGACAATGATGGCCCGCAAAATGAAGGACACCGACTCCGAGGAAGAG
ATCCGCGAGGCATTCAAGGTGTTTGACCGTGACACA-CCTGTTGCTTTGGCGGGCCCACC
-GGGGCCACCTGGTCGCCGGGGGACG--CACGTCCCCGGGCCCGCGCCCGCCGAAG-CGC
GCTGTGAACCCTGATGAAGATGG-GCTGTCTGAG-A-CTATG-AAAATTGTCAAAACTTT
CAACAATGGATCTCTTGGTTCCGGCATCGATGAAGAACGCAGCGAAATGCGATAAGTAAT
GTGAATTGCAGAATTCCGTGAATCATCGAATCTTTGAACGCACATTGCGCCCCCTGGCAT
TCCGGGGGGCATGCCTGTCCGAGCGTCATTTCTGCCCTCAAGCACGGCTTGTGTGTTGGG
TGTGGTCCCCC-------C-GGGGACCTGCCCGAAAGGCAGCGGCGACGTCCGTC--GGT
CCTCGAGCGTATGGGGCTC-GTCACTCG-CTCGGGAAGGACCTGCGGGGGTTGGTC
>T._louisianensis_NRRL_35823_
CTGAC----TTTTCCAGGCAAATCATCTCTGCTGAGCACGGTCTCGATGGCTCTGGTGTG
TAAGTATT--AC-ACGA-TTC-GAAT-TCAGCTACAA-TCCGACA--G-TATCTGAT---
-AATC-AATAGCTATAATGGCTCCTCCGACCTCCAGTTGGAGCGTATGAACGTCTACTTC
AACGAGGTGCGTC-AGACCATCC--CACCA-----TATAACCGAACAAA-----------
-------------AC---TC--A--TAATAG--TA-TAGGCCTCCGGCAACAAATACGTT
CCCCGTGCTGTCCTCGTCGACTTGGAGCCCGGCTGACTAG-TCG---TTTTGATG-AGTA
GGACAAGGATGGAGATGGTGAGT---CCGC-------CACG------A--ACACACGACG
A-TATTGTCTCGAACAAAG------GGTATT--------------------TTTACGAGC
A-TATATTGATAAACTC-G-AATAGGCCAAATCACCACCAAGGAACTGGGCACCGTCATG
CGTTCTCTCGGCCAGAACCCCTCCGAATCCGAATTGCAGGACATGATCAACGAAGTCGAC
GCTGACAACAACGGCACAATCGATTTCCCTGGTATGACGACCACACTAC-AA--------
--------TTTGCAATTA----------ATCTAT-GGCAG----T-ACTAACTGTT--AC
-----AGAATTCTTGACAATGATGGCCCGTAAAATGAAGGATACCGACTCCGAGGAAGAG
ATCCGCGAGGCATTCAAGGTGTTTGACCGCGACACA-CCTGTTGCTTTGGCGGGCCCACC
-GGGGCCACCTGGTCGCCGGGGGACG--CACGTCCCCGGGCCCGCGCCCGCCGAAG-CGC
GCTGTGAACCCTGATGAAGATGG-GCTGTCTGAGTA-CGATG-AAAACTGTCAAAACTTT
CAACAATGGATCTCTTGGTTCCGGCATCGATGAAGAACGCAGCGAAATGCGATAAGTAAT
GTGAATTGCAGAATTCCGTGAATCATCGAATCTTTGAACGCACATTGCGCCCCCTGGCAT
TCCGGGGGGCATGCCTGTCCGAGCGTCATTTCTGCCCTCAAGCACGGCTTGTGTGTTGGG
TGTGGTCCCCC-------C-GGGGACCTGCCCGAAAGGCAGCGGCGACGTCCGTCT-GGT
CCTCGAGCGTATGGGGCTCTGTCACTCG-CTCGGGAAGGACCTGCGGGGGTTGGTC
>T._macrosporus_CBS_317.63_
CTGAC---TTTTTCCAGGCAAATCATCTCCGCTGAGCACGGTCTCGACGGCTCTGGTGTG
TAAGTATT---C-ACGA-TTC-GAAT-CCAGCGACAA-TCCGACA--A-TATCTGAT---
-GATC-AACAGCTACAATGGCTCCTCCGACCTCCAATTGGAGCGTATGAACGTCTACTTC
AACGAGGTGCGTC-AAACCAATT--CATCG-----TATAAACG---GAA---------TA
AA-----------AC---TC--A--TAATGG--AA-TAGGCCTCCGGCAACAAATATGTC
CCCCGTGCTGTCCTCGTCGATTTGGAGCCCGGCTGACTAG-CCG----TTTGATG-CGCA
GGACAAGGATGGAGATGGTGAGT---CCGC-------CACG------A--AC-AATAGCC
A-AAAGGCCTCGAACAAAG------G-CCGT---------------CGC----TGCGAAC
A-GATATTGACTATATC-G-AATAGGCCAAATCACAACCAAGGAACTGGGCACCGTCATG
CGTTCCCTCGGCCAGAACCCCTCCGAATCCGAACTGCAGGACATGATCAACGAGGTCGAT
GCTGACAACAACGGCACAATCGACTTCCCTGGTATGA----CAAACTACAAA--------
--------CTCGCATTCT--------------AT-GGCAG----T-ACTAACTGCC--GC
-----AGAATTCTTGACAATGATGGCCCGCAAGATGAAGGATACCGACTCCGAGGAAGAG
ATCCGCGAGGCTTTCAAGGTGTTTGACCGTGACACA-CCTGTTGCTTTGGCGGGCCCACT
GGGGGCCCCCTGGTCGCCGGGGGACA--TCCGTCCCCGGGCCCGCGCCCGCCGAAG-CGC
TCTGTGAACCCTGATGAAGATGG-GCTGTCTGAG-A-TTATG-AAAATTGTCAAAACTTT
CAACAATGGATCTCTTGGTTCCGGCATCGATGAAGAACGCAGCGAAATGCGATAAGTAAT
GTGAATTGCAGAATTCCGTGAATCATCGAATCTTTGAACGCACATTGCGCCCCCTGGCAT
TCCGGGGGGCATGCCTGTCCGAGCGTCATTTCTGCCCTCAAGCACGGCTTGTTTGTTGGG
TGTGGTCCCCC-------C-GGGGACCTGCCCGAAAGGCAGCGGCGACGTCCGTC--GGT
CCTCGAGCGTATGGGGCTC-GTCACTCG-CTCGGGAAGGACCTGCGGGGGTTGGTC
>T._mae_NN071328_
TTGAC----CTTTCCAGGCAAATCATCTCTGCTGAGCACGGCCTCGATGGCTCTGGTGTG
TAAGTATT--GC-ACGA-TTC-GAAT-GCAGATACAA-GCCGACA--A-TATCTGAT---
-TATC-AACAGCTACAATGGCTCCTCCGACCTCCAGTTGGAGCGTATGAACGTCTACTTC
AACGAGGTGTGTC-GAACCAATC--CGTCG-----TAT-AACG---GAA-------C--A
AT-----------AC---TT--A--TATTAG--TA-TAGGCCTCCGGAAACAAATACGTT
CCCCGTGCTGTCCTCGTCGACTTGGAGCCCGGCTGACTAG-CCG---TTTTGATG-AGTA
GGACAAGGATGGAGATGGTGAGT---CCGC-------CACG------A--AT--ACGACG
ATATTTGTCTCGAGCAATG------GCTTTT--------------------TTCACGAGC
A-TATATTGATAAACTC-T-AATAGGCCAAATTACAACCAAGGAACTGGGCACCGTTATG
CGTTCCCTCGGCCAGAACCCCTCCGAATCCGAACTGCAGGACATGATCAACGAAGTCGAC
GCTGACAACAACGGCACAATCGATTTCCCTGGTATGA---------TAT-AA--------
-----TTGTTCACGTGTT----AATA----CGAT-GGCAG----T-ACTAACTGCC--GC
-----AGAATTCTTGACAATGATGGCCCGCAAAATGAAGGATACCGACTCCGAGGAAGAG
ATCCGTGAAGCTTTCAAGGTGTTTGACCGGGACACA-CCTGTTGCTTTGGCGGGCCCACC
-GGGGTCACCTGGTCGCCGGGGGACG--CACGTCCCCGGGCCCGCGCCCGCCGAGG-CGC
TCTGTGAACCCTGATGAAGATGG-GCTGTCTGAGTA-CTGTGAAAAATTGTCAAAACTTT
CAACAATGGATCTCTTGGTTCCGGCATCGATGAAGAACGCAGCGAAATGCGATAAGTAAT
GTGAATTGCAGAATTCCGTGAATCATCGAATCTTTGAACGCACATTGCGCCCCCTGGCAT
TCCGGGGGGCATGCCTGTCCGAGCGTCATTTCTGCCCTCAAGCACGGCTTGTGTGTTGGG
TGTGGTCCCCC-------C-GGGGACCTGCCCGAAAGGCAGCGGCGACGTCCGTCT-GGT
CCTCGAGCGTATGGGGCTCTGTCACTCG-CTCGGGAAGGACCTGCGGGGGTTGGTC
>T._malicola_NRRL_3724_
CTGAC----TTTCCCAGGCAAATCATCTCTGCAGAGCACGGCCTCGATGGCTCTGGTGTG
TAAGTATT--GC-ACGA-TTC-GAATGGCAGCTACAA-TCCGACA--A-TATCTGAT---
-AATC-AACAGCTACAATGGCTCCTCCGACCTCCAGTTGGAGCGTATGAACGTCTACTTC
AACGAGGTGCGTC-GAACCAATC--CATCG-----TAT-AACG---GAA-------C--A
AT-----------AC---TT--A--TAATAG--TA-TAGGCCTCCGGCAACAAATACGTT
CCCCGTGCTGTCCTCGTCGACTTGGAGCCCGGCTGACTAG-CCG---TTTTGATG-AGTA
GGACAAGGATGGAGATGGTGAGT---CCGC-------CACG------A--AC--ACGACG
ATATTTGTCTCGAGCAAAG------GTTCTT--------------------TTCACGAGC
A-TATATTGATAAAATC-T-AATAGGCCAAATTACAACCAAGGAACTGGGCACCGTTATG
CGTTCCCTCGGCCAGAACCCCTCCGAATCCGAACTGCAGGACATGATCAACGAAGTCGAC
GCTGACAACAACGGCACAATCGATTTCCCCGGTATGA---------TAT-AA--------
-----TTGTTCACGGGTT----AATG----CGAT-GGCAG----T-ACTAACTGCC--GC
-----AGAATTCTTGACAATGATGGCCCGCAAAATGAAGGATACCGACTCCGAGGAAGAG
ATCCGTGAAGCTTTCAAGGTGTTTGACCGTGACACA-CCTGTTGCTTTGGCGGGCCCACC
-GGGGCCACCTGGTCGCCGGGGGACG--CACGTCCCCGGGCCCGCGCCCGCCGAAG-CGC
TCTGTGAACCCTGATGAAGATGG-GCTGTCTGAGTA-CGATG-AAAATTGTCAAAACTTT
CAACAATGGATCTCTTGGTTCCGGCATCGATGAAGAACGCAGCGAAATGCGATAAGTAAT
GTGAATTGCAGAATTCCGTGAATCATCGAATCTTTGAACGCACATTGCGCCCCCTGGCAT
TCCGGGGGGCATGCCTGTCCGAGCGTCATTTCTGCCCTCAAGCACGGCTTGTGTGTTGGG
TGTGGTCCCCC-------C-GGGGACCTGCCCGAAAGGCAGCGGCGACGTCCGTCT-GGT
CCTCGAGCGTATGGGGCTCTGTCACTCG-CTCGGGAAGGACCTGCGGGGGTTGGTC
>T._mangshanicus_HMAS_248733_
CTGAC---TCTCTCCAGGCAAATCATCTCTGCTGAACACGGTCTCGACGGCTCTGGTGTG
TAAGTGTT-GAT-ACGA-ATC-GAAA-CCC--TACAA--TCGACA--A-CATCTGAT---
-AATC-AACAGCTACAATGGCTCCTCCGACCTCCAGTTGGAGCGTATGAACGTTTATTTC
AACGAGGTGCGTT-AGAAAACAC----TCG----ACTCAACCG---AAA-------C-AC
AG-----------GC---TC--A-TCAATTG--CA-TAGGCTTCCGGCAACAAATATGTC
CCTCGTGCTATCCTCGTCGACTTGGAGCCCGGCTGACTAG-CCG---TTTTGATG-AGTA
GGACAAGGATGGAGATGGTGAGTGA--AGT-------CACG------A--AC-ACCAACG
ATACAGGCGTTGAACAAGA--------ATAC--------------------GGTACGAAC
A-GATATTGACTATATCTG-AATAGGTCAAATCACAACCAAGGAACTGGGTACCGTCATG
CGTTCCCTCGGCCAGAACCCCTCCGAATCCGAACTGCAGGACATGATCAACGAAGTCGAC
GCTGACAACAACGGCACAATCGATTTCCCTGGTATGA---------TAC-AA--------
-----TTGCTTACGGTG-----GTTA----CGAT-GGCAG----A-ACTAACTGCC-TAC
-----AGAATTCTTGACGATGATGGCCCGCAAAATGAAGGATACCGACTCCGAGGAAGAG
ATCCGTGAGGCTTTCAAGGTGTTTGACCGCGACACA-CCTGTTGCTTTGGCGGGCCCACC
-GGGGCCACCTGGTCGCCGGGGGACG---TCGTCCCCGGGCCCGCGCCCGCCGAAG-CGC
CCTGTGAACCCTGATGAAGATGG-GCTGTCTGAGTA-CTATG-AAAATTGTCAAAACTTT
CAACAATGGATCTCTTGGTTCCGGCATCGATGAAGAACGCAGCGAAATGCGATAAGTAAT
GTGAATTGCAGAATTCCGTGAATCATCGAATCTTTGAACGCACATTGCGCCCCCTGGCAT
TCCGGGGGGCATGCCTGTCCGAGCGTCATTTCTGCCCTCAAGCACGGCTTGTGTGTTGGG
TGTGGTCCCCC-------C-GGGGACCTGCCCGAAAGGCAGCGGCGACGTCCGTCT-GGT
CCTCGAGCGTATGGGGCTTTGTCACTCG-CTCGGGAAGGACCTGCGGGGGTTGGTC
>T._marneffei_CBS_388.87_
CTGAC--TCTTTTCCAGGCAAATCATCTCCGCCGAGCACGGCCTCGACGGCTCCGGTGTG
TAAGTATT--AC-ACGA-TTC-AAAT-CCAGCTACAA-TCCGACA--ATTATCTGAT---
-GATC-AACAGCTACAATGGCTCCTCCGACCTCCAGTTGGAGCGTATGAACGTTTACTTC
AACGAGGTGCGTC-AGACCCTTC--CACCT-----AATAAACC---GAA-------G-AC
GA-----------ACTCATC--A-TCATCGA--TA-TAGGCTTCCGGCAACAAATATGTC
CCCCGTGCTGTCCTCGTCGACTTGGAGCCCGGCTGACTAG-CCG---TTTGGATG-AATA
GGACAAGGATGGTGATGGTGAGTGA--CGC-------CACG------A--AC-ACCAGAC
ATATAGTCTTCGAACAAAA------AGTTAT---------------TAC----TGCGAAC
A-GATATTAATAACATC---AATAGGTCAAATTACAACCAAGGAACTGGGCACCGTCATG
CGTTCCCTCGGCCAGAACCCTTCCGAATCCGAATTGCAGGACATGATCAACGAGGTCGAC
GCTGACAACAACGGCACAATCGATTTCCCTGGTATGA---------TGC-AG-----CCT
CTATTTATCGCAGCCGTTTCCGATCA----TAAG-GGCAG----ATACTGACTGCC--TT
-----AGAATTCTTGACAATGATGGCCCGCAAAATGAAGGATACCGACTCCGAGGAAGAG
ATCCGCGAGGCTTTCAAGGTGTTTGATCGTGACACA-CCTGTTGCTTTGGCGGGCCCACC
-GGGGCCACCCGGTCGCCGGGGGACG---TTGTCCCCGGGCCCGCGCCCGCCGAAG-CGC
CCTGTGAACCCTGATGAAGATGG-ACTGTCTGAG-A-CCATG-AAAATTGTCAAAACTTT
CAACAATGGATCTCTTGGTTCCGGCATCGATGAAGAACGCAGCGAAATGCGATAAGTAAT
GTGAATTGCAGAATTCCGTGAATCATCGAATCTTTGAACGCACATTGCGCCCCCTGGCAT
TCCGGGGGGCATGCCTGTCCGAGCGTCATTTCTGCCCTCAAGCACGGCTTGTGTGTTGGG
TGTGGTCCCTC-------C-GGGGACCTGCCCGAAAGGCAGCGGCGACGTCCGTC--GGT
CCTCGAGCGTATGGGGCTC-GTCACTCG-CTCGGGAAGGACCTGCGGGGGTTGGTC
>T._muroii_CBS_756.96_
CTGAC----TTTTCTAGGCAAATCATCTCTGCTGAGCACGGTCTCGATGGCTCTGGTGTG
TAAGTATT--GC-ACGA-TTC-GATT-CCAGCTACAA-TCCGACA--A-TATCTGAT---
-TATC-AACAGCTACAATGGCTCCTCCGACCTCCAGTTGGAGCGTATGAACGTCTACTTC
AACGAGGTGCGTT-AGAAAACAC----TCG----ACTCATGCA---GAA----------C
AA-----------AC-------ACTCATTTG--AA-TAGGCCTCCGGCAACAAATACGTT
CCCCGTGCTGTCCTCGTCGACTTGGAGCCCGGCTGACTAG-CCG---TTTTGATG-AGTA
GGACAAGGATGGAGATGGTGAGT---CCGC-------CACG------A--AA-AATAACC
A-AAAGGCCTTGAACAAAG------G-TTAT---------------CGC----TGCGAAC
A-GATATTGACTATGTC-G-AATAGGTCAAATCACAACCAAGGAACTGGGCACCGTCATG
CGTTCTCTCGGCCAGAACCCCTCCGAATCCGAATTGCAGGACATGATCAACGAAGTCGAC
GCTGACAACAACGGCACAATCGATTTCCCTGGTATGA----CAAACCACAAG--------
--------CTCGCAATAA-----------TCTAT-GGCAG----T-ACTAACTGCC--GC
-----AGAATTCTTGACAATGATGGCCCGCAAAATGAAGGATACCGACTCCGAAGAAGAG
ATCCGCGAGGCTTTCAAGGTGTTTGACCGCGACATAACCTGTTGCTTTGGCGGGCCCACC
-GGGGCCACCTGGTCGCCGGGGGACA----CGTTCCCGGGCCCGTGCCCGCCGAAG-CGC
CCCTAGAACTCTGGTGAAGCTAG-GCTGTCTGAGC--TTATG-AAAATAGT-AAAACTTT
CAACAATGGATCTCTTGGTTCCGGCATCGATGAAGAACGCAGCGAAATGCGATAAGTAAT
GTGAATTGCAGAATTCCGTGAATCATCGAATCTTTGAACGCACATTGCGCCCCCTGGCAT
TCCGGGGGGCATGCCTGTCCGAGCGTCATTTCTGCCCTCAAGCGCGGCTTGTGTGTTGGG
TGTGGTCCCCC-------C-GGGGACCTGCCCGAAAGGCAGCGGCGACGTCCGTCG-GGT
CCTCGAGCGCATGGGGCTT-GTCACTCG-CTCGGGAGGGACCCGCGGGGGTTGGTC
>T._mycothecae_URM_7622_
CTGAC-----TTTTCAGGCAAATCATCTCTGCTGAGCACGGTCTCGATGGCTCTGGTGTG
TAAGTATT--GC-ATGA-TTC-GAAT-CCAGCCACAA-TTCGACA--A-TATCTGAT---
-CATC-AACAGCTACAATGGCTCCTCCGACCTCCAGTTGGAGCGTATGAACGTCTACTTC
AACGAGGTGCGTTAGGATTCCTC----------GACTCATGCA---GAA----------C
AA-----------AC-------ACTCATTGG--TA-CAGGCCTCCGGCAACAAATACGTC
CCCCGTGCTGTCCTCGTCGACTTGGAGCCCGGCTGACTCG--CG---TTTTGATG-AGTA
GGACAAGGATGGAGATGGTGAGT---CCGC-------TACG------A--AC-AATAACC
A-GAAGAGCTTGGACAAAT------G-TTGT---------------CGC----TGCGACC
A-GATACTGATAAATTC-A-AATAGGACAAATTACAACCAAGGAGTTGGGCACCGTCATG
CGTTCCCTCGGCCAGAACCCCTCCGAATCCGAATTGCAGGACATGATCAACGAAGTCGAC
GCTGACAACAACGGCACAATCGATTTCCCTGGTATGA----CAAACCACAGA--------
--------CTCGCATTAT-----------TCCAT-GGCAG----T-ACTAACTGCC--GC
-----AGAATTCTTGACAATGATGGCCCGCAAAATGAAGGATACCGACTCCGAGGAAGAG
ATCCGCGAGGCTTTCAAGGTGTTTGACCGTGACACA-CCTGTTGCTTTGGCGGGCCCACC
GGGGCCTCCCTGGTCGCCGGGGGACA--TCCGTCCCCGGGCCCGCGCCCGCCGAAG-CGC
CCTGTGAACCCTGATGAAGATGG-GCTGTCTGAGTA-CCATG-AAAATTGTCAAAACTTT
CAACAATGGATCTCTTGGTTCCGGCATCGATGAAGAACGCAGCGAAATGCGATAAGTAAT
GTGAATTGCAGAATTCCGTGAATCATCGAATCTTTGAACGCACATTGCGCCCCCTGGCAT
TCCGGGGGGCATGCCTGTCCGAGCGTCATTTCTGCCCTCAAGCCCGGCTTGTGTGTTGGG
CGTGGTCCCTC-------C-GGGGACCTGCCCGAAAGGCAGCGGCGACGTCCGTCT-GGT
CCTCGAGCGTATGGGGCTCTGTCACTCG-CTCGGGAAGGACCTGCGGGGGTTGGTC
>T._nanjingensis_JP-NJ4_
CTGAT----TTTTCCAGGCAAATCATCTCTGCTGAGCACGGTCTCGATGGCTCTGGTGTG
TAAGTATT--GC-ACGA-TTC-GAAT-CCAGCTACAA-TCCGACG--A-TATCTGAT---
-AATC-AACAGCTACAATGGCTCCTCCGACCTCCAGTTGGAGCGTATGAACGTTTACTTC
AACGAGGTGCGTC--AACCAATC--CATCG-----TATAAACG---GAA-------C--A
AA-----------GC---TC--A--TACTGG--CG-TAGGCCTCCGGCAACAAATACGTT
CCCCGTGCTGTCCTCGTCGACTTGGAACCCGGCTGACTAG-CCG---TTTTGATG-AGTA
GGACAAGGATGGAGATGGTGAGT---CGGC-------CACG------A--AC-AATATCC
A-AAAGGCGTTGAACAAGG------G-TTAT---------------CGC----CGCGAAC
A-GATATTGACTATATC-G-AATAGGTCAAATCACAACCAAGGAACTGGGCACTGTCATG
CGTTCCCTCGGCCAGAACCCCTCCGAATCCGAACTGCAGGACATGATCAACGAAGTCGAC
GCTGACAACAACGGCACAATCGATTTCCCTGGTATGA---------TAT-AA--------
-----TTGCTCACAGGAT----ATTA----TGAT-GGCAG----T-ACTAACTGCC--GC
-----AGAATTCCTGACAATGATGGCCCGCAAAATGAAGGACACCGACTCCGAGGAAGAG
ATCCGCGAGGCATTCAAGGTGTTTGACCGTGACACA-CCTGTTGCTTTGGCGGGCCCACC
-GGGGCCACCTGGTCGCCGGGGGACG--CACGTCCCCGGGCCCGCGCCCGCCGAAG-CGC
GCTGTGAACCCTGATGAAGATGG-GCTGTCTGAGTA-CTATG-AAAATTGTCAAAACTTT
CAACAATGGATCTCTTGGTTCCGGCATCGATGAAGAACGCAGCGAAATGCGATAAGTAAT
GTGAATTGCAGAATTCCGTGAATCATCGAATCTTTGAACGCACATTGCGCCCCCTGGCAT
TCCGGGGGGCATGCCTGTCCGAGCGTCATTTCTGCCCTCAAGCACGGCTTGTGTGTTGGG
TGTGGTCCCCC-------C-GGGGACCTGCCCGAAAGGCAGCGGCGACGTCCGTCT-GGT
CCTCGAGCGTATGGGGCTCTGTCACTCG-CTCGGGAAGGACCTGCGGGGGTTGGTC
>T._neofusisporus_AS3.15415_
CTGAC---TTGTC--AGGCAAATCATCTCTGCTGAGCACGGTCTCGATGGCTCTGGTGTG
TAAGTATT--AT-ACGA-TTC-GAAT-CCAGCTACAA-TCCGACA--G-TATCTGAT---
-CATC-AACAGCTACAATGGCTCCTCCGACCTCCAGTTGGAGCGTATGAACGTCTACTTC
AACGAGGTGCGTTAGGATT-TCC----TCG----GCTCATGCA---GAA-------C-AA
AC-----------AC---TC--A-T---ATG--AA-TAGGCCTCCGGCAACAAATACGTC
CCCCGTGCTGTCCTCGTCGACTTGGAGCCCGGCTGACTAG-CCG---TTTTGATG-AATA
GGACAAGGATGGAGATGGTGAGTTTCTTACGAA----CACG------A--AC-GACAACG
ATACGATTTTTGGAGAATA--------TTAT---------------GAC----TACGAAC
AACATATTGATAAAGTC-C-AATAGGTCAGATCACAACCAAGGAACTGGGCACCGTCATG
CGTTCCCTCGGCCAGAACCCCTCCGAATCTGAATTGCAGGACATGATCAACGAAGTCGAC
GCTGACAACAACGGCACAATCGATTTCCCTGGTATGA----CAGTACACAAA--------
--------ATTGCAATTT----------TTGGAG-GGCAG----T-ACTAACTGCC--GC
-----AGAATTCTTGACAATGATGGCCCGCAAAATGAAGGATACCGACTCCGAGGAAGAA
ATCCGTGAGGCTTTCAAGGTGTTTGACCGTGACACA-CCTGTTGCTTTGGCGGGCCCACC
GGGGCTCACCTGGTCGCCGGGGGACG--TCTGTCCCCGGGCCCGCGCCCGCCGAAG-CGC
TCTGAGAACCCTGATGAAGATGG-GCTGTCTGAGTA-CTATG-AAAATTGTCAAAACTTT
CAACAATGGATCTCTTGGTTCCGGCATCGATGAAGAACGCAGCGAAATGCGATAAGTAAT
GTGAATTGCAGAATTCCGTGAATCATCGAATCTTTGAACGCACATTGCGCCCCCTGGCAT
TCCGGGGGGCATGCCTGTCCGAGCGTCATTTCTGCCCTCAAGCGCGGCTTGTGTGTTGGG
TGCGGTCCCCC-------C-GGGGACCTGCCCGAAAGGCAGCGGCGACGTCCGTTTGGGT
CCTCGAGCGTATGGGGCTTTGTCACTCG-CTCGGGACGGACCCGCGGGGGTTGGTC
>T._oumae-annae_DTO_269E8_
CTGAT----TCTTTCAGGCAAATCATCTCTGCTGAGCACGGTCTCGACGGCTCTGGTGTG
TAAGTGTT--AC-ACGA-TTC-GAAT-CCAGCTACAA-TCCGACA--A-TATCTGAC---
--ATC-AACAGCTACAATGGCTCCTCCGACCTCCAGTTGGAGCGTATGAACGTTTACTTC
AACGAGGTGCGTC-AGACCATCT--CACCACACCAGATAACCC---GAA-------C--A
AA-----------AC---TC--A-TAATTGG--TA-TAGGCCTCCGGCAACAAATATGTC
CCTCGTGCTGTCCTCGTCGACTTGGAGCCCGGCTGACTAG-CCG---TTTTGATG-AGTA
GGACAAGGATGGAGATGGTGAGTGA-CCGC-------CACG------A--AC-GTCGATG
ATACAGTCAACGAATAAGG------G-CTAT-------------CCTTATGATTGCGAAC
AGCATATTGATGGTATTTG-AACAGGTCAGATCACCACCAAGGAATTGGGCACCGTCATG
CGTTCCCTCGGCCAGAACCCCTCCGAATCCGAATTGCAGGACATGATCAACGAGGTCGAC
GCTGACAACAACGGCACAATCGATTTCCCTGGTATGA---------CAT-AA-CCTATCA
GACGCAGCCATATATGAC---------TATCGAGTGGCAG----A-ACTAATTGCC--AC
-----AGAATTCTTGACAATGATGGCCCGCAAAATGAAGGATACCGACTCCGAGGAAGAG
ATCCGTGAGGCTTTCAAGGTGTTTGACCGCGACACA-CCTGTTGCTTTGGCGGGCCCACC
-GGGGCCACCCGGTCGCCGGGGGACGGTTTCGTCCCCGGGCCCGCGCCCGCCGAAG-CGC
CCTGTGAACCCTGATGAAGATGG-GCTGTCTGAGTA-CTATG-AAAATTGTCAAAACTTT
CAACAATGGATCTCTTGGTTCCGGCATCGATGAAGAACGCAGCGAAATGCGATAAGTAAT
GTGAATTGCAGAATTCCGTGAATCATCGAATCTTTGAACGCACATTGCGCCCCCTGGCAT
TCCGGGGGGCATGCCTGTCCGAGCGTCATTTCTGCCCTCAAGCACGGCTTGTGTGTTGGG
TGCGGTCCCCC-------C-GGGGACCTGCCCGAAAGGCAGCGGCGACGTCCGTCT-GGT
CCTCGAGCGTATGGGGCTCTGTCACTCG-CTCGGGACGGACCTGCGGGGGTTGGTC
>T._panamensis_CBS_128.89_
CTGAC--TCTTTC-CAGGCAAATCATCTCTGCTGAGCACGGTCTCGACGGCTCTGGTGTG
TAAGTGTTGGAC-ACGA-TTC-GAACTCCGGCTGCAA-TCCGACA--A-TTTTTAAC---
-GATC-AACAGTTACAATGGCTCCTCCGACCTCCAGTTGGAGCGTATGAACGTCTACTTC
AACGAGGTGCGTTAGGAACAGTC------G----ATCCAAGCG--AGAA---------AC
AA-----------AC---TC--ATCAATTGA--TA-TAGGCCCCCGGCAACAAATATGTC
CCTCGTGCCGTCCTCGTCGACTTGGAGCCCGGCTGACGCG-CCG---TGTTGATG-AGTA
GGACAAGGATGGCGATGGTGAGTGATCCGC-------CACG------A--GC-ACCAACA
ATGCAG-TTTTGAGCAAGG------G-ATAT-----------GTATGATGAAACATGAAC
AACGGATTGATTGTATCTA-AATAGGTCAAATCACAACCAAGGAACTCGGCACCGTCATG
CGTTCCCTCGGCCAGAACCCCTCCGAATCCGAATTGCAGGACATGATCAACGAGGTCGAC
GCCGACAACAACGGCACAATCGATTTCCCTGGTATGA----------GCCAA-----CCC
--------GTCTACGTTT----GTTA----CGGG-GGCAG----A-ACTAACTGCC-TAC
-----AGAATTCTTGACAATGATGGCTCGCAAAATGAAGGATACCGACTCCGAAGAAGAG
ATCCGTGAGGCTTTCAAGGTGTTTGACCGCGACACA-CCTGTTGCTTTGGCGGGCCCACC
-GGGGCCACCCGGTCGCCGGGGGACG----CGTCCCCGGGCCCGCGCCCGCCGAAG-CGC
CCTGTGAACCCTGATGAAGATGG-GCTGTCTGAG-A-CGATG-AAAATTGTCAAAACTTT
CAACAATGGATCTCTTGGTTCCGGCATCGATGAAGAACGCAGCGAAATGCGATAAGTAAT
GTGAATTGCAGAATTCCGTGAATCATCGAATCTTTGAACGCACATTGCGCCCCCTGGCAT
TCCGGGGGGCATGCCTGTCCGAGCGTCATTTCTGCCCTCAAGCACGGCTTGTGTGTTGGG
TGCGGTCCCCC-------C-GGGGACCTGCCCGAAAGGCAGCGGCGACGCCCGTC--GGT
CCTCGAGCGCATGGGGCTT-GTCACTCG-CTCGGGATGGACCTGCGGGGGTTGGTC
>T._penicillioides_AS3.15822_
CTGAC--TCTTTC-CAGGCAAATCATCTCTGCTGAGCACGGTCTCGACGGCTCTGGTGTG
TAAGTGTT-GAT-ACGA-ATCGAAAT-CC---TATCA-TTCGACA--A-CATCTGAT---
-AATC-AACAGTTACAATGGCTCCTCCGACCTCCAGTTGGAGCGTATGAACGTCTACTTC
AATGAGGTGCGTT-AGAAACCAC----TCG----ACTCAACCA---GAC-------C-CC
AA-----------AC---TC--A-TCAATTG--CG-TAGGCTTCCGGCAACAAATATGTC
CCTCGTGCTGTCCTCGTCGACTTGGAGCCCGGCTGACTAG-CCG---TTTTGATG-AGTA
GGACAAGGATGGAGATGGTGAGTGA--TGA-------CATG------A--AC-ACCAACG
A-AATGGCTCTCGATAGGA------A-T-----------------------------AAC
A-GATATTAACGATGTCTG-ACTAGGTCAAATCACAACCAAGGAACTGGGCACCGTCATG
CGTTCCCTCGGCCAGAACCCCTCCGAATCCGAACTGCAAGACATGATCAATGAAGTCGAC
GCTGACAACAACGGCACAATCGATTTCCCTGGTATGA----------AC-AA-----TAA
G-------TTTAT-GGGT----ATTAGTTAGGAT-GGCAG----A-ACTAATTGTC-TAC
-----AGAATTCTTGACAATGATGGCCCGCAAAATGAAGGATACCGACTCCGAGGAAGAG
ATCCGCGAGGCTTTCAAGGTGTTTGACCGCGACACA-CCTGTTGCTTTGGCGGGCCCACC
-GGGGCCACCCGGTCGCCGGGGGACG--CTCGTCCCCGGGCCCGCGCCCGCCGAAG-CGC
CCTGTGAACCCTGATGAAGATGG-GCTGTCTGAGTA-CTATG-AAAATTGTCAAAACTTT
CAACAATGGATCTCTTGGTTCCGGCATCGATGAAGAACGCAGCGAAATGCGATAAGTAAT
GTGAATTGCAGAATTCCGTGAATCATCGAATCTTTGAACGCACATTGCGCCCCCTGGCAT
TCCGGGGGGCATGCCTGTCCGAGCGTCATTTCTGCCCTCAAGCACGGCTTGTGTGTTGGG
TGTGGTCCCCC-------C-GGGGACCTGCCCGAAAGGCAGCGGCGACGTCCGTCT-GGT
CCTCGAGCGTATGGGGCTTTGTCACTCG-CTCGGGAAGGACCTGCGGGGGTTGGTC
>T._pinophilus_CBS_631.66_
TTGAC---TTTTC-CAGGCAAATCATCTCTGCTGAGCATGGCCTCGATGGCTCTGGTGTG
TAAGTATT--AC-ACGA-TTC-GAAT-GCAGCTACAA-TCCGACA--A-GATCTGAT---
-AATC-AACAGCTACAATGGCTCCTCCGACCTCCAGTTGGAGCGTATGAACGTTTACTTC
AACGAGGTGCGTC-GAACCAATC--CATTG-----TAT-AAGG---GAA-------C--A
AA-----------GC---TC--A--TACTGG--TG-TAGGCCTCCGGCAACAAATACGTT
CCCCGTGCCGTCCTCGTCGACTTGGAGCCCGGCTGACTAG-CCG---TTTTGATG-AGTA
GGACAAGGATGGAGATGGTGAGT---CCGC-------CACG------A--AC--ACGACG
ATATTTGTCTCGAACAAAG------GTTTTT---------------------TCACGAGC
A-TATATTGATAAAATC-T-AATAGGCCAAATTACAACTAAGGAACTGGGCACCGTTATG
CGTTCCCTCGGCCAGAACCCCTCCGAATCCGAACTGCAGGACATGATCAACGAAGTCGAC
GCTGACAACAACGGCACAATCGATTTCCCTGGTATGA---------TAT-AA--------
-----TTGTTCACGGGTT----TATA----CGAT-GGCAG----T-ACTAACTGCC--GC
-----AGAATTCTTGACAATGATGGCCCGCAAAATGAAGGATACCGACTCCGAGGAAGAG
ATCCGTGAAGCTTTCAAGGTGTTTGACCGTGACACA-CCTGTTGCTTTGGCGGGCCCACC
-GGGGCCACCTGGTCGCCGGGGGACG--CACGTCTCCGGGCCCGCGCCCGCCGAAG-CGC
TCTGTGAACCCTGATGAAGATGG-GCTGTCTGAGTA-CTGTG-AAAATTGTCAAAACTTT
CAACAATGGATCTCTTGGTTCCGGCATCGATGAAGAACGCAGCGAAATGCGATAAGTAAT
GTGAATTGCAGAATTCCGTGAATCATCGAATCTTTGAACGCACATTGCGCCCCCTGGCAT
TCCGGGGGGCATGCCTGTCCGAGCGTCATTTCTGCCCTCAAGCACGGCTTGTGTGTTGGG
TGTGGTCCCCC-------C-GGGGACCTGCCCGAAAGGCAGCGGCGACGTCCGTCT-GGT
CCTCGAGCGTATGGGGCTCTGTCACTCG-CTCGGGAAGGACCTGCGGGGGTTGGTC
>T._pratensis_NRRL_62170_
CTGAC----TTTCCCAGGCAAATCATCTCTGCTGAGCACGGTCTCGATGGCTCTGGTGTG
TAAGTATT--GC-ACGA-TTC-GAAT-CCAGCAACAA-TCCGACG--A-TATCTGAT---
-AATC-AACAGCTACAATGGCTCCTCCGACCTCCAGTTGGAGCGTATGAACGTCTATTTC
AACGAGGTGTGCC-GAACCAATC--CATCG-----TAT-AACG---GAA-------C--A
AT-----------AC---TT--A--TATTAG--TA-TAGGCCTCCGGCAACAAATACGTT
CCCCGTGCTGTCCTCGTCGACTTGGAGCCCGGCTGACTAG-CCG---TTTTGATG-AGTA
GGACAAGGATGGAGATGGTGAGT---CCGC-------CACG------A--AC--ACGACG
ATATTCGTCTCGAGCAAAG--------TTTT------------------CTTTCACGAGC
A-TATATTGATAAAATC-T-AATAGGCCAAATTACAACCAAGGAACTGGGCACCGTTATG
CGTTCCCTCGGCCAGAACCCCTCCGAATCCGAACTGCAGGACATGATCAACGAAGTCGAC
GCTGATAACAACGGCACAATCGATTTCCCTGGTATGA---------TAT-AA--------
-----TTGTTCACGGGTT----AATA----CGAT-GGCAG----T-ACTAACTGCC--GC
-----AGAATTCTTGACAATGATGGCCCGCAAAATGAAGGATACCGACTCTGAGGAAGAG
ATCCGTGAAGCTTTCAAGGTGTTTGACCGTGACACA-CCTGTTGCTTTGGCGGGCCCACC
-GGGGCCACCTGGTCGCCGGGGGACG--CACGTCCCCGGGCCCGCGCCCGCCGAAG-CGC
TCTGTGAACCCTGATGAAGATGG-GCTGTCTGAGTA-CTATG-AAAATTGTCAAAACTTT
CAACAATGGATCTCTTGGTTCCGGCATCGATGAAGAACGCAGCGAAATGCGATAAGTAAT
GTGAATTGCAGAATTCCGTGAATCATCGAATCTTTGAACGCACATTGCGCCCCCTGGCAT
TCCGGGGGGCATGCCTGTCCGAGCGTCATTTCTGCCCTCAAGCACGGCTTGTGTGTTGGG
TGTGGTCCCCC-------C-GGGGACCTGCCCGAAAGGCAGCGGCGACGTCCGTCT-GGT
CCTCGAGCGTATGGGGCTCTGTCACTCG-CTCGGGAAGGACCTGCGGGGGTTGGTC
>T._primulinus_CBS_321.48_
CTGAC---TCTTTCCAGGCAAATCATCTCTGCTGAGCACGGTCTCGACGGCTCTGGTGTG
TAAGTATT--AC-GCGA-TTC-GAAC-CCAGCTACAA-TTCGACA--A-TATCTGAT---
-CTTC-AACAGCTACAATGGCTCCTCCGACCTCCAGTTGGAGCGTATGAACGTCTACTTC
AACGAGGTGCGTC-AGACCACTT---ACCA-----GATAAACC---GAA-------C-GA
AA-----------AC---TC--ATATTTTAA-----TAGGCCTCCGGCAACAAATATGTC
CCCCGTGCTGTCCTCGTCGACTTGGAGCCCGGCTGACCAG-CCG---TTTTGATG-AGTA
GGACAAGGATGGAGATGGTGAGTGA-CCAC---------CG------A--AC-ACCAACG
TTACAGTCAACGAATAAGG------G-CTAT---------CTTTATGAT----TGGGAAC
A-GGTATTAAT--CGTC-G-AATAGGTCAAATCACAACCAAGGAACTGGGCACCGTCATG
CGTTCCCTCGGCCAGAACCCCTCCGAATCCGAGTTGCAGGACATGATCAACGAAGTCGAC
GCTGACAACAACGGCACAATCGATTTCCCTGGTATGA---------CTC-AT--------
--------CACGTCTATTGCTTGATA----CGAT-GGCAG----T-ACTGACCGCT--GC
-----AGAATTTTTGACAATGATGGCCCGCAAAATGAAGGATACCGACTCCGAGGAAGAG
ATCCGCGAGGCTTTCAAGGTGTTTGACCGCGACACA-CCTGTTGCTTTGGCGGGCCCACC
-GGGGCCACCCGGTCGCCGGGGGACG--CTCGTCCCCGGGCCCGCGCCCGCCGAAG-CGC
CCTGTGAACCCTGATGAAGATGG-GCTGTCTGAGTA-TTATG-AAAATTGTCAAAACTTT
CAACAATGGATCTCTTGGTTCCGGCATCGATGAAGAACGCAGCGAAATGCGATAAGTAAT
GTGAATTGCAGAATTCCGTGAATCATCGAATCTTTGAACGCACATTGCGCCCCCTGGCAT
TCCGGGGGGCATGCCTGTCCGAGCGTCATTTCTGCCCTCAAGCGCGGCTTGTGTGTTGGG
TGCGGTCCCCC-------C-GGGGACCTGCCCGAAAGGCAGCGGCGACGTCCGTCC-GGT
CCTCGAGCGTATGGGGCTTTGTCACTCG-CTCGGGAAGGACCTGCGGGGGTTGGTC
>T._pseudofuniculosus_FMR_15307_
CTGAC----TCGTCCAGGCAAATCATCTCTGCTGAGCACGGTCTCGACGGCTCCGGTGTG
TAAGTATT---C-ACGA-TCC-GAAA-CCAACTACAA-TCAGACA--G-TATCTGAT---
-AATC-AACAGCTACAATGGCTCCTCCGATCTCCAGTTGGAGCGTATGAACGTCTACTTC
AACGAGGTGCGTA-AATCAAAGT--CATCG-----TACAAAC----GGA-------TATA
AA-----------TC---TC--A--TAACGG--TC-CAGGCCTCTGGCAACAAATATGTC
CCTCGTGCTGTCCTGGTCGATTTGGAGCCCGGCTGACTAG-CCG---TTGAAATA-ATTA
GGACAAGGATGGAGATGGTGAGT---CCGC-------CACG------A--AC-GATAACC
A-GATGATCTTGAGCAAAG------T-TTAT---------------CGC----ATCGAAT
A-TATATTAACTATATT-T-AAAAGGCCAAATCACAACCAAGGAACTGGGCACTGTCATG
CGTTCCCTCGGCCAGAACCCCTCCGAATCCGAATTGCAGGACATGATCAACGAAGTCGAT
GCTGACAACAACGGAACAATCGATTTCCCTGGTATGA----CAAACCGCAAA--------
--------CTCTCAGTTT-----------TCTAC-TGCAG----T-GCTAACTAAC--AT
-----AGAATTCTTGACTATGATGGCCCGCAAAATGAAGGATACTGACTCCGAGGAAGAG
ATCCGTGAGGCTTTCAAGGTGTTTGACCGTGACACA-CCTGTTGCTTTGGCGGGCCCACT
-GGGGCTCCCTGGTCGCCGGGGGACG--CCTGTCCCCGGGCCCGCGCCCGCCGAAG-CGC
TTCGTGAACCCTGATGAAGAAGG-GCTGTCTGAGTA-CTATG-AAAATTGTCAAAACTTT
CAACAATGGATCTCTTGGTTCCGGCATCGATGAAGAACGCAGCGAAATGCGATAAGTAAT
GTGAATTGCAGAATTCCGTGAATCATCGAATCTTTGAACGCACATTGCGCCCCCTGGCAT
TCCGGGGGGCATGCCTGTCCGAGCGTCATTTCTGCCCTCAAGCACGGCTTGTGTGTTGGG
TGTGGTCCCCC-------C-GGGGACCTGCCCGAAAGGCAGCGGCGACGTCCGTCT-GGT
CCTCGAGCGTATGGGGCTCTGTCACTCG-CTCGGGAAGGACCTGCGGGGGTTGGTC
>T._purgamentorus_CBS_113145_
CTGAC---TCTTTCCAGGCAAATCATCTCTGCTGAGCACGGTCTCGATGGCTCTGGTGTG
TAAGTATT-TGC-ACAA-TTC-GAAT-CCAGTTACAA-TCCGATC--A-TATCTGAT---
-AATC-AACAGCTACAATGGCTCCTCCGACCTCCAGTTGGAGCGTATGAACGTTTACTTC
AACGAGGTGCGTC-AGACCAATC--CACCG-----GATAAAAA---AAA-------C-AA
AA-----------AC---TC--ATTAATTGA--TA-CAGGCCTCCGGCAACAAATACGTT
CCCCGTGCCGTCCTCGTCGACTTGGAGCCCGGCTGACTAG-CAG---TTTTGATG-CGTA
GGACAAGGATGGAGATGGTGAGTGA-CCAC-------CACG------G--AC-ACCGACG
A-TACAGTCATGAATGAAG------A-CTGT---------CTTCATAAC----TACGAAC
AATCCATTGATGAATTC-G-AATAGGTCAAATCACAACCAAGGAACTGGGCACTGTCATG
CGTTCCCTCGGCCAAAACCCCTCCGAATCTGAATTGCAGGACATGATCAATGAAGTCGAC
GCTGACAACAACGGCACAATCGATTTTCCTGGTATGG---------TTTAAA--------
--------CTCGTTTGC-----GCTGGATACGGT-GGCAG----C-ACTAACTGCT--AC
-----AGAATTCTTGACAATGATGGCCCGCAAAATGAAGGATACCGACTCCGAAGAAGAA
ATCCGCGAGGCTTTCAAGGTGTTTGACCGTGACACA--CCGTTGCTTTGGCGGGCCCACC
-GGGGCCACCCGGTCGCCGGGGGACG--TCCGTCCCCGGGCCCGCGCCCGCCGAAG-CGC
CCTGTGAACCCGAATGAAGATGG--CTGTCTGAGTA-CTATTGAAAATTGTCAAAACTTT
CAACAATGGATCTCTTGGTTCCGGCATCGATGAAGAACGCAGCGAAATGCGATAAGTAAT
GTGAATTGCAGAATTCCGTGAATCATCGAATCTTTGAACGCACATTGCGCCCCCTGGCAT
TCCGGGGGGCATGCCTGTCCGAGCGTCATTTCTGCCCTCAAGCACGGCTTGTGTGTTGGG
TGCGGTCCCCC-------C-GGGGACCTGCCCGAAAGGCAGCGGCGACGTCCGTCT-GGT
CCTCGAGCGTATGGGGCTCTGTCACTCG-CTCGGGACGGACCTGCGGGGGTTGGTC
>T._purpureogenus_CBS_286.36_
CTGAC---TATTTTCAGGCAAATCATCTCTGCTGAGCACGGTCTCGATGGATCCGGCGTG
TAAGTGTT-GAT-GGGA-TTCGAAAT-CCATCTACAA-TTCGACC--G-TATCTGAT---
-AATC-AACAGTTACAATGGCTCCTCCGACCTCCAGTTGGAGCGTATGAACGTTTACTTC
AACGAGGTGCGTC--GAACAACC--AACCA----ATAGAAACA---AAA-------ACAA
AA-----------AC---TCATATCCAATGCTTAA-CAGGCTTCCGGCAACAAATATGTT
CCTCGTGCTGTCCTCGTCGACTTGGAACCCGGCTAATTAGCCCG---TTTGGATG-AGTA
GGACAAGGATGGTGATGGTGAGT---TCAC-------CCGGACACGCA--GCGATCAACG
ATAAGA------------------------------------------C----TCTGAAC
AGGATATTTACTATATC-G-ATTAGGTCAAATCACAACCAAGGAACTGGGCACCGTCATG
CGCTCCCTCGGCCAGAACCCCTCCGAATCCGAATTGCAGGACATGATCAACGAAGTTGAC
GCTGACAACAACGGCACAATCGATTTCCCTGGTATGA---------T---GA--------
--CTCT-CGCTACAATCT----ACTGC---GGATAGGTA-------ACTGATTGAT--AA
TGGATAGAATTCTTGACAATGATGGCCCGCAAAATGAAGGATACCGACTCCGAGGAAGAG
ATCCGTGAGGCTTTCAAGGTGTTTGACCGTGACACA-CCTGTTGCTTCGGCGGGCCCACC
-GGGGCCACCCGGTCGCCGGGGGACA--TCCGTCCCCGGGCCCGCGCCCGCCGAGG-CGC
TCTGTGAACCCTGATGAAGATGG-GCTGTCTGAGGA--TATG-AAAATTGTCAAAACTTT
CAACAATGGATCTCTTGGTTCCGGCATCGATGAAGAACGCAGCGAAATGCGATAAGTAAT
GTGAATTGCAGAATTCCGTGAATCATCGAATCTTTGAACGCACATTGCGCCCCCTGGCAT
TCCGGGGGGCATGCCTGTCCGAGCGTCATTTCTGCCCTCAAGCACGGCTTGTGTGTTGGG
TGTGGTCCCCC---------GGGGACCTGCCCGAAAGGCAGCGGCGACGTCCGTC--GGT
CCTCGAGCGTATGGGGCTC-GTCACTCG-CTCGGGAAGGACCTGCGGGGGTTGGTC
>T._qii_AS3.15414_
CTGAC---TCTTTCCAGGCAAATCATCTCCGCTGAGCACGGTCTCGACGGCTCTGGTGTG
TAAGTGTT-GAT-ACGA-ATCGAAAT----CCTACAA-TTCGACA--C-TATCTGAT---
-AATC-AACAGCTACAATGGCTCCTCCGACCTCCAGTTGGAGCGTATGAACGTTTACTTC
AACGAGGTGCGTTAGAATCACTC----------GACTCAAACG---AAA-------C-AC
AG-----------AC---TC--A-TCAATTG--CA-TAGGCTTCCGGCAACAAGTATGTC
CCTCGTGCTGTCCTCGTCGATTTGGAGCCCGGCTGACTCG-CCG---TTTTGATG-AGTA
GGACAAGGATGGAGATGGTGAGTGAGCCGC-------AATG------A--TC-ACCAACG
ATGCAGTCTTTGGACGAGT------A--AAT---------------CAG----CACGAAC
AGTATCCTGACTATATCTG-AATAGGTCAAATCACAACCAAGGAACTGGGCACCGTCATG
CGTTCCCTCGGCCAGAACCCCTCCGAATCCGAACTGCAGGACATGATCAACGAAGTCGAC
GCTGACAACAACGGCACAATCGATTTCCCTGGTATGA---------CAC-AA-----TCA
T-------CTTAC-GGTC----GCTA----CGAT-GGCAG----AGACTAACTGCC-TAC
-----AGAATTCCTGACAATGATGGCCCGCAAAATGAAGGATACCGACTCCGAGGAAGAG
ATCCGTGAGGCTTTCAAGGTGTTTGACCGCGACATA-CCTGTTGCTTTGGCGGGCCCACC
-GGGGCCACCCGGTCGCCGGGGGACG--CTCGTCCCCGGGCCCGCGCCCGCCGAAG-CGC
TCTAAGAACCCTGATGAAGATGG-GCTGTCTGAGTA-ATTTG-AAAATTGTCAAAACTTT
CAACAATGGATCTCTTGGTTCCGGCATCGATGAAGAACGCAGCGAAATGCGATAAGTAAT
GTGAATTGCAGAATTCCGTGAATCATCGAATCTTTGAACGCACATTGCGCCCCCTGGCAT
TCCGGGGGGCATGCCTGTCCGAGCGTCATTTCTGCCCTCAAGCACGGCTTGTGTGTTGGG
TGTGGTCCCTC-------C-GGGGACCTGCCCGAAAGGCAGCGGCGACGTCCGTCT-GGT
CCTCGAGCGTATGGGGCTCTGTCACTCG-CTCGGGAAGGACCTGCGGGGGTTGGTC
>T._rapidus_DI16-148_
CTGAC----TTTTCCAGGCAAATCATCTCTGCTGAGCACGGTCTCGACGGCGCCGGTGTG
TAAGTATT--GC-ACGA-TTC-GAAT-TCAGCTGCAA-TCCGACA--A-TATCTGAT---
-CATC-AACAGCTACAATGGCTCCTCCGACCTCCAGCTAGAGCGTATGAACGTCTACTTC
AACGAGGTGCGTC--AACCAATC--CATCG-----TATAAACG---GAA-------C--A
AA-----------AC---TC--A--CAATGG--TA-TAGGCAAACGGAAACAAATATGTC
CCCCGTGCTGTCCTCGTCGACTTGGAACCCGGCTGACTAG--------TTTGATG--ATA
GGACAAGGATGGAGATGGTGAGT----CGC-------CACG------A--AC-GCCGACC
A-AAAGACCTTGAACAAAG------G-TTAT---------------TGC----TACGAAA
C-GATATTGACTAAATC-G-AATAGGTCAAATCACAACCAAGGAACTGGGCACCGTCATG
CGTTCTCTCGGCCAGAACCCCTCCGAATCTGAATTGCAGGACATGATCAACGAAGTCGAC
GCTGACAACAACGGCACAATCGATTTCCCTGGTATGA----TAAACCACGAA--------
--------CCCGCAATAT-----------TCCAT-GGCAG----T-ACTAACTGCC--GC
-----AGAATTCTTGACAATGATGGCTCGCAAAATGAAGGATACCGACTCCGAGGAAGAG
ATCCGTGAGGCTTTCAAGGTGTTTGACCGTGACACACCCTGTTGCTTTGGCGGGCCCACC
-GTG----CCCGGTCGCCGGGGGACC--ACCGTCCCCGGGCCCGCGCCCGCCGAAG-CGC
TCTGTGAACCCTGATGAAGATGG-GCTGTCTGAGTA-GTATG-AAAATCGTCAAAACTTT
CAACAATGGATCTCTTGGTTCCGGCATCGATGAAGAACGCAGCGAAATGCGATAAGTAAT
GTGAATTGCAGAATTCCGTGAATCATCGAATCTTTGAACGCACATTGCGCCCCCTGGCAT
TCCGGGGGGCATGCCTGTCCGAGCGTCATTTCTGCCCTCAAGCACGGCTTGTGTGTTGGG
TGTGGTCCCCC-------C-GGGGACCTGCCCGAAAGGCAGCGGCGACGTCCGTCT-GGT
CCTCGAGCGTATGGGGCTCTGTCACTCG-CTCGGGAAGGACCTGCGG-GGTTGGTC
>T._ruber_DTO193H6_
CTGAC---TAGAC-CAGGCAAATCATCTCTGCTGAGCACGGTCTCGATGGCTCTGGTGTG
TAAGTATT--TC-ACAA-TTG-GAAT-ACACCTACAG-TTCGACG--A-TATCTGAT---
-CATC-GACAGCTACAATGGCTCCTCCGACCTCCAGTTGGAGCGTATGAACGTCTACTTC
AACGAGGTGCGTTAGAAAGTCTC----TCG----ACTCCTACA---GAA-------C-AG
AC-----------AC---TC--A-T---TCA--TC-TAGGCCTCCGGCAACAAATATGTC
CCTCGTGCCGTCCTCGTCGATTTGGAGCCCGGCTGACTAG-CCG---TTTTGATG-AATA
GGACAAGGATGGAGATGGTGAGT----CGC-------CGCG------------AACAATG
A--AACACCTTGAACGAAC------A-TTAC---------------CGC----AGTCAAC
A-GACATTGACCCTATC-G-GACAGGACAAATCACAACCAAGGAACTCGGCACAGTCATG
CGTTCTCTCGGCCAGAACCCCTCCGAATCCGAATTGCAGGACATGATCAACGAAGTCGAC
GCTGACAACAACGGCACAATTGATTTCCCTGGTATGA----CTGACCACCAA--------
--------CTCGCAATAT-----------TTGAT-GGCAG----T-ACTGACTGCC--GC
-----AGAATTCTTGACAATGATGGCCCGCAAAATGAAGGATACCGACTCCGAGGAAGAG
ATCCGTGAGGCTTTCAAGGTGTTTGACCGTGACACA-CCTGTTGCTTTGGCGGGCCCACC
-GGGGTCACCTGGTCGCCGGGGGACA-ATCTGTCCCCGGGCCCGCGCCCGCCGAAG-CGC
TCTGTGAACCCTGATGAAGATGG-GCTGTCTGAGTA-CTATG-AAAATTGTCAAAACTTT
CAACAATGGATCTCTTGGTTCCGGCATCGATGAAGAACGCAGCGAAATGCGATAAGTAAT
GTGAATTGCAGAATTCCGTGAATCATCGAATCTTTGAACGCACATTGCGCCCCCTGGCAT
TCCGGGGGGCATGCCTGTCCGAGCGTCATTTCTGCCCTCAAGCACGGCTTGTGTGTTGGG
TGCGGTCCCCC-------C-GGGGACCTGCCCGAAAGGCAGCGGCGACGTCCGTCT-GGT
CCTCGAGCGTATGGGGCTTTGTCACTCG-CTCGGGAAGGGCTGGCGGGGGTTGGTC
>T._rubicundus_CBS_342.59_
CTGAC----TTTTCCAGGCAAATCATCTCTGCTGAGCACGGTCTCGACGGCTCTGGTGTG
TAAGTATT--AG-ACCG-TAC-GAAT-CCGACTACAA-TCCGACA--G-TATCTGAT---
-TATC-AACAGCTACAATGGCTCCTCCGACCTCCAGTTGGAGCGTATGAACGTCTACTTC
AACGAGGTGCGTT-AGAAAACAT----TCG----ACTCATGCA---GAA-------C--A
AA-----------AC-------ACTCATTGG--TA-TAGGCCTCCGGAAACAAATATGTC
CCCCGTGCTGTCCTCGTCGACTTAGAGCCCGGCTGACTAG--CG---GTTTAATG-AGTA
GGACAAGGATGGAGATGGTGAGT---TCGC-------CATG------A--AC-AACGAAC
A-AAAGACCTTGCTCAAAG------G-TCAT---------------TGC----TGCGAAC
A-GATATTGACTATATC-G-AATAGGTCAAATCACAACCAAGGAATTGGGCACTGTCATG
CGTTCCCTCGGCCAGAATCCCTCCGAATCCGAATTGCAGGACATGATCAACGAAGTCGAC
GCTGACAACAACGGCACAATCGATTTCCCTGGTATGA-----------CGAA-----CCA
CACTACCACTCGCAATAT-----------TCCAT-AGCAG----T-ACTAACTGCT--AC
-----AGAATTCTTGACAATGATGGCCCGCAAAATGAAGGATACCGACTCCGAAGAAGAG
ATCCGTGAGGCTTTCAAGGTGTTCGATCGTGACATAACCTGTTGCTTTGGCGGGCCCACC
-GTGA------GGTCGCCGGGGGACG--AACGTCCCCGGGCCCGCGCCCGCCGAAG-CGC
CCTGTGAACCCTGATGAAGATGG-GCTGTCTGAG---GTACG-AAAATCGTCAAAACTTT
CAACAATGGATCTCTTGGTTCCGGCATCGATGAAGAACGCAGCGAAATGCGATAAGTAAT
GTGAATTGCAGAATTCCGTGAATCATCGAATCTTTGAACGCACATTGCGCCCCCTGGCAT
TCCGGGGGGCATGCCTGTCCGAGCGTCATTTCTGCCCTCAAGCACGGCTTGTGTGTTGGG
TGTGGTCCCCC-------C-GGGGACCTGCCCGAAAGGCAGCGGCGACGTCCGTC--GGT
CCTCGAGCGTATGGGGCTC-GTCACTCG-CTCGGGAAGGACCTGCGGGGGTTGGTC
>T._rufus_CBS_141834_
CTGAC----TCTTCCAGGCAAATCATCTCCGCTGAGCACGGTCTCGACGGCTCTGGTGTG
TAAGTATT---T-ACGA-TTC-GAAT-CCAGCTACAA-TCCGACA--A-TGTCTGAT---
-GATC-AACAGCTACAATGGCTCCTCCGACCTCCAATTGGAGCGTATGAACGTCTACTTC
AACGAGGTGCGTC-GAACCAATC--CATCG-----CGTAAACG---GAA-------C--A
AA-----------AC---TC--A--TTATGG--TA-TAGGCCTCCGGCAACAAATATGTC
CCCCGTGCTGTCCTCGTCGACTTGGAGCCCGGCTGACTAG-CCG---GTTTGATG-AGTA
GGACAAGGATGGAGATGGTGAGT---CCGC-------CACG------A--AC-AACAACC
A-AATGGCCTCGAACAAAG------G-TCAT---------------CGC----TGCGAAC
A-GATATTGACTATATC-G-AATAGGCCAAATCACAACCAAGGAACTGGGCACCGTCATG
CGTTCCCTCGGCCAGAACCCCTCCGAATCCGAATTGCAGGACATGATCAACGAGGTCGAC
GCTGACAACAACGGCACAATCGACTTTCCTGGTATGA----CAAACCACAAA--TGACAA
ACCACAAATTCGCAATAT-----------TATAT-GGCAG----T-ACTAACTGCC--GC
-----AGAATTCTTGACAATGATGGCCCGCAAAATGAAGGATACCGACTCCGAGGAAGAG
ATCCGCGAGGCTTTCAAGGTGTTTGACCGTGACACA-CCTGTTGCTTTGGCGGGCCCACC
-GGGGCCACCTGGTCGCCGGGGGACG--CACGTCCCCGGGTCCGCGCCCGCCGAAG-CGC
TCTGTGAACCCTGATGAAGATGG-GCTGTCTGAGTA-CTATG-AAAATTGTCAAAACTTT
CAACAATGGATCTCTTGGTTCCGGCATCGATGAAGAACGCAGCGAAATGCGATAAGTAAT
GTGAATTGCAGAATTCCGTGAATCATCGAATCTTTGAACGCACATTGCGCCCCCTGGCAT
TCCGGGGGGCATGCCTGTCCGAGCGTCATTTCTGCCCTCAAGCACGGCTTGTGTGTTGGG
TGAGGTCCCCC-------C-GGGGACCTGCCCGAAAGGCAGCGGCGACGTCCGTCT-GGT
CCTCGAGCGTATGGGGCTCTGTCACTCG-CTCGGGAAGGACCTGCGGGGGTTGGTC
>T._sayulitensis_DTO_245H1_
CTGAC----TTTCCCAGGCAAATCATCTCTGCTGAGCACGGTCTCGATGGCTCTGGTGTG
TAAGTATT--GC-ACGATTTC-GAAT-CCGGCTACAA-TCCGACG--A-TATCTGAT---
-AATC-AACAGCTACAATGGCTCCTCCGACCTCCAGTTGGAGCGTATGAACGTCTATTTC
AACGAGGTGTGTC-GAACCAATC--CATCG-----TAT-AACG---GAA-------C--A
AT-----------AC---TT--A--TATTAG--TA-TAGGCCTCCGGCAACAAATACGTT
CCCCGTGCTGTCCTCGTCGACTTGGAACCCGGCTGACTAG-CCG---TTTTGATG-AGTA
GGACAAGGATGGAGATGGTGAGC---CCGC-------CACG------A--AC-AATAACC
A-AAAAGCCTTGAACAAAG------GTTGGT---------------------TCGCGAAC
A-AATATTGATATGCTT-G-AATAGGCCAGATCACAACCAAGGAACTGGGCACCGTCATG
CGTTCTCTCGGCCAGAACCCCTCCGAATCCGAACTGCAGGACATGATCAATGAAGTGGAC
GCTGACAACAACGGCACAATCGATTTTCCTGGTATGA---------TAT-AA--------
-----TTGCTCACGGATT----ATTA----CGAT-GGCAG----T-ACTAATTGCC--GC
-----AGAATTCTTGACAATGATGGCACGCAAAATGAAGGATACCGACTCGGAAGAAGAG
ATCCGTGAGGCTTTCAAGGTGTTTGACCGTGACACA-CCTGTTGCTTTGGCGGGCCCACC
-GGGGCCACCTGGTCGCCGGGGGACG--CACGTCCCCGGGCCCGCGCCCGCCGAAG-CGC
TCTGTGAACCCTGATGAAGATGG-GCTGTCTGAGTA-CTGTGAAAAATTGTCAAAACTTT
CAACAATGGATCTCTTGGTTCCGGCATCGATGAAGAACGCAGCGAAATGCGATAAGTAAT
GTGAATTGCAGAATTCCGTGAATCATCGAATCTTTGAACGCACATTGCGCCCCCTGGCAT
TCCGGGGGGCATGCCTGTCCGAGCGTCATTTCTGCCCTCAAGCACGGCTTGTGTGTTGGG
TGTGGTCCCCC-------C-GGGGACCTGCCCGAAAGGCAGCGGCGACGTCCGTCT-GGT
CCTCGAGCGTATGGGGCTCTGTCACTCG-CTCGGGAAGGACCTGCGGGGGTTGGTC
>T._shilinensis_XCW_SN259_
GTGCT----GCTTTCTGGCAAATCATCTCTGCTGAGCACGGTCTCGATGGCTCTGGTGTG
TAAGTATT--GC-ACGG-CTC-GACT-CTAGCTACAA-TCCGACA--A-TATCTGAT---
-CATC-AATAGCTACAATGGCTCCTCCGACCTCCAGTTGGAGCGTATGAACGTCTACTTC
AACGAGGTGCGTT-AGACCACCC---ACCA-----GACGAACC---GAA-------C--G
AA-----------AC---TC--A-TAATTGA---A-TAGGCCTCCGGCAACAAATATGTC
CCCCGTGCTGTCCTCGTCGACTTGGAGCCCGGCTGACTAG-TCG---TTTTGATG-AGTA
GGACAAGGATGGAGATGGTGAGTGACC----------CACG------A--AC-ACCAACG
ATACAGTCAATGAACGAGG------G-CTAT---------CTTTGTGAT----TACGAAC
A-GATATTGAT--TATC-G-AATAGGTCAAATCACAACCAAGGAATTGGGCACCGTCATG
CGTTCCCTCGGCCAGAACCCTTCCGAATCCGAATTGCAGGACATGATCAACGAAGTCGAC
GCTGACAACAACGGCACAATCGATTTCCCTGGTATGA---------CCC-AA--------
--------CACTTCTCTCGCTTAATA----CGAT-GGCAG----T-ACTGACCGCT--GC
-----AGAATTCTTGACAATGATGGCCCGCAAAATGAAGGATACCGACTCCGAGGAAGAG
ATCCGCGAGGCTTTCAAGGTGTTTGACCGCGACATA-CCTGTTGCTTTGGCGGGCCCACC
-GGGGCCACCCGGTCGCCGGGGGACG--CTTGTCCCCGGGCCCGCGCCCGCCGAAG-CGC
CCTGTGAACCCTGATGAAGATGG-GCTGTCTGAGTA-CTATG-AAAATTGTCAAAACTTT
TAACAATGGATCTCTTGGTTCCGGCATCGATGAAGAACGCAGCGAAATGCGATAAGTAAT
GTGAATTGCAGAATTCCGTGAATCATCGAATCTTTGAACGCACATTGCGCCCCCTGGCAT
TCCGGGGGGCATGCCTGTCCGAGCGTCATTTCTGCCCTCAAGCCCGGCTTGTGTGTTGGG
TGCGGTCCCCC-------C-GGGGACCTGCCCGAAAGGCAGCGGCGACGTCCGTCC-GGT
CCTCGAGCGTATGGGGCTTTGTCACTCG-CTCGGGAAGGACCTGCGGGGGTTGGTC
>T._siamensis_CBS_475.88_
CTGAC----TTTTTCAGGCAAATCATCTCTGCTGAGCACGGTCTCGATGGCTCTGGTGTG
TAAGTATT---C-ACGACCTC-GAAT-CCAGCTACAA-TCCGACA--A-TATCTGAT---
-CGTC-AACAGCTACAATGGCTCCTCCGACCTCCAGTTGGAGCGTATGAACGTCTACTTC
AACGAGGTGCGTC-GTACCAATC--CACCA-----TAT-GACG---AAA----------C
AA-----------AC---TT--A--CAATGG--TATTAGGCCTCCGGCAACAAATACGTC
CCCCGTGCTGTCCTCGTCGACTTGGAGCCCGGCTGACTAG-CCG---GTTTGATG-AATA
GGACAAGGATGGAGATGGTGAGT----CGC-------CACGAACACAA--AC-AACAACC
A-AACGACTTTGAACAAAG------G-CTAT---------------------CAACGGAC
A-GTTATTGACTCTATC-G-AATAGGTCAAATCACAACCAAGGAACTGGGCACCGTCATG
CGTTCCCTCGGCCAGAACCCCTCGGAATCCGAATTGCAGGACATGATCAACGAGGTCGAC
GCTGACAACAACGGCACAATCGATTTTCCTGGTATGA-----------CAAA-----GCA
CACAACTACTCGCAATAT-----------TCCAT-GGCAG----T-ACTAACTGCT--GC
-----AGAATTCCTGACAATGATGGCCCGCAAAATGAAGGATACCGACTCCGAGGAAGAG
ATCCGCGAGGCCTTCAAGGTGTTTGATCGTGACACA-CCCGTTGCTTTGGCGGGCCCACC
-GGGGCCACCTGGTCGCCGGGGGACG--TCCGTCCCCGGGCCCGCGCCCGCCGAAG-CGC
TCTGTGAACCCTGATGAAGATGG-GCTGTCTGAG-A-CTATG-AAAATTGTCAAAACTTT
CAACAATGGATCTCTTGGTTCCGGCATCGATGAAGAACGCAGCGAAATGCGATAAGTAAT
GTGAATTGCAGAATTCCGTGAATCATCGAATCTTTGAACGCACATTGCGCCCCCTGGCAT
TCCGGGGGGCATGCCTGTCCGAGCGTCATTTCTGCCCTCAAGCACGGCTTGTGTGTTGGG
TGCGGTCCCCC-------C-GGGGACCTGCCCGAAAGGCAGCGGCGACGTCCGTC--GGT
CCTCGAGCGTATGGGGCTC-GTCACTCG-CTCGGGAAGGACCTGCGGGGGTTGGTC
>T._soli_NRRL_62165_
CTGAC----TTTCCCAGGCAAATCATCTCTGCTGAGCACGGTCTCGATGGCTCTGGTGTG
TAAGTATT--GC-ACGA-TTC-GAAT-CCAGCTACAA-TCCGACG--A-TATCTGAT---
-AATC-ATCAGCTACAATGGCTCCTCCGACCTCCAGTTGGAGCGTATGAACGTCTATTTC
AACGAGGTGTGTC-GAACCAATC--CATCG-----TAT-AACG---GAA-------C--A
AT-----------AC---TT--A--TATTAG--TA-TAGGCCTCCGGCAACAAATACGTT
CCCCGTGCTGTCCTCGTCGACTTGGAGCCCGGCTGACTAG-CCG---TTTTGATG-AGTA
GGACAAGGACGGAGATGGTGAGT---CCGC-------CACA------A--AC--ACGACG
ATATTTGTGTCGACCAAAG------TCTTTT--------------------TTCACGAGC
A-TATTTTGATAAAATC-C-AATAGGCCAAATTACAACCAAGGAACTGGGCACCGTTATG
CGTTCCCTCGGCCAGAACCCCTCCGAATCCGAGTTGCAGGACATGATCAACGAAGTCGAC
GCTGACAACAACGGCACAATCGATTTCCCTGGTATGA---------TAT-AA--------
-----TCGTTCACGGGTT----AATA----CGAT-GGCAG----T-ACTAATTGCC--GC
-----AGAATTCTTGACAATGATGGCCCGCAAAATGAAGGATACCGACTCCGAGGAAGAG
ATCCGTGAAGCTTTCAAGGTGTTTGACCGTGACACA-CCTGTTGCTTTGGCGGGCCCACC
-GGGGCCACCTGGTCGCCGGGGGACG--CACGTCCCCGGGCCCGCGCCCGCCGAAG-CGC
TCTGTGAACCCTGATGAAGATGG-GCTGTCTGAGTA-CTATG-AAAATTGTCAAAACTTT
CAACAATGGATCTCTTGGTTCCGGCATCGATGAAGAACGCAGCGAAATGCGATAAGTAAT
GTGAATTGCAGAATTCCGTGAATCATCGAATCTTTGAACGCACATTGCGCCCCCTGGCAT
TCCGGGGGGCATGCCTGTCCGAGCGTCATTTCTGCCCTCAAGCACGGCTTGTGTGTTGGG
TGTGGTCCCCC-------C-GGGGACCTGCCCGAAAGGCAGCGGCGACGTCCGTCT-GGT
CCTCGAGCGTATGGGGCTCTGTCACTCG-CTCGGGAAGGACCTGCGGGGGTTGGTC
>T._sparsus_FS1-2_
CTGAC----TTTTTCAGGCAAATCATCTCTGCCGAGCACGGTCTCGATGGCTCTGGTGTG
TAAGTACT---C-CCGA-TTC-GAAT-CCAGCTACAA-TCCGACA--A-TATCTGAT---
-CATC-AACAGCTACAATGGCTCCTCCGACCTCCAGTTGGAGCGTATGAACGTCTACTTC
AACGAGGTGCGTC-GAACCAATC--CACCA-----TATAAC-----GAA---------TC
AA-----------AC---TC--A--CAATGG--TA-TAGGCCTCCGGCAACAAATACGTC
CCCCGTGCTGTCCTCGTCGACTTGGAGCCCGGCTGACTAG-CCG---TTTTGATG-AGTA
GGACAAGGATGGAGATGGTGAGT----CGC-------CACGAACACAA--AC-AACAACT
A-AAAGACATTGAACAAAG------A-TTAT---------------------CGACGAAC
A-GTTATTGACTCTATC-G-AATAGGTCAAATCACAACCAAGGAGCTGGGCACCGTCATG
CGTTCCCTCGGGCAGAACCCCTCCGAATCCGAATTGCAGGACATGATCAACGAGGTCGAC
GCTGACAACAACGGCACAATCGATTTTCCTGGTATGA-----------CAAA-----GCA
TACAACCACTCGCAATAT-----------CACAT-GGCAG----G-ACTAACTGCC--GC
-----AGAATTCCTGACAATGATGGCCCGCAAAATGAAGGATACCGACTCCGAGGAAGAG
ATCCGCGAGGCCTTCAAGGTGTTTGATCGTGACACA-CCCGTTGCTTTGGCGGGCCCACC
-GGGGCCACCCGGTCGCCGGGGGACG--TTCGTCCCCGGGCCCGCGCCCGCCGAAG-CGC
TCTGTGAACCCTGATGAAGATGG-GCTGTCTGAGTA-CCATG-AAAATTGTCAAAACTTT
CAACAATGGATCTCTTGGTTCCGGCATCGATGAAGAACGCAGCGAAATGCGATAAGTAAT
GTGAATTGCAGAATTCCGTGAATCATCGAATCTTTGAACGCACATTGCGCCCCCTGGCAT
TCCGGGGGGCATGCCTGTCCGAGCGTCATTTCTGCCCTCAAGCACGGCTTGTGTGTTGGG
TGCGGTCCCCC-------C-GGGGACCTGCCCGAAAGGCAGCGGCGACGTCCGTCT-GGT
CCTCGAGCGTATGGGGCTTTGTCACTCG-CTCGGGATGGACCTGCGGGGGTTGGTC
>T._stellenboschiensis_CBS_135665_
CTGAC----TGTTTCAGGCAAATCATCTCTGCTGAGCACGGTCTCGACGGCTCCGGTGTG
TAAGTATA--AC-ACGA-TTC-GAAT-CCAGCTACAA-TCCGACA--A-TATCTGAT---
-GATC-AACAGCTACAATGGCTCCTCCGACCTCCAGTTGGAGCGTATGAACGTTTACTTC
AACGAGGTGCGTC-AGACCAATC--CACCA-----GATAAATC---GAA-------C--A
AA-----------AC---TC--A-TCCCTCG---A-TAGGCTTCCGGCAACAAATATGTC
CCTCGTGCTGTCCTCGTCGACTTGGAGCCCGGCTGACTAG-CCG---TTTTGATG-AGTA
GGACAAGGATGGAGATGGTGAGTGA-CCGC-------CACT------C--AC-ACCGACG
A-TCTAGTCTCGAAAAAAG------G-CTAT-------------------TTCTACGAAC
A-GATATTGACGATATCTG-AATAGGTCAAATCACAACCAAGGAACTGGGCACCGTCATG
CGTTCCCTCGGCCAGAACCCCTCCGAATCCGAATTGCAGGACATGATCAACGAGGTTGAC
GCTGACAACAACGGCACAATCGATTTCCCTGGTATGA--CATAGCCTATCAA--------
-------CCGCAAAAATATATGACTA--TTGGAT-GGCAG----A-ACTAACTGCC--AC
-----AGAATTCTTGACAATGATGGCTCGCAAAATGAAGGATACCGACTCCGAGGAAGAG
ATCCGTGAGGCTTTCAAGGTGTTTGACCGCGACACA-CCTGTTGCTTTGGCGGGCCCACC
-GGGGCCACCTGGTCGCCGGGGGACG--TCTGTCTCCGGGCCCGCGCCCGCCGAAG-CGC
TCTGTGAACCCTGATGAAGATGG-GCTGTCTGAGTA-CTATG-AAAATTGTCAAAACTTT
CAACAATGGATCTCTTGGTTCCGGCATCGATGAAGAACGCAGCGAAATGCGATAAGTAAT
GTGAATTGCAGAATTCCGTGAATCATCGAATCTTTGAACGCACATTGCGCCCCCTGGCAT
TCCGGGGGGCATGCCTGTCCGAGCGTCATTTCTGCCCTCAAGCACGGCTTGTGTGTTGGG
TGCGGTCCCCC-------C-GGGGACCTGCCCGAAAGGCAGCGGCGACGTCCGTCT-GGT
CCTCGAGCGTATGGGGCTTTGTCACTCG-CTCGGGACGGACCTGCGGGGGTTGGTC
>T._stipitatus_CBS_375.48_
CTGAC--TA-TTT-CAGGCAAATCATCTCTGCTGAGCACGGTCTCGATGGCTCTGGCGTG
TAAGTCTC-GAT-ACGG-TTT---------CTAACGA-CTCGACA--A-TATCTGAT---
-AATCAAACAGTTACAATGGCTCCTCCGACCTCCAGTTGGAGCGTATGAACGTTTACTTC
AACGAGGTACGTC-AGAACACAT---CCAA----CTAAAAACA---AAA------GCAAA
AA-----------GC---TC--ATCCAATGC-TTAACAGGCCTCCGGTAACAAATATGTC
CCTCGTGCCGTCCTCGTCGATTTGGAACCCGGCTAACTAA-CCG---TTTCGATC-AATA
GGACAAGGATGGCGATGGTGAGT---TCACCCAAACACGCA---------GC-ACCAACG
ATAGGGTATATTAGTATGA--------------------------------TCTACGGAC
G-GACATTGACAATATT-G-ATCAGGCCAAATTACCACCAAGGAACTGGGCACCGTCATG
CGTTCGCTCGGCCAGAACCCCTCCGAATCCGAATTGCAGGACATGATCAACGAAGTTGAC
GCTGACAACAACGGCACAATCGATTTCCCTGGTATGACGACTCTACTAC-----------
------CCCTTACAATCC----AGTG---TGGATAGG-------TGACTTACTGAT--GC
TGGCTAGAATTTTTGACAATGATGGCCCGCAAAATGAAGGATACCGACTCCGAGGAAGAG
ATCCGTGAGGCTTTCAAGGTCTTTGATCGCGACATAACCTGTTGCTTTGGCGGGCCCACG
-GGGA--ACCTGGTCGCCGGGGGACG---TCGTCCCCGGGCCCGCGCCCGCCGAGG-CGC
CCTTTGAACCCTGATGAAGATGG-GCTGTCTGAGGA--TATG-AAAATTGTCAAAACTTT
CAACAACGAATCTCTTGGTTCCGGCATCGATGAAGAACGCAGCGAAATGCGATAAGTAAT
GTGAATTGCAGAATTCCGTGAATCATCGAATCTTTGAACGCACATTGCGCCCCCTGGCAT
TCCGGGGGGCATGCCTGTCCGAGCGTCATTTCTGCCCTCAAGCACGGCTTGTGTGTTGGG
CGTGGTCCCTC-------C-GGGGACCTGCCCGAAAGGCAGCGGCGACGTCCGTC--GGT
CCTCGAGCGTATGGGGCTC-GTCACTCG-CTCGGGAAGGACCTGCGGGGGTTGGTC
>T._stollii_CBS_408.93_
CTGAC---TTGTC-CAGGCAAATTATCTCTGCTGAGCACGGTCTCGATGGCTCTGGTGTG
TAAGTATT--TC-ACAA-TTC-GAAT-ACACCCACAG-TCCGAGG--T-TATCTGAT---
-CATC-GACAGCTACAATGGCTCCTCCGACCTCCAGTTGGAGCGTATGAACGTCTACTTC
AACGAGGTGCGTTTGAAAGTTTC----TCG----ACTCCTGCA---GAA-------C-AA
AC-----------AC---TA--A-T---TCA--GC-TAGGCCTCCGGCAACAAATACGTC
CCCCGTGCTGTCCTCGTCGACTTGGAGCCCGGCTGACGAG-CCG---TCTTGATG-AGTA
GGACAAGGATGGAGATGGTGAGT----CGC-------CGCG------------AACAATG
AAGCTG--CTTGAACGAAT---------------------------------CAGCCAAC
A-GACCTTAACTCTATC-G-AACAGGACAAATCACAACCAAGGAACTTGGCACCGTCATG
CGTTCCCTCGGCCAGAACCCCTCCGAATCCGAATTGCAGGACATGATCAACGAAGTCGAC
GCTGATAACAACGGCACAATCGATTTCCCTGGTATGA----TAGACCACCAG--------
--------CTCGCACTTT-----------TTGAT-GGCAG----C-ACTAACTGCC--GC
-----AGAATTTTTGACAATGATGGCCCGCAAAATGAAGGATACCGACTCCGAGGAAGAG
ATCCGTGAGGCTTTCAAGGTGTTTGACCGTGATACA-CCTGTTGCTTTGGCGGGCCCACC
-GGGGCCACCTGGTCGCCGGGGGACG--TTCGTCCCCGGGCCCGCGCCCGCCGAAG-CGC
TCTGTGAACCCTGATGAAGATGG-GCTGTCTGAGTA-CTATG-AAAATTGTCAAAACTTT
CAACAATGGATCTCTTGGTTCCGGCATCGATGAAGAACGCAGCGAAATGCGATAAGTAAT
GTGAATTGCAGAATTCCGTGAATCATCGAATCTTTGAACGCACATTGCGCCCCCTGGCAT
TCCGGGGGGCATGCCTGTCCGAGCGTCATTTCTGCCCTCAAGCACGGCTTGTGTGTTGGG
TGCGGTCCCCC-------C-GGGGGCCTGCCCGAAAGGCAGCGGCGACGTCCGTCT-GGT
CCTCGAGCGTATGGGGCTTTGTCACTCG-CTCGGGAAGGACTGGCGGGGGTTGGTC
>T._striatoconidius_CBS_550.89_
CTGAC----TTTTCCAGGCAAATCATCTCTGCCGAGCACGGTCTCGATGGCTCTGGTGTG
TAAGTATT---C-ACGA-TTC-GAAT-CCAGCCACAA-TCCGACA--A-TGTCTGAT---
-CATC-AACAGCTACAATGGCTCCTCCGACCTTCAGTTGGAGCGTATGAACGTCTACTTC
AACGAGGTGCGTT-AGACAACAC----TCGACTCATGTA-------GAA----------C
AA-----------AC-------ACTCATTTG-GTA-TAGGCTTCTGGCAACAAATACGTT
CCCCGTGCTGTCCTCGTCGACTTGGAGCCCGGCTGACTAG--CG---GTTTGATG-AGTA
GGACAAGGATGGAGATGGTGAGT---TCGC-------CACG------A--AC-AATGACC
A-AAAGACCTTGGACAAAG------C-TCAT---------------TGC----TACAAAC
A-GATATTGACTATATC-G-AATAGGTCAAATCACAACCAAGGAACTGGGCACCGTCATG
CGTTCCCTCGGCCAGAACCCCTCTGAATCCGAATTGCAGGACATGATCAACGAAGTCGAC
GCTGACAACAACGGCACAATTGATTTCCCTGGTATGA----------AC-AA-----TCA
CACTACCACTCGCAATAT-----------TCCAT-GGCAG----T-ACTAACGGCT--GC
-----AGAATTCTTGACAATGATGGCCCGCAAAATGAAGGATACCGACTCCGAGGAAGAG
ATCCGCGAGGCTTTCAAGGTGTTCGATCGTGACACA-CCTGTTGCTTTGGCGGGCCCACC
-GGGGCCACCTGGTCGCCGGGGGACG--AACGTCCCCGGGCCCGCGCCCGCCGAAG-CGC
TCTGTGAACCCTGATGAAGATGG-GCTGTCTGAGTA-CGATG-AAAATTGTCAAAACTTT
CAACAATGGATCTCTTGGTTCCGGCATCGATGAAGAACGCAGCGAAATGCGATAAGTAAT
GTGAATTGCAGAATTCCGTGAATCATCGAATCTTTGAACGCACATTGCGCCCCCTGGCAT
TCCGGGGGGCATGCCTGTCCGAGCGTCATTTCTGCCCTCAAGCACGGCTTGTGTGTTGGG
TGTGGTCCCCC-------C-GGGGACCTGCCCGAAAGGCAGCGGCGACGTCCGTCT-GGT
CCTCGAGCGTATGGGGCTTTGTCACTCG-CTCGGGAAGGACCTGCGGGGGTTGGTC
>T._thailandensis_CBS_133147_
CTGAC---TCTTTCCAGGCAAATCATCTCCGCTGAGCACGGTCTCGACGGCTCTGGTGTG
TAAGTGTT-GAT-ACGA-ATCGAAAT----TCCACAA-TTCGACA--A-TATCTGAT---
-AATC-AACAGCTACAATGGCTCCTCCGACCTCCAGTTGGAGCGTATGAACGTTTACTTC
AACGAGGTGAGTT-AGACAACAC----TCG----ACTCGAACA---GAA-------C-AC
AG-----------AC---TC--A-TCAATTG--CA-TAGGCTTCCGGCAACAAGTATGTC
CCTCGTGCTGTCCTCGTCGACTTGGAGCCCGGCTGACTAG-CCG---TTTTGATG-AATA
GGACAAGGATGGAGATGGTGAGTGAGCCGC-------AATG------A--TC-ACCAACG
ATGCAATCTTTGGACAAGA------A--TAT---------------CAG----CACGAAC
AGTATCCTGACTATATCTG-AATAGGTCAAATCACAACCAAGGAACTGGGCACCGTCATG
CGTTCCCTCGGCCAGAACCCCTCCGAATCCGAGCTGCAGGACATGATCAACGAAGTCGAC
GCTGACAACAACGGCACAATCGATTTCCCTGGTATGA---------AAC-AA-----TTG
--------CTTAC-GGGC----GTTA----CGAT-GGCAG----AAACTAACTGCC-TAC
-----AGAATTCTTGACAATGATGGCCCGCAAAATGAAGGATACCGACTCCGAGGAAGAG
ATCCGTGAGGCTTTCAAGGTGTTTGATCGCGACACA-CCTGTTGCTTTGGCGGGCCCACC
-GGGGCCACCCGGTCGCCGGGGGACG--CTCGTCCCCGGGCCCGCGCCCGCCGAAG-CGC
TCTAAGAACCCTGATGAAGATGG-GCTGTCTGAGTA-CTATG-AAAATTGTCAAAACTTT
CAACAATGGATCTCTTGGTTCCGGCATCGATGAAGAACGCAGCGAAATGCGATAAGTAAT
GTGAATTGCAGAATTCCGTGAATCATCGAATCTTTGAACGCACATTGCGCCCCCTGGCAT
TCCGGGGGGCATGCCTGTCCGAGCGTCATTTCTGCCCTCAAGCACGGCTTGTGTGTTGGG
TGTGGTCCCCC-------C-GGGGACCTGCCCGAAAGGCAGCGGCGACGTCCGTCT-GGT
CCTCGAGCGTATGGGGCTTTGTCACTCG-CTCGGGAAGGACCTGCGGGGGTTGGTC
>T._tumuli_NRRL_62151_
CTGAC----TTTCCCAGGCAAATCATCTCTGCTGAGCACGGTCTCGATGGCTCTGGTGTG
TAAGTATT--GC-ACGA-TTC-GAAT-CCAGCTACAA-TCCGACG--A-TATCTGAT---
-AATC-CACAGCTACAATGGCTCCTCCGACCTCCAGTTGGAGCGTATGAACGTCTATTTC
AACGAGGTGTGTC-GAACCAATC--CATCG-----TAT-AACG---GAA-------C--A
AT-----------AC---TT--A--TATTAG--TA-TAGGCCTCCGGCAACAAATACGTT
CCCCGTGCTGTCCTCGTCGACTTGGAACCCGGCTGACTAG-CCG---TTTTGACG-AGTA
GGACAAGGATGGAGATGGTGAGT---CCGC-------CACG------A--AC--ACGACA
ATATCTGTCTCGAGCAAAG------GTTTTT---------------TTTTTTCCACGAGC
A-TATATTGATAAAATC-T-AATAGGCCAAATTACAACCAAGGAACTGGGCACCGTTATG
CGTTCCCTCGGCCAGAACCCCTCCGAATCCGAGCTGCAGGACATGATCAACGAAGTCGAC
GCTGACAACAACGGCACAATCGATTTCCCTGGTATGA---------TAT-AA--------
-----TTGTTCACGGGTT----AATA----CGAT-GGCAG----T-ACTAACTGCC--GC
-----AGAATTCTTGACAATGATGGCCCGCAAAATGAAGGATACCGACTCCGAGGAAGAG
ATCCGTGAAGCTTTCAAGGTGTTTGACCGTGACACA-CCTGTTGCTTTGGCGGGCCCACC
-GGGGCCACCTGGTCGCCGGGGGACG--CACGTCCCCGGGCCCGCGCCCGCCGAAG-CGC
TCTGTGAACCCTGATGAAGATGG-GCTGTCTGAGTA-CTATG-AAAATTGTCAAAACTTT
CAACAATGGATCTCTTGGTTCCGGCATCGATGAAGAACGCAGCGAAATGCGATAAGTAAT
GTGAATTGCAGAATTCCGTGAATCATCGAATCTTTGAACGCACATTGCGCCCCCTGGCAT
TCCGGGGGGCATGCCTGTCCGAGCGTCATTTCTGCCCTCAAGCACGGCTTGTGTGTTGGG
TGTGGTCCCCC-------C-GGGGACCTGCCCGAAAGGCAGCGGCGACGTCCGTCT-GGT
CCTCGAGCGTATGGGGCTCTGTCACTCG-CTCGGGAAGGACCTGCGGGGGTTGGTC
>T._veerkampii_CBS_500.78_
CTGAC----TTTTCCAGGCAAATCATCTCTGCTGAGCACGGTCTCGATGGCTCTGGTGTG
TAAGTATT--AC-ACGA-TTC-GAAT-CCAGCTACAA-TCCGACG--A-TATCTGAT---
-AATC-AATAGCTACAATGGCTCCTCCGACCTCCAGTTGGAGCGTATGAACGTCTACTTC
AACGAGGTGCGTC-AGACCATCC--CACCA-----TAT-AACG---GAA-------C--A
AA-----------AC---TC--A--TAATAG--TA-TAGGCCTCCGGCAACAAATACGTT
CCCCGTGCTGTCCTCGTCGACTTGGAGCCCGGCTGACTAG-CCG---GTTTGATG-AGTA
GGACAAGGATGGAGATGGTGAGT---CCGC-------CACT------A--ACACACGACG
A-TATTGTCTCGAACAAAG------GTTTTT-------------------TTTTACGAGC
A-TATATTGATAAACTC-G-AATAGGCCAAATCACAACCAAGGAACTAGGCACCGTCATG
CGTTCTCTCGGCCAGAACCCCTCCGAATCCGAATTGCAGGACATGATCAACGAAGTCGAC
GCTGACAACAACGGCACAATCGATTTCCCTGGTATGACGACCACACTAC-AA--------
--------TTTGCAATTA----------ATCTAT-GGCAG----T-ACTAACTGCT--AC
-----AGAATTCTTGACAATGATGGCCCGCAAAATGAAGGATACCGACTCCGAGGAAGAG
ATCCGCGAGGCATTCAAGGTGTTTGACCGTGACACA-CCTGTTGCTTTGGCGGGCCCACC
-GGGGCCACCTGGTCGCCGGGGGACG--TACGTCCCCGGGTCCGCGCCCGCCGAAG-CGC
GCTGTGAACCCTGATGAAGATGG-GCTGTCTGAGTA-CTATG-AAAATTGTCAAAACTTT
CAACAATGGATCTCTTGGTTCCGGCATCGATGAAGAACGCAGCGAAATGCGATAAGTAAT
GTGAATTGCAGAATTCCGTGAATCATCGAATCTTTGAACGCACATTGCGCCCCCTGGCAT
TCCGGGGGGCATGCCTGTCCGAGCGTCATTTCTGCCCTCAAGCACGGCTTGTGTGTTGGG
TGTGGTCCCCC-------C-GGGGACCTGCCCGAAAGGCAGCGGCGACGTCCGTCT-GGT
CCTCGAGCGTATGGGGCTCTGTCACTCG-CTCGGGAAGGACCTGCGGGGGTTGGTC
>T._verruculosus_NRRL1050_
CTGAC----TCTTTCAGGCAAATCATCTCTGCTGAGCACGGTCTCGACGGCTCCGGTGTG
TAAGTATA--AC-ACGA-TTC-GAAT-CCAGCTGCAG-TCCGACG--A-TATCTGAT---
-GATC-AACAGCTACAATGGCTCCTCCGACCTCCAGTTGGAGCGTATGAACGTCTACTTC
AACGAGGTGCGTC-AGACCAATC--CACTA-----GATAAATC---GAA-------C--A
AA-----------AC---TC--A-TCCCTCG---A-TAGGCTTCCGGCAACAAATATGTC
CCCCGTGCTGTCCTCGTCGACTTGGAGCCCGGCTGACTAG-CCG---TTTTGTTG-AGTA
GGACAAGGATGGAGATGGTGAGTGA-CCGC-------CACC------A--AC-ACCGACG
A-TCTAGTCTCGAACAAAG------G-CTAT-------------------TTGTACGATC
A-GATATTGACGATATCTG-AATAGGTCAAATCACAACCAAGGAACTGGGCACTGTCATG
CGTTCCCTCGGCCAGAACCCCTCCGAATCCGAATTGCAGGACATGATCAACGAGGTTGAC
GCTGACAACAACGGCACAATCGATTTCCCTGGTATGA---------CAT-AA-CCTATCA
ACCGCAAACATATATGAC----AGTT----GGAT-GGCAG----A-ACTAACTGCC--AC
-----AGAATTCTTGACAATGATGGCTCGCAAAATGAAGGATACCGACTCCGAGGAAGAG
ATCCGTGAGGCTTTCAAGGTGTTTGACCGCGACACA-CCTGTTGCTTTGGCGGGCCCACC
-GGGGCCACCTGGTCGCCGGGGGACG---TCGTCTCCGGGCCCGCGCCCGCCGAAG-CGC
TCTGTGAACCCTGATGAAGATGG-GCTGTCTGAGTA-CTATG-AAAATTGTCAAAACTTT
CAACAATGGATCTCTTGGTTCCGGCATCGATGAAGAACGCAGCGAAATGCGATAAGTAAT
GTGAATTGCAGAATTCCGTGAATCATCGAATCTTTGAACGCACATTGCGCCCCCTGGCAT
TCCGGGGGGCATGCCTGTCCGAGCGTCATTTCTGCCCTCAAGCACGGCTTGTGTGTTGGG
TGCGGTCCCCC-------C-GGGGACCTGCCCGAAAGGCAGCGGCGACGTCCGTCT-GGT
CCTCGAGCGTATGGGGCTCTGTCACTCG-CTCGGGACGGACCTGCGGGGGTTGGTC
>T._versatilis_IMI134756_
CTGAC----TTTTCCAGGCAAATCATCTCTGCTGAGCACGGTCTCGATGGCTCTGGTGTG
TAAGTATT--CC-GCGA-TTC-GAAT-CCAGCTACCG-TCCGACA--A-TATCTGAT---
-TATC-AACAGCTACAATGGCTCCTCCGACCTCCAGTTGGAGCGTATGAACGTCTACTTC
AACGAGGTGCGTC-AGACGATCC--CACCA-----TATAAACA---AAA-------C--A
AA-----------AC---TCATA-----TGG--CA-TAGGCTTCCGGCAACAAATACGTT
CCCCGTGCTGTCCTCGTCGACTTGGAGCCCGGCTGACTAG-CCG---TTCTGATG-AGTA
GGACAAGGATGGAGATGGTGAGT---TCGC-------CGCG------A--AC--ACGACG
A-CATTGTCTCGAACAAAG------G-ATAT---------------CGC----TACAAAT
A-GATATTGATACACTC-G-AACAGGCCAGATCACAACCAAGGAATTGGGCACCGTCATG
CGTTCCCTCGGCCAGAACCCCTCCGAATCCGAATTGCAGGACATGATCAACGAGGTCGAC
GCTGACAACAACGGCACAATCGATTTCCCTGGTATGA---------TAT-AA--------
-----TCCATTACGGGTT----GATA----CGAT-GGCAG----T-ACTAATTGCC--GC
-----AGAATTCTTGACAATGATGGCCCGCAAAATGAAGGATACCGACTCCGAAGAAGAG
ATCCGTGAAGCTTTCAAGGTGTTTGACCGTGACACA-CCTGTTGCTTTGGCGGGCCCACC
-GGGGCCACCTGGTCGCCGGGGGACG--CACGTCCCCGGGCCCGCGCCCGCCGAAG-CGC
TCTGCGAACCCTGATGAAGATGG-GCTGTCTGAGTA-CCATG-AAAATTGTCAAAACTTT
CAACAATGGATCTCTTGGTTCCGGCATCGATGAAGAACGCAGCGAAATGCGATAAGTAAT
GTGAATTGCAGAATTCCGTGAATCATCGAATCTTTGAACGCACATTGCGCCCCCTGGCAT
TCCGGGGGGCATGCCTGTCCGAGCGTCATTTCTGCCCTCAAGCACGGCTTGTGTGTTGGG
TGTGGTCCCCC-------C-GGGGACCTGCCCGAAAGGCAGCGGCGACGTCCGTCT-GGT
CCTCGAGCGCATGGGGCTCTGTCACTCG-CTCGGGAAGGACCTGCGGGGGTTGGTC
>T._virens_CGMCC_3.25207_
CTGAC----TTTTTCAGGCAAATCATCTCTGCCGAGCATGGTCTCGATGGCTCTGGTGTG
TAAGTATT---C-ACGA-TTC-GAAT-CCAGCTACAA-TCCGACA--A-TATCTGAT---
-CGTC-AACAGCTACAATGGCTCCTCCGACCTCCAGTTGGAGCGTATGAACGTCTACTTC
AACGAGGTGCGTC-GAATCAATC--CACCA-----TATAAC-----GAA-------C--T
AA-----------AC---TC--A--CAATGG--TA-TAGGCCTCCGGCAACAAATACGTC
CCCCGTGCTGTCCTCGTCGACTTGGAGCCCGGCTGATTGG-CGG---TTTTGATG-AGTA
GGACAAGGATGGAGATGGTGAGT-----GC-------CACGAACACAA--AC-AACAACC
A-AAAGACCTTGAATTAAG------G-TTAT---------------CG------ACGAAC
A-GATATTGACTCCAAG-G-AATAGGTCAGATCACAACCAAGGAACTGGGCACCGTCATG
CGTTCCCTCGGCCAGAACCCCTCCGAATCCGAATTGCAGGACATGATCAACGAGGTCGAC
GCTGACAACAACGGCACAATCGATTTCCCTGGTATGA---------CA--AA-----CCA
CACCACCATTCGC--CAT----ACTA----C-AT-GGCAG----T-ACTAACTGCC--GC
-----AGAATTCCTGACAATGATGGCCCGCAAAATGAAGGATACCGATTCCGAGGAAGAG
ATCCGCGAGGCTTTCAAGGTGTTTGACCGCGACACA-CCTGTTGCTTTGGCGGGCCCACC
-GGGGCCACCTGGTCGCCGGGGGATG--TTCGTCCCCGGGTCCGCGCCCGCCGAAG-CGC
TCTGTGAACCCTGATGAAGATGG-GCTGTCTGAGTA-CTATG-AAAATTGTCAAAACTTT
CAACAATGGATCTCTTGGTTCCGGCATCGATGAAGAACGCAGCGAAATGCGATAAGTAAT
GTGAATTGCAGAATTCCGTGAATCATCGAATCTTTGAACGCACATTGCGCCCCCTGGCAT
TCCGGGGGGCATGCCTGTCCGAGCGTCATTTCTGCCCTCAAGCACGGCTTGTGTGTTGGG
TGTGGTCCCCT-------C-GGGGACCTGCCCGAAAGGCAGCGGCGACGTCCGTCT-GGT
CCTCGAGCGTATGGGGCTTTGTCACTCG-CTCGGGAAGGACCTGCGGGGGTTGGTC
>T._viridis_CBS_114.72_
TTGAC---TCTTTCCAGGCAAATCATCTCTGCTGAGCACGGCCTCGATGGCTCCGGTGTG
TAAGTATTTGAC-TTGG-TTC-GAAT-CCAGCTACAA-TCCGACA--A-TCTCTGAT---
-CATC-AACAGTTACAATGGCTCCTCCGACCTCCAGTTGGAGCGTATGAACGTTTACTTC
AACGAGGTGCGTT-AGAAAACAAGACATTC----GACTCAACC---GGA-------C-AA
AG-----------AC---TC--ATCAGTTGG--TT-TAGGCTTCCGGCAACAAATATGTT
CCTCGTGCTGTTCTCGTCGACTTGGAGCCCGGCTGACTAG-TCG---TTTTGATG-AGTA
GGACAAGGATGGAGATGGTGAGTCAACCGC-------CACG--------------CAACG
ATACAATCTTTGAACAAAATCTACTA-TTGT-------------------AATTACGAAC
AAAATATTGACCATATCTG-AAAAGGTCAAATCACAACCAAGGAACTGGGCACCGTCATG
CGTTCCCTCGGCCAGAACCCCTCCGAATCCGAATTGCAGGACATGATCAACGAAGTCGAC
GCTGACAACAACGGCACAATCGATTTCCCTGGTATGACAGACACACTAC-AA--------
--------CGCACAATCG-----------TCTAT-GGCAG----AAACTAACTGCC-GAT
-----AGAATTCTTGWCAATGATGGCCCGCAAAATGAAGGATACCGACTCCGAGGAAGAG
ATCCGTGAGGCTTTCAAGGTGTTTGACCGTGACATA-CCTGTTGCTTCGGCGGGCCCACC
-GGGACA--CTGGTCGCCGGGGGACG--TCCGTCCCCGGGCCCGCGCCCGCCGAAGCCCC
CCTGTGAACCCTGATGAATATGGAGCTGTCTGAGTATCAATG-AAAATCGTCAAAACTTT
CAACAATGGATCTCTTGGTTCCGGCATCGATGAAGAACGCAGCGAAATGCGATAAGTAAT
GTGAATTGCAGAATTCCGTGAATCATCGAATCTTTGAACGCACATTGCGCCCCCTGGCAT
TCCGGGGGGCATGCCTGTCCGAGCGTCATTTCTGCCCTCAAGCGCGGCTTGTGTGTTGGG
TGCGGTCCCCC-------C-GGGGACCCGCCCGAAAGGCAGCGGCGACGCCCGTCC-GGT
CCTCGAGCGCATGGGGCTCTGTCACCCG-CTCGGGAAGGACCCGCGGGGGTTGGTC
>T._viridulus_CBS_252.87_
CTGAC----TCTTTCAGGCAAATCATCTCTGCTGAGCACGGTCTCGACGGCTCTGGTGTG
TAAGTATC--GC-ACGA-TTC-GAAT-CCAGCTACAA-CCCGACA--A-TATCTGAC---
-AATC-AACAGCTACAATGGCTCCTCCGACCTCCAGTTGGAGCGTATGAACGTTTACTTC
AACGAG----GTC-AGACCACTC--CACCA-----GATAAATC---GAA-------C--A
AA-----------AC---TC--A-TAATTGG--TA-TAGGCCTCCGGCAACAAATATGTC
CCTCGTGCTATCCTCGTCGACTTGGAGCCCGGCTGACGAG-CCG---TTTTGATG-AGTA
GGACAAGGATGGAGATGGTGAGTGA-CCAC-------CACA------A--AC-ACCGGCG
A-TATGGTCTTGAACCGAG------G-TTAT---------------TAC----TACGAAC
A-TATATTGACGGTATTTG-AACAGGTCAAATCACAACCAAGGAACTGGGCACCGTCATG
CGTTCCCTCGGCCAGAACCCCTCTGAATCCGAATTGCAGGACATGATCAACGAGGTCGAC
GCTGACAACAACGGCACAATCGATTTCCCTGGTATGA-----------------------
--------CCCAACACGTCTACGCTGAACACGAT-GGCGG----T-ACTAACTGCC--AC
-----AGAATTCTTGACAATGATGGCCCGCAAAATGAAGGATACCGACTCCGAGGAAGAG
ATCCGCGAGGCTTTCAAGGTGTTTGACCGCGACACA-CCTGTTGCTTTGGCGGGCCCACC
-GGGGCCACCTGGTCGCCGGGGGACG--TTCGTCCCCGGGCCCGCGCCCGCCGAAG-CGC
CCTGTGAACCCTGATGAAGATGG-GCTGTCTGAGTA-CGATG-AAAATTGTCAAAACTTT
CAACAATGGATCTCTTGGTTCCGGCATCGATGAAGAACGCAGCGAAATGCGATAAGTAAT
GTGAATTGCAGAATTCCGTGAATCATCGAATCTTTGAACGCACATTGCGCCCCCTGGCAT
TCCGGGGGGCATGCCTGTCCGAGCGTCATTTCTGCCCTCAAGCACGGCTTGTGTGTTGGG
TGTGGTCCCCC-------C-GGGGACCTGCCCGAAAGGCAGCGGCGACGTCCGTCG-GGT
CCTCGAGCGCATGGGGCTTTGTCACTCG-CTCGGGAAGGACCTGCGGGGGTTGGTC
>T._wushanicus_CS17-05_
CTGAC----TTTCTCAGGCAAATCATCTCTGCTGAGCACGGTCTCGATGGCTCTGGTGTG
TAAGTATT---C-ACGACCTC-GAAT-CCAGCTACAA-TCCGACA--A-TATCTGAT---
-CGTC-AACAGCTACAATGGCTCCTCCGACCTCCAGTTGGAGCGTATGAACGTCTACTTC
AACGAGGTGCGTC-GAACCAATC--CACCA-----TAT-GACG---AAA----------C
AA-----------AC---TC--A--CAATGG--TA-TAGGCCTCCGGCAACAAATACGTC
CCCCGTGCTGTCCTCGTCGACTTGGAGCCCGGCTGACTAG-CCG---GTTTGATG-AATA
GGACAAGGATGGAGATGGTGAGT----CGC-------CACGAATACAA--AC-AACAACT
A-AACGACTTTGAGCAAAG------G-CTAT---------------------CGACGAAC
A-GATATTGACTCTATC-G-AATAGGTCAAATCACAACCAAGGAACTGGGCACCGTCATG
CGTTCCCTCGGCCAGAACCCCTCCGAATCCGAATTGCAGGACATGATCAACGAGGTCGAC
GCTGACAACAACGGCACAATCGATTTTCCTGGTATGA-----------CAAA-----GCA
CACAACTCCTCGCAATAT-----------TCCAT-GGCAG----T-ACTAACTGCC--GC
-----AGAATTCCTGACAATGATGGCCCGCAAAATGAAGGATACCGACTCCGAGGAAGAG
ATCCGCGAGGCCTTCAAGGTGTTTGACCGTGACACA-CCCGTTGCTTTGGCGGGCCCACC
-GGGGCCACCTGGTCGCCGGGGGACG--TTCGTCCCCGGGCCCGCGCCCGCCGAAG-CGC
TCTGTGAACCCTGATGAAGATGG-GCTGTCTGAGTA-CTATG-AAAATTGTCAAAACTTT
CAACAATGGATCTCTTGGTTCCGGCATCGATGAAGAACGCAGCGAAATGCGATAAGTAAT
GTGAATTGCAGAATTCCGTGAATCATCGAATCTTTGAACGCACATTGCGCCCCCTGGCAT
TCCGGGGGGCATGCCTGTCCGAGCGTCATTTCTGCCCTCAAGCACGGCTTGTGTGTTGGG
TGTGGTCCCCC-------C-GGGGACCTGCCCGAAAGGCAGCGGCGACGTCCGTCT-GGT
CCTCGAGCGTATGGGGCTCTGTCACTCG-CTCGGGAAGGACCTGCGGGGGTTGGTC
>T._xishaensis_AS3.17995_
CTGAC----TCTTTCAGGCAAATCATCTCTGCCGAGCACGGTCTCGATGGCTCTGGTGTG
TAAGTATT---C-ACGA-TTC-GAAC-CCAGCTACAA-TCCGACA--A-TATCTGAT---
-CGTC-AACAGCTACAATGGCTCCTCCGATCTCCAGTTGGAGCGTATGAACGTTTACTTC
AACGAGGTGCGTT-GAACCAATC--CACCA-----TAT-AACG---AAA----------C
AT-----------AC---TC--A--CAATGG--TA-TAGGCCTCCGGTAACAAATACGTC
CCCCGTGCTGTCCTCGTCGACTTGGAGCCCGGCTGACTAG-CCG---TTTTGATG-AGTA
GGACAAGGATGGAGATGGTGAGT---CCGC-------CACGAACACAA--AT-AACAATC
A--ACAACCTTAGACAAAG------G-TCGC---------------CG------ACGAAC
A-GATGTTGACTCTATC-G-AATAGGTCAAATCACAACCAAGGAACTGGGCACCGTCATG
CGTTCCCTCGGCCAGAACCCCTCCGAATCCGAATTGCAGGACATGATCAACGAAGTCGAC
GCTGACAACAACGGCACAATCGATTTCCCTGGTATGG---------AA--GT-----CCG
CAAA----CTCGC--AAT----ATTA----T-CT-GGCAG----T-ACTAACTGCC--GC
-----AGAATTCCTGACAATGATGGCCCGCAAAATGAAGGATACCGACTCCGAGGAAGAG
ATCCGCGAGGCTTTCAAGGTGTTTGACCGCGACACA-CCTGTTGCTTTGGCGGGCCCACC
-GGGGCCACCTGGTCGCCGGGGGACG--CCCGTCCCCGGGCCCGCGCCCGCCGAAG-CGC
TCTGTGAACCCTGATGAAGATGG-GCTGTCTGAGTA-CCACG-AAAATTGTCAAAACTTT
CAACAATGGATCTCTTGGTTCCGGCATCGATGAAGAACGCAGCGAAATGCGATAAGTAAT
GTGAATTGCAGAATTCCGTGAATCATCGAATCTTTGAACGCACATTGCGCCCCCTGGCAT
TCCGGGGGGCATGCCTGTCCGAGCGTCATTTCTGCCCTCAAGCGCGGCTTGTGTGTTGGG
TGCGGTCCCCC-------C-GGGGACCTGCCCGAAAGGCAGCGGCGACGTCCGTCC-GGT
CCTCGAGCGTATGGGGCTTTGTCACTCG-CTCGGGAAGGACCTGCGGGGGTTGGTC
>T._yunnanensis_KUMCC_18-0208_
CTGAC----TCTTTCAGGCAAATCATCTCTGCTGAGCACGGTCTCGACGGCTCCGGTGTG
TAAGTATA--AC-ACGA-TTC-GAAT-CCAGCTGCAG-TCCGACG--A-TATCTGAT---
-GATC-AACAGCTACAATGGCTCCTCCGACCTCCAGTTGGAGCGTATGAACGTTTACTTC
AACGAGGTGCGTC-AGACCAATC--CACCA-----GATAAATC---GAA-------C--A
AA-----------AC---TC--A-TCCCTCG---A-TAGGCTTCCGGCAACAAATATGTC
CCTCGTGCTGTCCTCGTCGACTTGGAGCCCGGCTGACTAG-CCG---TTTTGTTG-AGTA
GGACAAGGATGGAGATGGTGAGTGA-CTGC-------CACG------A--AG-ACCGACG
A-TCTAGTCTCGAACAAAG------G-CTAT--------------------TCTACGATC
A-GATATTGACGATATCTG-AATAGGTCAAATCACAACCAAGGAACTTGGCACCGTCATG
CGTTCCCTCGGCCAGAACCCCTCCGAATCCGAATTGCAGGACATGATCAACGAGGTCGAC
GCTGACAACAACGGCACAATCGATTTCCCTGGTATGA---------CAT-AA-CCTATCA
ACCGCAAACATATATGAC----AGTT----GGAT-GGCAG----A-ACTAACTGCC--AC
-----AGAATTCTTGACAATGATGGCTCGCAAAATGAAGGATACCGACTCCGAGGAAGAG
ATCCGTGAGGCTTTCAAGGTGTTTGACCGCGACACA-CCTGTTGCTTTGGCGGGCCCACC
-GGGGCCACCTGGTCGCCGGGGGACG---TCGTCTCCGGGCCCGCGCCCGCCGAAG-CGC
TCTGTGAACCCTGATGAAGATGG-GCTGTCTGAGTA-CTATG-AAAATTGTCAAAACTTT
CAACAATGGATCTCTTGGTTCCGGCATCGATGAAGAACGCAGCGAAATGCGATAAGTAAT
GTGAATTGCAGAATTCCGTGAATCATCGAATCTTTGAACGCACATTGCGCCCCCTGGCAT
TCCGGGGGGCATGCCTGTCCGAGCGTCATTTCTGCCCTCAAGCACGGCTTGTGTGTTGGG
TGCGGTCCCCC-------C-GGGGACCTGCCCGAAAGGCAGCGGCGACGTCCGTCT-GGT
CCTCGAGCGTATGGGGCTCTGTCACTCG-CTCGGGACGGACCTGCGGGGGTTGGTC
>T._zhenhaiensis_ZH3-18_
CTGACTATTT----CAGGCAAATCATCTCTGCTGAGCACGGTCTCGATGGCTCTGGCGTG
TAAGTCTC-GAT-ACGG-TTCGAAAT-TGACCTATAA-TTCGACA--A-TATCTGAT---
-AATC-AACAGTTACAATGGCTCCTCCGACCTCCAGTTGGAGCGTATGAACGTTTACTTC
AATGAGGTTCGTCAGAACACATC--CAACT-------AAAACA---AAA-------C-AA
AG-----------AC---TC--A-TCAATGCTTTAACAGGCTTCCGGCAACAAATATGTC
CCTCGTGCCGTCCTCGTCGATTTGGAACCCGGCTAACTAA-CTG---TCTCGATG-AATA
GGACAAGGATGGCGATGGTGAGT---TCACCCAAA--CACG-----TA--GC-ACCAATG
A--------TAGGGTATAT--------TCGT----------------ATAATATACGGAC
GACACATTGATAATGTC-G-GTCAGGTCAAATTACCACCAAGGAACTGGGTACCGTCATG
CGTTCCCTCGGCCAGAACCCCTCCGAATCCGAATTGCAGGACATGATCAACGAAGTTGAC
GCTGACAACAACGGCACGATCGATTTCCCTGGTATGACGACTCTACTACCAA--------
--CTAC----------------AATA----CAGT-GGAGATAGGTGACTGATTGAT--GA
TGGTTAGAATTCTTGACAATGATGGCCCGCAAAATGAAGGATACCGACTCAGAGGAAGAG
ATCCGTGAGGCTTTCAAGGTGTTCGATCGCGACATA-CCTGTTGCTTCGGCGGGCCCACC
-GGGGCCACCTGGTCGCCGGGGGACG--TCTGTCCCCGGGCCCGCGCCCGCCGGAG-CGC
CCTTTGAACCCTGATGAAGATGG-GCTGTCTGAGTG-ATATG-AAAATTGTCAAAACTTT
CAACAACGAATCTCTTGGTTCCGGCATCGATGAAGAACGCAGCGAAATGCGATAAGTAAT
GTGAATTGCAGAATTCCGTGAATCATCGAATCTTTGAACGCACATTGCGCCCCCTGGCAT
TCCGGGGGGCATGCCTGTCCGAGCGTCATTTCTGCCCTCAAGCACGGCTTGTGTGTTGGG
TGTGGTCCCTC-------C-GGGGACCTGCCCGAAAGGCAGCGGCGACGTCCGTCT-GGT
CCTCGAGCGTATGGGGCTCTGTCACTCG-CTCGGGAAGGACCTGCGGAGGTTGGTC
>T._assiutensis_CBS_147.78_
CTGAC--TTTTTA-CAGGCAAATCATCTCTGGCGAACACGGTCTCGACGGTGCCGGAATG
TGAGTTTTTTGCTATGA-TTC-CAAT--CAACCAGGA-AAAAAAAGCCGTGTCTGACAG-
-CATC---CAGTTACAATGGCTCCTCCGACCTCCAGTTGGAGCGTATGAACGTCTACTTC
AACGAGGTGCGCG-AAAGTTCCC-----------AGAAAAAAG---GAACTGCAGAAGGA
ATGGGAATAAAGTAC---TC--A-CAAATCGAATA-TAGGCCAGCGGAAACAAATATGTC
CCCCGTGCTGTCCTTGTTGACTTGGAGCCCGGCCCATTTGGCCG---------TGCAACA
GGACAAGGATGGCGATGGTGAGTGAAAGACATTTTCACACTGTTCTCG-----ACTCGCG
TTGACGCTACCGTGCAAAT--------CGGT----------------------TGTGG--
--TATTCTGACTGATTTGGTAATAGGCCAAATCACAACAAAAGAGCTTGGGACCGTCATG
CGCTCTCTCGGCCAGAACCCCTCGGAGTCAGAGTTGCAGGACATGATCAATGAGGTTGAT
GCTGACAACAACGGCACAATTGACTTTCCTGGTACGG---GAAATGCACACA-----CAC
TTGTATTCCTTGCAGAGG----ATTGCT--TGATGAGCTG------GCTAACTGGCGTGT
-----AGAATTCCTGACGATGATGGCTCGCAAAATGAAGGATACCGACTCCGAGGAGGAA
ATCCGTGAGGCATTCAAGGTGTTTGATCGTGACATACTTTGTTGCTTTGGCGGGCCCACT
-GGGTCACTCCGGTCGCCGGGGAGCG--CTAGCTCCCGGGCCCGTGCCCGCCAGAGCACC
CCTGTGAACCCTGATGAAGAGAG-GCTGTCTGAGTC-CCACG--AAATCGT-AAAACTTT
CAACAATGGATCTCTTGGTTCCGGCATCGATGAAGAACGCAGCGAAATGCGATAAGTAAT
GTGAATTGCAGAATTCCGTGAATCATCGAATCTTTGAACGCACATTGCGCCCCCTGGCAT
TCCGGGGGGCATGCCTGTCCGAGCGTCATTTCTGCCCTCAAGCGCGGCTTGTGTGTTGGG
CGTGGTCCCCCGGTTTGGC-GGGGACCTGCCCGAAAGGCAGCGGCGACGTCCCGCC-AGT
CCTCGAGCGTATGGGGCTC-GTCACGCG-CTCGGGAGGGA-CGGTGGGCGTTGGTC
>BWL1-2L
CTGAC---TCTTTCCAGGCAAATCATCTCTGCTGAGCACGGTCTCGACGGCTCTGGTGTG
TAAGTATT-GGC-ACCA-TTCGGAAT-CCAGCTACAA-TCCGACA--A-TATCTGAT---
-TATC-AACAGTTACAATGGCTCCTCCGACATGCAGTTGGAGCGTATGAACGTTTACTTC
AACGAGGTGCGTC-AGACCGATC--CACCA-----GATAAGCCAAAGAA-------C--A
AA-----------AC---TC--A-TCGCTGA--TA-TAGGCTTCCGGCAACAAATATGTC
CCTCGTGCTGTCCTGGTCGACTTGGAGCCCGGCTGACTAG-CCG---TTTTGATG-AGTA
GGACAAGGATGGAGATGGTGAGTGATCCAC-------CATG------A--AC-ACCAACA
A-TGTGGTTTTGGGCAAAG------G-CTAT---------T------GTGATATACGAAC
AGCATATTGATTATATCTG-AATAGGTCAAATCACAACCAAGGAACTGGGCACCGTCATG
CGTTCCCTCGGCCAGAACCCCTCCGAATCCGAGCTGCAGGACATGATCAACGAAGTTGAC
GCTGACAACAACGGCACAATTGATTTCCCTGGTATGA---------TAC-CA--------
---------TTGCATACG----GCTATTTCCCAT-GGCAG----A-GCTGACTGCC-TAC
-----AGAATTCTTGACAATGATGGCCCGCAAAATGAAGGATACCGACTCCGAGGAAGAG
ATCCGCGAGGCTTTCAAGGTGTTTGACCGTGACACA-CCTGTTGCTTCGGCGGGCCCATC
-GGGGCCACCCGGTCGCCGGGGGATG---TCGTCCCCGGGCCCGCGCCCGCCGAAG-CGC
CCTGTGAACCCTGATGAAGATGG-GCAGTCTGAGTA-CGATG-AAAATTGTCAAAACTTT
CAACAATGGATCTCTTGGTTCCGGCATCGATGAAGAACGCAGCGAAATGCGATAAGTAAT
GTGAATTGCAGAATTCCGTGAATCATCGAATCTTTGAACGCACATTGCGCCCCCTGGCAT
TCCGGGGGGCATGCCTGTCCGAGCGTCATTTCTGCCCTCAAGCACGGCTTGTGTGTTGGG
TGTGGTCCTCC-------C-GGGGACCTGCCCGAAAGGCAGCGGCGACGTCCGTCC-GGT
CCTCGAGCGTATGGGGCTCTGTCACTCG-CTCGGGAAGGACCTGCGGGGGTCGGTC
>JFL18-1
CTGAC----TCTTTCAGGCAAATCATCTCTGCTGAGCACGGTCTCGACGGCTCTGGTGTG
TAAGTATA--AC-ACGA-TTC-GAAT-CCAGCTACAA-TCCGACA--A-TATCTGAC---
-GATC-AACAGCTACAATGGCTCCTCCGACCTTCAGTTGGAGCGTATGAACGTTTACTTC
AACGAGGTGCGTC-AGACCAATC--CACCA-----GATAAATC---GAA-------C--A
AA-----------AC---TC--A-TCCCTCG---A-TAGGCTTCCGGCAACAAATATGTC
CCTCGTGCTGTCCTCGTCGACTTGGAGCCCGGCTGACTGG-CCG---TTTTGATG-AGTA
GGACAAGGATGGAGATGGTGAGTGA-CCGC-------CACG------A--AC-ACCGACG
A-TCTAGTCTCGAACAAAG------G-CTAT---------------TTC----TACGAAC
A-GATACTGACGATATCTG-AATAGGTCAAATCACAACCAAGGAACTGGGCACCGTCATG
CGTTCCCTCGGCCAGAACCCCTCCGAATCCGAATTGCAGGACATGATCAACGAGGTTGAC
GCTGACAACAACGGCACAATCGATTTCCCTGGTATGA---------CAT-AG-CCTATCA
ACCGCAAACATATATGAC----TATC----AGAT-GGCAG----A-ACTAACTGCC--AC
-----AGAATTCTTGACAATGATGGCTCGCAAAATGAAGGATACCGACTCCGAGGAAGAG
ATCCGTGAGGCTTTCAAGGTATTTGACCGCGACACA-CCTGTTGCTTTGGCGGGCCCACC
-GGGGCCACCTGGTCGCCGGGGGACG---TCGTCTCCGGGCCCGCGCCCGCCGAAG-CGC
TCTGTGAACCCTGATGAAGATGG-GCTGTCTGAGTA-CTATG-AAAATTGTCAAAACTTT
CAACAATGGATCTCTTGGTTCCGGCATCGATGAAGAACGCAGCGAAATGCGATAAGTAAT
GTGAATTGCAGAATTCCGTGAATCATCGAATCTTTGAACGCACATTGCGCCCCCTGGCAT
TCCGGGGGGCATGCCTGTCCGAGCGTCATTTCTGCCCTCAAGCACGGCTTGTGTGTTGGG
TGCGGTCCCCC-------C-GGGGACCTGCCCGAAAGGCAGCGGCGACGTCCGTCT-GGT
CCTCGAGCGTATGGGGCTCTGTCACTCG-CTCGGGACGGACCTGCGGGGGTTGGTC
>JXL1-2
CTGAC---TCTTTCCAGGCAAATCATCTCCGCTGAGCACGGTCTCGATGGCTCCGGTGTG
TAAGTATT-GAT-ACGA-ATC-GAAA-TCC--TACAA-TTCGACA--C-TATCTGAT---
-AATC-AACAGCTACAATGGCTCCTCCGACCTCCAGTTGGAGCGTATGAACGTTTACTTC
AACGAGGTGCGTTAGAATCACTC------G----ACTCAAACG---AAACACAGACC-AC
AG-----------AC---TC--A-TCAATTG--CA-TAGGCTTCCGGCAACAAGTATGTC
CCTCGTGCTGTCCTCGTCGACTTGGAGCCCGGCTGACTCG-CCG---TGTTGATG-AGTA
GGACAAGGATGGAGATGGTGAGTGAGCCGC-------AATG------A--TC-ACCAACG
ATGCAGTCTTTGGACGATA------A--AAT---------------CAG----CACGATC
AGTATCCTGACTATATCTG-AATAGGTCAAATCACAACCAAGGAACTGGGCACCGTCATG
CGTTCCCTCGGCCAGAACCCCTCCGAATCCGAACTGCAGGACATGATCAACGAAGTCGAC
GCTGACAACAACGGCACAATCGATTTTCCTGGTATGA---------CAC-AA-----TCA
T-------CTTAC-GGTC----GCTA----CGAT-GGCAG----AGACTAACTGCC-TAC
-----AGAATTCCTGACAATGATGGCCCGCAAAATGAAGGATACCGACTCCGAGGAAGAG
ATCCGTGAGGCTTTCAAGGTGTTTGACCGCGACACA-CCTGTTGCTTTGGCGGGCCCACC
-GGGGCCACCCGGTCGCCGGGGGACG--CTCGTCCCCGGGCCCGCGCCCGCCGAAG-CGC
TCTAAGAACCCTGATGAAGATGG-GCTGTCTGAGTA-CTATG-AAAATTGTCAAAACTTT
CAACAATGGATCTCTTGGTTCCGGCATCGATGAAGAACGCAGCGAAATGCGATAAGTAAT
GTGAATTGCAGAATTCCGTGAATCATCGAATCTTTGAACGCACATTGCGCCCCCTGGCAT
TCCGGGGGGCATGCCTGTCCGAGCGTCATTTCTGCCCTCAAGCACGGCTTGTGTGTTGGG
TGTGGTCCCCC-------C-GGGGACCTGCCCGAAAGGCAGCGGCGACGTCCGTCT-GGT
CCTCGAGCGTATGGGGCTCTGTCACTCG-CTCGGGAAGGACCTGCGGGGGTTGGTC
>SJZ2-4
CTGAC----TTTCCCAGGCAAATCATCTCTGCTGAGCACGGTCTCGATGGCTCTGGTGTG
TAAGTATT--GC-ACGA-TTC-GAAT-CCAGCTACAA-TCCGACG--A-TATCTAAT---
-AATC-AACAGCTACAATGGCTCCTCCGACCTCCAGTTGGAGCGTATGAACGTCTATTTC
AACGAGGTGTGTC-GAACCAATC--CATCG-----TAT-AACG---GAA---------AA
GT-----------AC---TT--A--TATTAG--TA-TAGGCCTCCGGCAACAAATACGTT
CCCCGTGCTGTCCTCGTCGACTTGGAGCCCGGCTGACTAG-CCG---TTTTGATG-AGTA
GGACAAGGATGGAGATGGTGAGT---CCGC-------CACG------A--AC--ACGACG
ATATTTGTCTCGAGCAAAG------GCTTTT--------------------TTCACGAGC
A-TATATTGATAAAATCTG--ATAGGCCAAATTACAACCAAGGAACTGGGCACCGTTATG
CGTTCCCTCGGCCAGAACCCCTCCGAATCCGAACTGCAGGACATGATCAACGAAGTCGAC
GCTGACAACAACGGCACAATCGATTTCCCTGGTATGA---------TAT-AA--------
-----CTGTTCACGGGTC----AATA----CGAT-GGCAG----T-ACTAATTGCC--GC
-----AGAATTCTTGACAATGATGGCCCGCAAAATGAAGGATACCGACTCCGAGGAAGAG
ATCCGTGAAGCTTTCAAGGTGTTTGACCGTGACACA-CCTGTTGCTTTGGCGGGCCCACC
-GGGGCCACCTGGTCGCCGGGGGACG--CACGTCCCCGGGCCCGCGCCCGCCGAAG-CGC
TCTGTGAACCCTGATGAAGATGG-GCTGTCTGAGTA-CTATG-AAAATTGTCAAAACTTT
CAACAATGGATCTCTTGGTTCCGGCATCGATGAAGAACGCAGCGAAATGCGATAAGTAAT
GTGAATTGCAGAATTCCGTGAATCATCGAATCTTTGAACGCACATTGCGCCCCCTGGCAT
TCCGGGGGGCATGCCTGTCCGAGCGTCATTTCTGCCCTCAAGCACGGCTTGTGTGTTGGG
TGTGGTCCCCC-------C-GGGGACCTGCCCGAAAGGCAGCGGCGACGTCCGTCT-GGT
CCTCGAGCGTATGGGGCTCTGTCACTCG-CTCGGGAAGGACCTGCGGGGGTTGGTC
>BWL1-2
CTGAC----TTTCCCAGGCAAATCATCTCTGCTGAGCACGGTCTCGATGGCTCTGGTGTG
TAAGTATT--GC-ACGA-TTC-GAAT-CCAGCTACAA-TCCGACG--A-TATCTAAT---
-AATC-AACAGCTACAATGGCTCCTCCGACCTCCAGTTGGAGCGTATGAACGTCTATTTC
AACGAGGTGTGTC-GAACCAATC--CATCG-----TAT-AACG---GAA---------AA
GT-----------AC---TT--A--TATTAG--TA-TAGGCCTCCGGCAACAAATACGTT
CCCCGTGCTGTCCTCGTCGACTTGGAGCCCGGCTGACTAG-CCG---TTTTGATG-AGTA
GGACAAGGATGGAGATGGTGAGT---CCGC-------CACG------A--AC--ACGACG
ATATTTGTCTCGAGCAAAG------GCTTTT--------------------TTCACGAGC
A-TATATTGATAAAATCTG--ATAGGCCAAATTACAACCAAGGAACTGGGCACCGTTATG
CGTTCCCTCGGCCAGAACCCCTCCGAATCCGAACTGCAGGACATGATCAACGAAGTCGAC
GCTGACAACAACGGCACAATCGATTTCCCTGGTATGA---------TAT-AA--------
-----CTGTTCACGGGTC----AATA----CGAT-GGCAG----T-ACTAATTGCC--GC
-----AGAATTCTTGACAATGATGGCCCGCAAAATGAAGGATACCGACTCCGAGGAAGAG
ATCCGTGAAGCTTTCAAGGTGTTTGACCGTGACACA-CCTGTTGCTTTGGCGGGCCCACC
-GGGGCCACCTGGTCGCCGGGGGACG--CACGTCCCCGGGCCCGCGCCCGCCGAAG-CGC
TCTGTGAACCCTGATGAAGATGG-GCTGTCTGAGTA-CTATG-AAAATTGTCAAAACTTT
CAACAATGGATCTCTTGGTTCCGGCATCGATGAAGAACGCAGCGAAATGCGATAAGTAAT
GTGAATTGCAGAATTCCGTGAATCATCGAATCTTTGAACGCACATTGCGCCCCCTGGCAT
TCCGGGGGGCATGCCTGTCCGAGCGTCATTTCTGCCCTCAAGCACGGCTTGTGTGTTGGG
TGTGGTCCCCC-------C-GGGGACCTGCCCGAAAGGCAGCGGCGACGTCCGTCT-GGT
CCTCGAGCGTATGGGGCTCTGTCACTCG-CTCGGGAAGGACCTGCGGGGGTTGGTC
>T. sp._URM 8665 PP150746
CTGAC----TTTCCCAGGCAAATCATCTCTGCTGAGCACGGTCTCGATGGCTCTGGTGTG
TAAGTATT--GC-ACGA-TTC-GAAT-CCAGCTACAG-TCCGACG--A-TATCTGAT---
-AATC-AACAGCTACAATGGCTCCTCCGACCTCCAGTTGGAGCGTATGAACGTCTATTTC
AACGAGGTGTGTC-GAACCAATC--CATCG-----TAT-AACG---GAA---------AA
AT-----------AC---TT--A--TATTAG--TA-TAGGCCTCCGGCAACAAATACGTT
CCCCGTGCTGTCCTCGTCGACTTGGAGCCCGGCTGACTAG-CCG---TTTTGATG-AGTA
GGATAAGGATGGAGATGGTGAGT---CCGC-------CACG------A--AC--ACGACG
ATATTTGTCTCGAGCAAAG------GCTTTT--------------------TTCACAAGT
A-TATATTGATATAATCTG--ATAGGCCAAATTACAACCAAGGAACTGGGCACCGTTATG
CGTTCCCTCGGCCAGAATCCCTCCGAATCCGAATTGCAGGACATGATCAACGAAGTCGAC
GCTGACAACAACGGCACAATCGATTTCCCTGGTATGA---------TAT-AA--------
-----TTGTTCACGGGTT----AATA----CGAT-GGCAG----T-ACTAATTGCG--GC
-----AGAATTCTTGACAATGATGGCCCGCAAAATGAAGGATACCGACTCCGAGGAAGAG
ATCCGTGAAGCTTTCAAGGTGTTTGACCGTGACACA-CCTGTTGCTTTGGCGGGCCCACC
-GGGGCCACCTGGTCGCCGGGGGACG--CACGTCCCCGGGCCCGCGCCCGCCGAAG-CGC
TCTGTGAACCCTGATGAAGATGG-GCTGTCTGAGTA-CTATG-AAAATTGTCAAAACTTT
CAACAATGGATCTCTTGGTTCCGGCATCGATGAAGAACGCAGCGAAATGCGATAAGTAAT
GTGAATTGCAGAATTCCGTGAATCATCGAATCTTTGAACGCACATTGCGCCCCCTGGCAT
TCCGGGGGGCATGCCTGTCCGAGCGTCATTTCTGCCCTCAAGCACGGCTTGTGTGTTGGG
TGTGGTCCCCC-------C-GGGGACCTGCCCGAAAGGCAGCGGCGACGTCCGTCT-GGT
CCTCGAGCGTATGGGGCTCTGTCACTCG-CTCGGGAAGGACCTGCGGGGGTTGGTC
>JFL34-5
CTGAC----TCTTTCAGGCAAATCATCTCTGCTGAGCACGGTCTCGACGGCTCTGGTGTG
TAAGTATA--AC-ACGA-TTC-GAAT-CCAGCTACAA-TCCGACA--A-TATCTGAC---
-GATC-AACAGCTACAATGGCTCCTCCGACCTTCAGTTGGAGCGTATGAACGTTTACTTC
AACGAGGTGCGTC-AGACCAATC--CACCA-----GATAAATC---GAA-------C--A
AA-----------AC---TC--A-TCCCTCG---A-TAGGCTTCCGGCAACAAATATGTC
CCTCGTGCTGTCCTCGTCGACTTGGAGCCCGGCTGACTGG-CCG---TTTTGATG-AGTA
GGACAAGGATGGAGATGGTGAGTGA-CCGC-------CACG------A--AC-ACCGACG
A-TCTAGTCTCGAACAAAG------G-CTAT-------------------TTCTACGAAC
A-GATATTGACGATATCTG-AATAGGTCAAATCACAACCAAGGAACTGGGCACCGTCATG
CGTTCCCTCGGCCAGAACCCCTCCGAATCCGAATTGCAGGACATGATCAACGAGGTTGAC
GCTGACAACAACGGCACAATCGATTTCCCTGGTATGA---------CAT-AG-CCTATCA
ACCGCAAACATATATGAC----TATC----AGAT-GGCAG----A-ACTAACTGCC--AC
-----AGAATTCTTGACAATGATGGCTCGCAAAATGAAGGATACCGACTCCGAGGAAGAG
ATCCGTGAGGCTTTCAAGGTATTTGACCGCGACACA-CCTGTTGCTTTGGCGGGCCCACC
-GGGGCCACCTGGTCGCCGGGGGACG---TCGTCTCCGGGCCCGCGCCCGCCGAAG-CGC
TCTGTGAACCCTGATGAAGATGG-GCTGTCTGAGTA-CTATG-AAAATTGTCAAAACTTT
CAACAATGGATCTCTTGGTTCCGGCATCGATGAAGAACGCAGCGAAATGCGATAAGTAAT
GTGAATTGCAGAATTCCGTGAATCATCGAATCTTTGAACGCACATTGCGCCCCCTGGCAT
TCCGGGGGGCATGCCTGTCCGAGCGTCATTTCTGCCCTCAAGCACGGCTTGTGTGTTGGG
TGCGGTCCCCC-------C-GGGGACCTGCCCGAAAGGCAGCGGCGACGTCCGTCT-GGT
CCTCGAGCGTATGGGGCTCTGTCACTCG-CTCGGGACGGACCTGCGGGGGTTGGTC
>KJ775203.1_T._oumae-annae_DTO_180B4_
CTGAC----TCTTTCAGGCAAATCATCTCTGCTGAGCACGGTCTCGACGGCTCTGGTGTG
TAAGTATT--AC-ACGA-TTC-GAAT-CCAGCTACAA-TCCGACA--A-TATCTGAC---
--ATC-AACAGCTACAATGGCTCCTCCGACCTCCAGTTGGAGCGTATGAACGTTTACTTC
AACGAGGTGCGTC-AGACCACCC--CACCACACCAGATAACCC---GAA-------C--A
AA-----------AC---TC--A-TAATTGG--TA-TAGGCCTCCGGCAACAAATATGTC
CCTCGTGCTGTCCTCGTCGATTTGGAGCCCGGCTGACTAG-CCG---TTTTGATG-AGTA
GGACAAGGATGGAGATGGTGAGTGA-CCGC-------CACG------A--AC-GTCGATG
ATACAGTCAACGAATAAGG------G-CTAT-------------CCTTATGATTGCGAAC
AGCATATTGATGGTATTTG-AACAGGTCAGATCACCACCAAGGAATTGGGCACCGTCATG
CGTTCCCTCGGCCAGAACCCCTCCGAATCCGAATTGCAGGACATGATCAACGAGGTCGAC
GCTGACAACAACGGCACAATCGATTTCCCTGGTATGA---------CAT-AA-CCTATCA
GACGCAGCCATATATGAC---------TATCGAGTGGCAG----A-ACTAATTGCC--AC
-----AGAATTCTTGACAATGATGGCCCGCAAAATGAAGGATACCGACTCCGAGGAAGAG
ATCCGTGAGGCTTTCAAGGTGTTTGACCGCGACACA-CCTGTTGCTTTGGCGGGCCCACC
-GGGGCCACCCGGTCGCCGGGGGACGGTTTCGTCCCCGGGCCCGCGCCCGCCGAAG-CGC
CCTGTGAACCCTGATGAAGATGG-GCTGTCTGAGTA-CTATG-AAAATTGTCAAAACTTT
CAACAATGGATCTCTTGGTTCCGGCATCGATGAAGAACGCAGCGAAATGCGATAAGTAAT
GTGAATTGCAGAATTCCGTGAATCATCGAATCTTTGAACGCACATTGCGCCCCCTGGCAT
TCCGGGGGGCATGCCTGTCCGAGCGTCATTTCTGCCCTCAAGCACGGCTTGTGTGTTGGG
TGCGGTCCCCC-------C-GGGGACCTGCCCGAAAGGCAGCGGCGACGTCCGTCT-GGT
CCTCGAGCGTATGGGGCTCTGTCACTCG-CTCGGGACGGACCTGCGGGGGTTGGTC
>JX091604.1_T._stellenboschiensis_CV0103_
CTGAC----TGTTTCAGGCAAATCATCTCTGCTGAGCACGGTCTCGACGGCTCCGGTGTG
TAAGTATA--AC-ACGA-TTC-GAAT-CCAGCTACAA-TCCGACA--A-TATCTGAT---
-GATC-AACAGCTACAATGGCTCCTCCGACCTCCAGTTGGAGCGTATGAACGTTTACTTC
AACGAGGTGCGTC-AGACCAATC--CACCA-----GATAAATC---GAA-------C--A
AA-----------AC---TC--A-TCCCTCG---A-TAGGCTTCCGGCAACAAATATGTC
CCTCGTGCTGTCCTCGTCGACTTGGAGCCCGGCTGACTAG-CCG---TTTTGATG-AGTA
GGACAAGGATGGAGATGGTGAGTGA-CCGC-------CACT------C--AC-ACCGACG
A-TCTAGTCTCGAAAAAAG------G-CTAT-------------------TTCTACGAAC
A-GATATTGACGATATCTG-AATAGGTCAAATCACAACCAAGGAACTGGGCACCGTCATG
CGTTCCCTCGGCCAGAACCCCTCCGAATCCGAATTGCAGGACATGATCAACGAGGTTGAC
GCTGACAACAACGGCACAATCGATTTCCCTGGTATGA--CATAGCCTATCAA--------
-------CCGCAAAAATATATGACTA--TTGGAT-GGCAG----A-ACTAACTGCC--AC
-----AGAATTCTTGACAATGATGGCTCGCAAAATGAAGGATACCGACTCCGAGGAAGAG
ATCCGTGAGGCTTTCAAGGTGTTTGACCGCGACACA-CCTGTTGCTTTGGCGGGCCCACC
-GGGGCCACCTGGTCGCCGGGGGACG--TCTGTCTCCGGGCCCGCGCCCGCCGAAG-CGC
TCTGTGAACCCTGATGAAGATGG-GCTGTCTGAGTA-CTATG-AAAATTGTCAAAACTTT
CAACAATGGATCTCTTGGTTCCGGCATCGATGAAGAACGCAGCGAAATGCGATAAGTAAT
GTGAATTGCAGAATTCCGTGAATCATCGAATCTTTGAACGCACATTGCGCCCCCTGGCAT
TCCGGGGGGCATGCCTGTCCGAGCGTCATTTCTGCCCTCAAGCACGGCTTGTGTGTTGGG
TGCGGTCCCCC-------C-GGGGACCTGCCCGAAAGGCAGCGGCGACGTCCGTCT-GGT
CCTCGAGCGTATGGGGCTTTGTCACTCG-CTCGGGACGGACCTGCGGGGGTTGGTC
>KF741913.1_T._verruculosus_CBS_254.56_
CTGAC----TCTTTCAGGCAAATCATCTCTGCTGAGCACGGTCTCGACGGCTCCGGTGTG
TAAGTATA--AC-ACGA-TTC-GAAT-CCAGCTGCAG-TCCGACG--A-TATCTGAT---
-GATC-AACAGCTACAATGGCTCCTCCGACCTCCAGTTGGAGCGTATGAACGTTTACTTC
AACGAGGTGCGTC-AGACCAATC--CACCA-----GATAAATC---GAA-------C--A
AA-----------AC---TC--A-TCCCTCG---A-TAGGCTTCCGGCAACAAATATGTC
CCCCGTGCTGTCCTCGTCGACTTGGAGCCCGGCTGACTAG-CCG---TTTTGTTG-AGTA
GGACAAGGATGGAGATGGTGAGTGA-CCGC-------CACC------A--AC-ACCGACG
A-TCTAGTCTCGAACAAAG------G-CTAT-------------------TTGTACGATC
A-GATATTGACGATATCTG-AATAGGTCAAATCACAACCAAGGAACTGGGCACTGTCATG
CGTTCCCTCGGCCAGAACCCCTCCGAATCCGAATTGCAGGACATGATCAACGAGGTTGAC
GCTGACAACAACGGCACAATCGATTTCCCTGGTATGA---------CAT-AA-CCTATCA
ACCGCAAACATATATGAC----AGTT----GGAT-GGCAG----A-ACTAACTGCC--AC
-----AGAATTCTTGACAATGATGGCTCGCAAAATGAAGGATACCGACTCCGAGGAAGAG
ATCCGTGAGGCTTTCAAGGTGTTTGACCGCGACACA-CCTGTTGCTTTGGCGGGCCCACC
-GGGGCCACCTGGTCGCCGGGGGACG---TCGTCTCCGGGCCCGCGCCCGCCGAAG-CGC
TCTGTGAACCCTGATGAAGATGG-GCTGTCTGAGTA-CTATG-AAAATTGTCAAAACTTT
CAACAATGGATCTCTTGGTTCCGGCATCGATGAAGAACGCAGCGAAATGCGATAAGTAAT
GTGAATTGCAGAATTCCGTGAATCATCGAATCTTTGAACGCACATTGCGCCCCCTGGCAT
TCCGGGGGGCATGCCTGTCCGAGCGTCATTTCTGCCCTCAAGCACGGCTTGTGTGTTGGG
TGCGGTCCCCC-------C-GGGGACCTGCCCGAAAGGCAGCGGCGACGTCCGTCT-GGT
CCTCGAGCGTATGGGGCTCTGTCACTCG-CTCGGGACGGACCTGCGGAGGTTGGTC
>KJ775191.1_T._verruculosus_DTO_129H4_
CTGAC----TCTTTCAGGCAAATCATCTCTGCTGAGCACGGTCTCGACGGCTCCGGTGTG
TAAGTATA--AC-ACGA-TTC-GAAT-CCAGCTGCAG-TCCGACG--A-TATCTGAT---
-GATC-AACAGCTACAATGGCTCCTCCGACCTCCAGTTGGAGCGTATGAACGTTTACTTC
AACGAGGTGCGTC-AGACCAATC--CACCA-----GATAAATC---GAA-------C--A
AA-----------AC---TC--A-TCCCTCG---A-TAGGCTTCCGGCAACAAATATGTC
CCCCGTGCTGTCCTCGTCGACTTGGAGCCCGGCTGACTAG-CCG---TTTTGTTG-AGTA
GGACAAGGATGGAGATGGTGAGTGA-CCGC-------CACC------A--AC-ACCGACG
A-TCTAGTCTCGAACAAAG------G-CTAT-------------------TTGTACGATC
A-GATATTGACGATATCTG-AATAGGTCAAATCACAACCAAGGAACTGGGCACTGTCATG
CGTTCCCTCGGCCAGAACCCCTCCGAATCCGAATTGCAGGACATGATCAACGAGGTTGAC
GCTGACAACAACGGCACAATCGATTTCCCTGGTATGA---------CAT-AA-CCTATCA
ACCGCAAACATATATGAC----AGTT----GGAT-GGCAG----A-ACTAACTGCC--AC
-----AGAATTCTTGACAATGATGGCTCGCAAAATGAAGGATACCGACTCCGAGGAAGAG
ATCCGTGAGGCTTTCAAGGTGTTTGACCGCGACACA-CCTGTTGCTTTGGCGGGCCCACC
-GGGGCCACCTGGTCGCCGGGGGACG---TCGTCTCCGGGCCCGCGCCCGCCGAAG-CGC
TCTGTGAACCCTGATGAAGATGG-GCTGTCTGAGTA-CTATG-AAAATTGTCAAAACTTT
CAACAATGGATCTCTTGGTTCCGGCATCGATGAAGAACGCAGCGAAATGCGATAAGTAAT
GTGAATTGCAGAATTCCGTGAATCATCGAATCTTTGAACGCACATTGCGCCCCCTGGCAT
TCCGGGGGGCATGCCTGTCCGAGCGTCATTTCTGCCCTCAAGCACGGCTTGTGTGTTGGG
TGCGGTCCCCC-------C-GGGGACCTGCCCGAAAGGCAGCGGCGACGTCCGTCT-GGT
CCTCGAGCGTATGGGGCTCTGTCACTCG-CTCGGGACGGACCTGCGGGGGTTGGTC
>KJ775192.1_T._verruculosus_DTO_129H5
CTGAC----TCTTTCAGGCAAATCATCTCTGCTGAGCACGGTCTCGACGGCTCCGGTGTG
TAAGTATA--AC-ACGA-TTC-GAAT-CCAGCTGCAG-TCCGACG--A-TATCTGAT---
-GATC-AACAGCTACAATGGCTCCTCCGACCTCCAGTTGGAGCGTATGAACGTTTACTTC
AACGAGGTGCGTC-AGACCAATC--CACCA-----GATAAATC---GAA-------C--A
AA-----------AC---TC--A-TCCCTCG---A-TAGGCTTCCGGCAACAAATATGTC
CCCCGTGCTGTCCTCGTCGACTTGGAGCCCGGCTGACTAG-CCG---TTTTGTTG-AGTA
GGACAAGGATGGAGATGGTGAGTGA-CCGC-------CACC------A--AC-ACCGACG
A-TCTAGTCTCGAACAAAG------G-CTAT-------------------TTGTACGATC
A-GATATTGACGATATCTG-AATAGGTCAAATCACAACCAAGGAACTGGGCACTGTCATG
CGTTCCCTCGGCCAGAACCCCTCCGAATCCGAATTGCAGGACATGATCAACGAGGTTGAC
GCTGACAACAACGGCACAATCGATTTCCCTGGTATGA---------CAT-AA-CCTATCA
ACCGCAAACATATATGAC----AGTT----GGAT-GGCAG----A-ACTAACTGCC--AC
-----AGAATTCTTGACAATGATGGCTCGCAAAATGAAGGATACCGACTCCGAGGAAGAG
ATCCGTGAGGCTTTCAAGGTGTTTGACCGCGACACA-CCTGTTGCTTTGGCGGGCCCACC
-GGGGCCACCTGGTCGCCGGGGGACG---TCGTCTCCGGGCCCGCGCCCGCCGAAG-CGC
TCTGTGAACCCTGATGAAGATGG-GCTGTCTGAGTA-CTATG-AAAATTGTCAAAACTTT
CAACAATGGATCTCTTGGTTCCGGCATCGATGAAGAACGCAGCGAAATGCGATAAGTAAT
GTGAATTGCAGAATTCCGTGAATCATCGAATCTTTGAACGCACATTGCGCCCCCTGGCAT
TCCGGGGGGCATGCCTGTCCGAGCGTCATTTCTGCCCTCAAGCACGGCTTGTGTGTTGGG
TGCGGTCCCCC-------C-GGGGACCTGCCCGAAAGGCAGCGGCGACGTCCGTCT-GGT
CCTCGAGCGTATGGGGCTCTGTCACTCG-CTCGGGACGGACCTGCGGGGGTTGGTC
