# Supplementary material for: Three new species of Talaromyces sect. Talaromyces discovered in China
Source: PeerJ. 2024 Oct 11;12:e18253. doi: 10.7717/peerj.18253 (PMC11472791; doi:10.7717/peerj.18253)
Supplement: Supplemental Information 1 [file peerj-12-18253-s001.zip › supplementary sequence data/Supplemental data 3 benA97 5verr aln.fas]

>T._aculeatus_NRRL2129_KF741929_bt
CTGAC---TCTTTCCAGGCAAATCATCTCTGCTGAGCATGGTCTCGATGGCTCTGGTGTG
TAAGTATC---C-ATGA-ATG-GAAT-CCAGCTACAA-TCCGACA--A-TATCTGAT---
-AATC-AACAGCTACAATGGCTCCTCTGACCTCCAGTTGGAGCGTATGAACGTCTACTTC
AACGAGGTGCGTC-GAACCAATC--CACCA-----AATAAC-----GAA---------AC
AA-----------AC---TC--A--CAATGG--TA-TAGGCCTCCGGCAACAAATACGTC
CCCCGTGCTGTCCTCGTCGACTTGGAGCCCGG
>T._adpressus_cbs140620_KU866844
CTGAC----TTTCCCAGGCAAATCATCTCTGCTGAGCACGGTCTCGATGGCTCTGGTGTG
TAAGTATT--GC-ACGA-TTC-GAAT-CCAGCTACAA-TCCGACG--A-TATCTGAT---
-ACTC-AACAGCTACAATGGCTCCTCCGACCTCCAGTTGGAGCGTATGAACGTCTATTTC
AACGAGGTGTGTC-CAACCAATC--CATCG-----TAT-AACG---GAA-------C--A
AT-----------AC---TT--A--TATTAG--TA-TAGGCCTCCGGCAACAAATACGTT
CCCCGTGCTGTCCTCGTTGACTTGGAGCCCGG
>T._alveolaris_CBS_142379_LT559086
CTGAC----TTTCCTAGGCAAATCATCTCTGCTGAGCACGGTCTCGATGGCTCCGGTGTG
TAAGTGTTACAA-ACGA-TTC-GAAT-GCAGTTATAA-TCCGACA--C-CATCTGAT---
-CATC-AACAGCTACAATGGCTCCTCCGACCTCCAGTTGGAGCGTATGAACGTCTACTTC
AACGAGGTGCGTG-GAATCAACC---ACCA-----GAAAATCCATGGAA-----TGCTTG
GA-----------AC---TC--A-TGTCTCGAATA-TAGGCCTCCGGCAACAAGTACGTT
CCCCGTGCCGTCCTTGTCGACTTGGAGCCCGG
>T._amazonensis_CBS_140373_KX011490
CTGAC---TCTTT-CAGGCAAATCATCTCTGCTGAGCACGGTCTCGATGGCTCTGGTGTG
TAAGTATT--TC-ACGA-TTC-GAAG-ACACCTACAA-TTCGACA--A-GATCTAAT---
-CATC-AACAGCTACAATGGCTCCTCCGACCTCCAGTTGGAGCGTATGAACGTCTACTTC
AACGAGGTGCGTTA--AAA-CCC----TCG----ACTCATATA---GAA-------C-AA
AC-----------AC---TC--A-T---TCG--TA-TAGGCTTCCGGCAACAAATACGTC
CCCCGTGCCGTCCTCGTCGACTTGGAGCCCGG
>T._amestolkiae_DTO179F5JX315623
CTGAC---TTATC-CAGGCAAATCATCTCTGCTGAGCACGGTCTCGATGGCTCTGGTGTG
TAAGTATT--TC-ACAG-TTC-GAAT-ACACCTACAG-TCCGACA--A-CATCTGAT---
-CATC-GACAGCTACAATGGCTCCTCCGACCTCCAGTTGGAGCGTATGAACGTCTACTTC
AACGAGGTGCGTTAGAAAGTCTC----TCG----ACTCCTATA---GAA-------C-AG
AC-----------AC---TC--A-T---TCA--TC-TAGGCCTCCGGCAACAAATACGTC
CCCCGTGCCGTCCTCGTCGATTTGGAGCCCGG
>T._angelicus_KACC_46611_KF183640_
CTGAC----TTTTCCAGGCAAATCATCTCTGCTGAGCACGGTCTCGATGGCTCTGGTGTG
TAAGTATT--AC-ATGA-TTC-GATT-CCAGCTACAA-TCCAACA--A-TATCTGAT---
-CATC-AACAGCTACAATGGCTCCTCCGACCTCCAGTTGGAGCGTATGAACGTCTACTTC
AACGAGGTGCGTC-AGACGATTC--CACCA-----TATAAACA---AAA-------C--A
AA-----------AC---TC--A-----TCGGGTA-TAGGCCTCCGGCAACAAATACGTT
CCCCGTGCTGTCCTCGTCGACTTGGAGCCCGG
>T._annesophieae_CBS_142939_MF590098
TTGAC----TTTTACAGGCAAATCATCTCTGCTGAGCACGGCCTCGACGGCTCTGGTGTG
TAAGTATT--GC-ATGG-TTC-GAAT-CCAGCTACAA-TCCGACA--A-TATCTGAT---
-AATC-AACAGCTACAATGGATCCTCCGACCTCCAGTTGGAGCGTATGAACGTTTACTTC
AACGAGGTGCGTC-GAACCAATC--CATCG-----TAT-AACG---GAA-------C--A
AA-----------GC---TC--A--TACTGG--TG-TAGGCCTCCGGCAACAAATACGTT
CCCCGTGCCGTCCTCGTCGACTTGGAGCCCGG
>T._apiculatus_CBS_312.59_KF741916_
CTGAC--TCTGTCCCAGGCAAATCATCTCTGCTGAGCACGGTCTCGATGGCTCCGGTGTG
TAAGTATC---C-ACGG-TTC-GAAT-CCAGGTACAA-TTCGACA--A-TATCTAAT---
-AATC-AACAGCTACAATGGCTCCTCTGACCTCCAGTTGGAGCGTATGAACGTCTACTTC
AACGAAGTGCGTCGAAACCAATC--CACCA-----TATAAC-----GAA---------AC
AA-----------AC---TC--A--CAGTGG--TA-TAGGCCTCCGGCAACAAATACGTC
CCCCGTGCTGTCCTGGTCGACTTGGAGCCCGG
>T._argentinensis_NRRL_28750_MH792917
CTGAA---CTTTTTCAGGCAAATCATCTCTGCTGAGCACGGTCTCGATGGCTCTGGTGTG
TAAGTATT---C-ACGA-TTC-GAAT-CCAGCTACAA-CCCGACA--A-TATCTGAT---
-CGTC-AATAGCTACAATGGCTCCTCCGACCTCCAGTTGGAGCGTATGAACGTCTACTTC
AACGAGGTGCGTCAAAACCAATC--CATCG-----TAT-AACG---GAA-------C--A
AA-----------AC---TT--A--TAATGG--TA-TAGGCCTCCGGCAACAAATACGTT
CCCCGTGCTGTCCTCGTCGACTTGGAGCCCGG
>T._aspriconidius_CBS_141835_MN863343
CTGAA--ATTTTTCCAGGCAAATCATCTCCGCTGAGCACGGTCTCGACGGCTCCGGTGTG
TAAGTATA--AC-CCAA-TGC-AAAT-CCAGCTATAA-TCCGACA--A-TATCTGAT---
-AATC-AACAGCTACAATGGCTCCTCCGACCTCCAGTTGGAGCGTATGAACGTTTACTTC
AACGAGGTGCGTC-ACAACACTC--CACCT-----AATAAACC---GAA-----GACAGA
AA-----------AC---TC--A-TCATCGA--TA-TAGGCTTCCGGCAACAAATATGTC
CCTCGTGCCGTTCTCGTCGACTTGGAGCCCGG
>T._aurantiacus_CBS_314.59_KF741917
CTGAA----TTTTCTAGGCAAATCATCTCTGCTGAGCACGGTCTCGATGGCTCCGGTGTG
TAAGTGTTACAA-ACCA-TTC-GAAT-GCAGTTATAA-TCCGACA--C-CATCTGAT---
-CATC-AATAGCTACAATGGCTCCTCCGACCTCCAGTTGGAGCGTATGAACGTCTACTTC
AACGAGGTGCGTG-GAAACAACC---ATCA-----GAAAATCAATCGAA-----TGCTTG
GA-----------AC---TC--A-TCTCTCGAATA-TAGGCCTCCGGCAATAAGTACGTT
CCCCGTGCCGTCCTTGTCGACTTGGAGCCCGG
>T._aureolinus_BN10-2_MK837937
CTGAC---TCTTTCCAGGCAAATCATCTCCGCTGAGCACGGTCTCGACGGCTCTGGTGTG
TAAGTGTT-GAT-ACGA-ATCGAAAT----CCTGCAG-TTCGACA--A-TATCTGAT---
-AATC-AACAGCTACAATGGCTCCTCCGACCTCCAGTTGGAGCGTATGAACGTTTACTTC
AACGAGGTGCGTT-AGACAACAC----TCG----ACTCAAACA---GAA-------C-AT
AG-----------AC---TC--A-TCAATTG--CA-TAGGCTTCTGGCAACAAATATGTC
CCTCGTGCTGTCCTCGTCGACTTGGAGCCCGG
>T._australis_CBS_136667_KF741923
CTGAC----TCTTTCAGGCAAATCATCTCTGCCGAGCACGGTCTCGACGGCTCTGGTGTG
TAAGTATT--AC-ACGA-TTC-GAAT-CCAGCTACAGCCCCGACA--A-TATCTGAT---
-GATC-AACAGCTACAATGGCTCCTCCGACCTCCAGTTGGAGCGTATGAACGTTTACTTC
AACGAGGTGCGTC-AGACCAATC--CACCA-----GATAAATC---GAA-------C--A
AA-----------AC---TC--A-TCCCTTG---A-TAGGCTTCCGGCAACAAATATGTC
CCTCGTGCTATCCTCGTCGACTTGGAGCCCGG
>T._bannicus_BN7-2_MK837939
CTGAC---TCTTTCCAGGCAAATCATCTCTGCTGAGCACGGTCTCGACGGCTCTGGTGTG
TAAGTGTT-GAT-ACGA-ATC--ATA-TCC--TACAA-TTCGACA--A-CATCTGAT---
-AATC-AACAGCTACAATGGCTCCTCCGACCTCCAGTTGGAGCGTATGAACGTCTACTTC
AACGAGGTGCGTT-AGAAAACAC----TCG----ACTCGACAC---GAA-------C-AC
AG-----------AC---TC--A-TTAATTG--CA-TAGGCTTCCGGCAACAAATATGTC
CCTCGTGCTGTCCTCGTCGACTTGGAGCCCGG
>T._beijingensis_CGMCC_3.18200_KU866837
CTGAC----TGTTTTAGGCAAATCATCTCTGCCGAGCATGGTCTCGACGGCTCTGGTGTG
TAAGTTTT---T-ACCG-TTC-AAAT-CCAGCTACAA-TTCGTCA--A-TATCTGAT---
-TGTC-AACAGCTACAATGGCTCCTCCGACCTTCAGTTGGAGCGTATGAACGTCTACTTC
AACGAGGTGCGTC-ATATCACCC---ACCA-----CGTCAACG---AGA-------C--A
AA-----------AC---TC--ACACAAAGA--TA-TAGGCCTCCGGCAACAAATACGTG
CCCCGTGCTGTCCTCGTCGACTTGGAGCCCGG
>T._brevis_CBS_141833_MN863338
CTGAC----TTTTCCAGGCAAATCATCTCTGCTGAGCACGGTCTCGATGGCTCTGGTGTG
TAAGTATT--GC-ACGA-TTC-GAAT-TCAGCTATAA-TCCGACG--A-TATCTGAT---
-AATC-AACAGCTACAATGGCTCCTCCGACCTCCAGTTGGAGCGTATGAACGTCTACTTC
AACGAGGTGCGTC--AACCAATC--CATCG-----TATAAACG---GAA-------C--A
AA-----------GC---TC--A--TACTGG--TG-TAGGCCTCCGGCAACAAATACGTT
CCCCGTGCTGTCCTCGTCGACTTGGAGCCCGG
>T._calidicanius_CBS_112002_HQ156944
CGGAC---TCTTCCCAGGCAAATTATCTCCGCTGAGCACGGTCTCGACGGCTCCGGTGTG
TAAGTATT--AC-ACTA-TTC-AAAT-CCAGCTACAA-TCCGACA--AATATCTGAT---
-AATC-AACAGCTACAATGGCTCCTCCGACCTCCAGTTGGAGCGTATGAACGTTTACTTC
AACGAGGTTCGTC-AGACCCATC--CACCT-----CATAAACC---GCA-------A-AC
AA-----------GC---TC--A-TGATCGA--TA-CAGGCTTCCGGCAACAAATATGTC
CCCCGTGCTGTCCTCGTCGACTTGGAGCCCGG
>T._californicus_NRRL_58168_MH792928
CTGAC----TTTTCCAGGCAAATCATCTCTGCTGAGCACGGTCTCGATGGCTCTGGTGTG
TAAGTATT--AC-ACGA-TTC-GAAT-CCAGCTACAA-TTCGACA--G-TATCTGAT---
-AATC-AATAGCTACAATGGCTCCTCCGACCTCCAGTTGGAGCGTATGAACGTCTACTTC
AACGAGGTGCGTC-AGACCATCC--CACCA-----TAT-AACG---GAA-------C--A
AA-----------AC---TC--A--TAATAG--TA-TAGGCCTCCGGCAACAAATACGTT
CCCCGTGCTGTCCTCGTCGACTTGGAGCCCGG
>T._cavernicola_URM8448_OP672383
CTGAC----TTTCGCAGGCAAATCATCTCTGCTGAGCACGGCCTCGATGGCTCTGGTGTG
TAAGTATT--GC-ACGA-TTC-GAAT-CCAGCTACAG-TCCGACG--A-TATCTAAT---
-AATC-AACAGCTACAATGGCTCCTCCGACCTCCAGTTGGAGCGTATGAACGTCTATTTC
AACGAGGTGTGTC-GAACCAATC--CATCG-----TAT-AACG---GAA---------AA
AT-----------AC---TT--A--TATTAG--TA-TAGGCCTCCGGCAACAAATACGTT
CCCCGTGCTGTCCTCGTCGACTTGGAGCCCGG
>T._cnidii_KACC_46617_KF183641_
CTGAC----TTTTTCAGGCAAATCATCTCTGCTGAGCACGGTCTTGATGGCTCTGGTGTG
TAAGTATT---C-ACGAATTC-GAAT-CCAGCTACAA-TCCGACA--A-TATCTGAT---
-CGTC-AACAGCTACAATGGCTCCTCCGACCTCCAGTTGGAGCGTATGAACGTCTACTTC
AACGAGGTGCGTC-GAACCAATC--CACCA-----TAT-AACG---AAA----------C
AA-----------AC---TC--A--CAATGG--TATTAGGCCTCCGGCAACAAATACGTC
CCCCGTGCTGTCCTCGTCGACTTGGAGCCCGG
>T._coprophilus_CBS_142756_LT898319
CTGAC----TTTTTCAGGCAAATCATCTCTGCTGAGCACGGTCTCGATGGCTCTGGTGTG
TAAGTATT---C-ACGA-TTC-GAAT-CCAGCTACAA-CACGACA--A-TATCTGAT---
-CGTC-AATAGCTACAATGGCTCCTCCGACCTCCAGTTGGAGCGTATGAACGTCTACTTC
AACGAGGTGCGTCAAAACCAATC--CATCG-----TAT-AACG---GAA-------C--A
AA-----------AC---TT--A--TAATGG--TA-TAGGCCTCCGGCAACAAATACGTT
CCCCGTGCTGTCCTCGTCGACTTGGAGCCCGG
>T._cucurbitiradicu_ACCC_39155_KY053228
CTGAC----TCGTCCAGGCAAATCATCTCTGCTGAGCACGGTCTCGACGGCTCCGGTGTG
TAAGTATT---C-ACGA-TCC-GAAA-CCAACTACAA-TCAGACA--G-TATCTGAT---
-AATC-AACAGCTACAATGGCTCCTCCGATCTCCAGTTGGAGCGTATGAACGTCTACTTC
AACGAGGTGCGTA-ATTCAAAGT--CATCG-----TACAAAC----GGA-------TATA
AA-----------TC---TC--A--TAACGG--TC-CAGGCCTCCGGCAACAAATATGTC
CCTCGTGCTGTCCTGGTCGATTTGGAGCCCGG
>T._derxii_strain_CBS_412.89_JX494306
CTGAC----TTTACCAGGCAAATCATCTCTGCCGAGCACGGTCTCGACGGCTCTGGTGTG
TAAGTGTTGCAA-ACGA-CTC-GGAT-CCAAATACAA-GCCGATAGTA-TATCTGAT---
-TATC-AACAGCTACAATGGCTCCTCCGACCTCCAGTTGGAGCGTATGAACGTCTACTTC
AATGAGGTGCGTG-AAATTAACC---ACCG---AAAAAAACCCATCGAA-----TGCTTG
A------------AC---TG--A-TGTTTCGAATA-TAGGCCTCCGGCAACAAATACGTG
CCCCGTGCTGTCCTCGTCGACTTGGAGCCCGG
>T._dimorphus_AS3.15692_KY007111_NN072337_
CTGAC--TCTGCCCAAGGCAAATCATCTCTGCCGAGCACGGTCTCGATGGCTCTGGTGTG
TAAGTGTT---C-ACGA-TTC-GAAT-CCAGCCACGA-TCCAACA--A-TATCTGAT---
-CGTC-AACAGCTACAATGGCTCCTCCGACCTCCAGTTGGAGCGGATGAACGTCTACTTC
AACGAGGTGCGTC-ACATCAACC--TCCCA----TTATTCACG---AAA-------A-CA
AAGA---------AC---TC--A-TAG-CGG--TG-TAGGCTTCCGGCAACAAATACGTC
CCCCGTGCTGTCCTCGTCGACTTGGAGCCCGG
>T._domesticus_NRRL_58121_MH792927
CTGAC----TTTCCCAGGCAAATCATCTCTGCTGAGCACGGTCTCGATGGCTCTGGTGTG
TAAGTATT--GC-ACGA-TTC-GAAT-CCAGCTACAA-TCCGACG--A-TATCTGAT---
-AATC-AACAGCTACAATGGCTCCTCTGACCTCCAGTTGGAGCGTATGAACGTCTATTTC
AACGAGGTGTGTG-GAACCAATC--CATCG-----TAT-AACA---GAA-------C--A
AT-----------AC---TT--A--TATTAG--TA-TAGGCCTCCGGCAACAAATACGTT
CCCCGTGCTGTCCTCGTCGACTTGGAGCCCGG
>T._duclauxii_CBS_322.48_JX091384
CTGAC--TCTTTC-CAGGCAAATTATCTCTGCTGAGCACGGTCTCGACGGCTCCGGTGTG
TAAGTATT--AC-TCAA-TTC-AAAT-CCAGCTACAA-TCCGACA--AGTATCTGAT---
-AATC-AACAGCTACAATGGCTCCTCCGACCTCCAGTTGGAGCGTATGAACGTTTACTTC
AACGAGGTTCGTC-AGACCCATC--CACAC-----CATAAACC-GCAAA----------C
AA-----------GC---TC--A-TGATCGA--TA-CAGGCTTCCGGCAACAAATATGTC
CCCCGTGCTGTCCTCGTCGACTTGGAGCCCGG
>T._echinulatus_CNUFC_HB1206_OR507571
CTGAC---TCTTTCCAGGCAAATCATCTCTGCTGAGCACGGTCTTGACGGCTCTGGTGTG
TAAGTGTT-GAT-ACGA-ATC--GAA-ACC-CTACAA--TCGACA--A-GATCTGAT---
-AATC-AACAGCTACAATGGCTCCTCCGACCTCCAGTTGGAGCGTATGAACGTTTATTTC
AACGAGGTGCGTT-AGAAAACAC----TCG----ACTCAACCG---AAA-------C-AC
AG-----------GC---TC--A-TCAATTG--CA-TAGGCTTCCGGCAACAAATATGTC
CCTCGTGCTGTCCTCGTCGACTTGGAGCCCGG
>T._euchlorocarpius_DTO176I3_KJ865733
CTGAC---TCTTTGCAGGCAAATCATCTCCGCTGAGCACGGTCTCGACGGCTCTGGTGTG
TAAGTGTT-GGC-AAAA-TTCGAAAT-CCAGCTACAA-TCCGACA--A-TATCTGAT---
-AATC-ACCAGCTACAATGGCTCCTCCGACCTCCAGTTGGAGCGTATGAACGTCTACTTC
AACGAGGTGCGTT-AAGAACATCATCATCA-----AATAAACC---GAA----AGACAAA
AC-----------AC---TC--A-TCGTTCG---A-TAGGCTTCCGGCAACAAATATGTC
CCTCGTGCTGTCCTCGTCGACTTGGAGCCCGG
>T._flavovirens_CBS_102801_JX091376_
CTGAC----TTTTTCAGGCAAATCATCTCTGCTGAGCACGGTCTCGATGGCTCGGGTGTG
TAAGTATT---C-ACCA-TTC-GAAT-CCAGCTACAA-TCCGACA--A-TGTCTGAT---
-CGTC-AACAGCTACAATGGCTCCTCCGACCTCCAGTTGGAGCGTATGAACGTCTACTTC
AACGAGGTGCGTC-GAACAAATC--CACCA-----TAT-AACG---AAA-------C--A
AATAAAGAAACAGAC---TC--A--CAATGG--TA-TAGGCCTCCGGCAACAAATACGTC
CCTCGTGCTGTCCTCGTCGACTTGGAGCCCGG
>T._flavus_CBS_310.38_JX494302
CTGAC----TTTTCCAGGCAAATCATCTCCGCTGAGCACGGTCTCGACGGCTCCGGTGTG
TAAGTATT--AC-ACGA-TTC-AAAT-CCAGCTACGA-TCCAACA--A-TATCTGAT---
-AATC-AACAGCTACAATGGCTCCTCCGACCTCCAGTTGGAGCGTATGAACGTTTACTTC
AACGAGGTGCGTC-AAACCACTC--CACCT-----AATAAACG---GAA--------GAC
AA-----------AC---TC--A-TGATCGA--TA-TAGGCTTCCGGCAACAAATATGTC
CCTCGTGCTGTCCTCGTCGACTTGGAGCCCGG
>T._francoae_CBS_113134_KX011489.1_
CTGAC---TCTTTCCAGGCAAATCATCTCCGCTGAGCACGGTCTCGACGGCTCTGGTGTG
TAAGTGTT-GAT-ACGA-ATCGAAAT----CCTACAA-TTCGACA--A-CATCTGAT---
-AATC-AACAGCTACAATGGCTCCTCCGACCTCCAATTGGAGCGTATGAACGTTTACTTC
AACGAGGTGGGTC-AGAAAAGAC----TCG----ACTCAACCG---GAA-------C-AC
AG-----------AC---TC--A-TCATTTG--CA-TAGGCTTCCGGCAACAAATATGTC
CCTCGTGCTGTCCTCGTCGACTTGGAGCCCGG
>T._funiculosus_CBS_272.86_JX091383
CTGAC----TCGTCCAGGCAAATCATCTCTGCTGAGCACGGTCTCGACGGCTCCGGTGTG
TAAGTATT---C-ACGA-TCC-GAAA-CCAACTACAA-TCAGACA--G-TATCTGAT---
-AATC-AACAGCTACAATGGCTCCTCCGATCTCCAGTTGGAGCGTATGAACGTCTACTTC
AACGAGGTGCGTA-AAACAAATT--CATCG-----TACAAACG---GAA--------ATA
AA-----------TC---TC--A--TAACGG--TC-CAGGCCTCCGGCAACAAATATGTC
CCTCGTGCTGTCCTGGTCGATTTGGAGCCCGG
>T._fuscoviridis_CBS_193.69_KF741912_
CTGAC----TTTTCCAGGCAAATCATCTCTGCTGAGCACGGTCTCGATGGCTCTGGTGTG
TAAGTATT--AT-ACGA-TTC-CATT-CCAGCTACAG-TCCAACA--A-TATCTGAT---
-CGTC-AACAGCTACAATGGCTCCTCCGACCTCCAGTTGGAGCGTATGAACGTCTACTTC
AACGAGGTGCGTC-AGACGATTC--CACCA-----TATAAACA---AAA-------C--A
AA-----------AC---TCATA-----TGG--TA-TAGGCCTCCGGCAACAAATACGTT
CCCCGTGCTGTCCTCGTCGACTTGGAGCCCGG
>T._fusiformis_CGMCC_3.18210_KU866843
CTGAC----TTTTCCAGGCAAATCATCTCTGCTGAGCACGGTCTCGATGGCTCCGGTGTG
TAAGTGTTGCAA-ACGA-TTC-GAAT-GCAGTTATAA-TCCGACA--C-CATCTGAT---
-CATC-AACAGCTACAATGGCTCCTCCGACCTCCAGTTGGAGCGTATGAACGTCTACTTC
AACGAGGTGTGTG-GAATCAACC---ATCA-----GAAAACCCATCGAA-----TGCTTG
GA-----------AC---TC--A-TGTCTCGAATA-TAGGCCTCCGGCAACAAGTACGTT
CCCCGTGCCGTCCTCGTCGACTTGGAGCCCGG
>T._galapagensis_CBS_751.74_JX091388_
CTGAC----TTCTCCAGGCAAATCATCTCTGCTGAGCACGGCCTCGATGGCTCTGGTGTG
TAAGTATT--GC-ACGA-TTC-GAAT-CTAGCTCCAA-TCCGACA--A-TATCTGAT---
-TGTC-AATAGCTACAATGGCTCCTCCGACCTCCAGTTGGAGCGTATGAACGTCTACTTC
AACGAGGTGCGTT-ATAAAACAC----TCG----ACTTATGCA---GAA----------C
AA-----------AC-------ACTCATTGG--TA-TAGGCCTCCGGCAACAAATACGTT
CCCCGTGCTGTCCTCGTCGACTTGGAGCCCGG
>T._ginkgonis_CGMCC_3.20698_OL689844
CTGAC---TTTCTCCAGGCAAATCATCTCCGCTGAGCACGGTCTCGACGGCTCTGGTGTG
TAAGTATT--AT-ACGA-TTC-GGAT-CCAGCTACAA-TCCAACA--A-TATCTAAT---
-AATC-AACAGCTACAATGGCTCCTCCGACCTCCAGTTGGAGCGTATGAACGTTTACTTC
AATGAGGTGCGTG-AGATCACTC--CGCCC-----AATAAACC---GAA-------GACA
AA-----------AC---TC--A-TCATTGA--TA-TAGGCCTCCGGCAATAAATATGTC
CCCCGTGCTGTCCTCGTCGACTTGGAGCCCGG
>T._haitouensis_HR1-7_MZ054634
CTGAC----TTTTCCAGGCAAATCATCTCCGCTGAGCACGGTCTCGACGGCTCCGGTGTG
TAAGTATT--AC-ACGA-TTC-AAAT-CCAGCTGCCA-TCCGACA--A-TATCTGAT---
-AATC-AACAGCTACAATGGCTCCTCCGACCTCCAGTTGGAGCGTATGAACGTTTACTTC
AACGAGGTGCGTC-AGACTCATC--CACCT-----AATAAACC---GAA--------GAC
AA-----------AC---TC--A-TCATCGA--TT-TAGGCTTCCGGCAACAAATATGTC
CCCCGTGCTGTCCTCGTCGACTTGGAGCCCGG
>T._indigoticus_CBS_100534_JX494308_
CTGAC----TTTTCCAGGCAAATCATCTCTGCTGAGCACGGTCTCGACGGCTCTGGTGTG
TAAGTATT--AC-ACGT-TTC-GAAT-CCACCTACCA-TCCGGCA--G-TGTCTGAT---
-TATC-AACAGCTACAATGGCTCCTCCGACCTCCAGTTGGAGCGTATGAACGTCTACTTC
AACGAGGTGCGTT-AGAAGACTC----TCG----ACTCATGCA---GAA----------C
AA-----------AC-------ACTCATTGG--TA-TAGGCCTCCGGAAACAAATATGTC
CCCCGTGCTGTCCTCGTCGACTTGGAGCCCGG
>T._intermedius_CBS_152.65_JX091387
CTGAC----TCTTCCAGGCAAATCATCTCTGCTGAGCACGGTCTCGACGGCTCTGGTGTG
TAAGTATT-TAC-ACGA-TTCGAAAT-CCGATTACAA-TCCGACA--A-TATCTGAT---
-AATC-AACAGTTACAATGGTTCCTCCGATCTCCAGTTGGAGCGTATGAACGTTTACTTC
AACGAGGTTCGTC-AGAACAATC--CGCCA-----AACAAATC---AAA-------CACA
AG-----------AC---TC--A-TCACTGG--TA-TAGGCTTCCGGCAACAAATATGTC
CCCCGTGCTGTCCTCGTCGACTTGGAGCCCGG
>T._kabodanensis_CBS_139564_KP851986
CTGAC--CTTTTTTCAGGCAAATCATCTCTGCTGAGCACGGTCTCGACGGCTCTGGTGTG
TAAGTATT--GC-ACGA-TTC-GAAT-CCAGCTGCAA-TTCGTCA--A-TATCTGAT---
-CATC-AACAGCTACAATGGCTCCTCCGACCTCCAGTTGGAGCGTATGAACGTCTACTTC
AACGAGGTGCGTT-AGACCACTC---ACCA-----GATAACCC---GAA-------C--G
AA-----------AC---TC--A-TAATTGA---A-TAGGCCTCCGGCAACAAATATGTC
CCCCGTGCCGTCCTCGTCGACTTGGAGCCCGG
>T._johnpittii_BRIP_72504a_OP712647
CTGAC----TCTTTCAGGCAAATCATCTCCGCTGAGCACGGTCTCGACGGCTCCGGTGTG
TAAGTATA--AC-ATGA-TTC-GAAT-CCAGCTACAA-TCCGACA--A-TATCTGAT---
-GATC-AACAGCTACAATGGCTCCTCCGACCTTCAGTTGGAGCGTATGAACGTTTACTTC
AACGAGGTGCGTC-AGTCCAATC--CACCA-----GATAAATC---GAA-------C--A
AA-----------AC---TC--A-TCCCTCG---A-TAGGCTTCCGGCAACAAATATGTC
CCTCGTGCTGTCCTCGTCGACTTGGAGCCCGG
>T._kendrickii_IBT13593_KF741921
CTGAC---TCTTTCCAGGCAAATCATCTCTGCTGAGCACGGTCTCGACGGCTCTGGTGTG
TAAGTGTT-GAT-ACGA-GTC-GAAA-TCC--TACAA--TCGACA--A-CATCTGATAAT
CAATC-AACAGCTACAATGGCTCCTCCGACCTCCAGTTGGAGCGTATGAACGTTTACTTC
AACGAGGTGCGTT-AGAAAACAC----TCG----ACTCAACCG---AAA-------C-AC
AG-----------GC---TC--A-TCAATTG--CA-TAGGCTTCCGGCAACAAATATGTC
CCTCGTGCTGTCCTCGTCGACTTGGAGCCCGG
>T._lentulus_AS3.15689_KY007104_NN071323_
CTGAC----TTTCCCAGGCAAATCATCTCTGCTGAGCACGGTCTCGATGGCTCTGGCGTG
TAAGTATT--GC-ACGA-TTC-GAAT-CCAGCTACAA-TCCGACG--A-TATCTGAT---
-AATC-AACAGCTACAATGGCTCCTCCGACCTCCAGTTGGAGCGTATGAATGTCTACTTC
AACGAGGTGTGTC-GAACCAGTC--CATCG-----TAT-AACG---GAA-------C--A
AT-----------AC---TT--A--TATTAG--TA-TAGGCCTCCGGCAACAAATACGTT
CCCCGTGCTGTCCTCGTCGACTTGGAGCCCGG
>T._liani_CBS_225.66_JX091380_
CTGAC----TTTTCCAGGCAAATCATCTCTGCTGAGCACGGTCTCGATGGCTCTGGTGTG
TAAGTATT--GC-ACGA-TTC-GACT-CCAGCTACGA-TCCGACG--A-TATCTGAT---
-AATC-AACAGCTACAATGGCTCCTCCGACCTCCAGTTGGAGCGTATGAACGTTTACTTC
AACGAGGTGCGTC--AACCAATC--CATCG-----TATAAACG---GAA-------C--A
AA-----------GC---TC--A--TACTGG--TG-TAGGCCTCCGGCAACAAATACGTT
CCCCGTGCTGTCCTCGTCGACTTGGAGCCCGG
>T._louisianensis_NRRL_35823_MH792924
CTGAC----TTTTCCAGGCAAATCATCTCTGCTGAGCACGGTCTCGATGGCTCTGGTGTG
TAAGTATT--AC-ACGA-TTC-GAAT-TCAGCTACAA-TCCGACA--G-TATCTGAT---
-AATC-AATAGCTATAATGGCTCCTCCGACCTCCAGTTGGAGCGTATGAACGTCTACTTC
AACGAGGTGCGTC-AGACCATCC--CACCA-----TATAACCGAACAAA-----------
-------------AC---TC--A--TAATAG--TA-TAGGCCTCCGGCAACAAATACGTT
CCCCGTGCTGTCCTCGTCGACTTGGAGCCCGG
>T._macrosporus_CBS_317.63_JX091382
CTGAC---TTTTTCCAGGCAAATCATCTCCGCTGAGCACGGTCTCGACGGCTCTGGTGTG
TAAGTATT---C-ACGA-TTC-GAAT-CCAGCGACAA-TCCGACA--A-TATCTGAT---
-GATC-AACAGCTACAATGGCTCCTCCGACCTCCAATTGGAGCGTATGAACGTCTACTTC
AACGAGGTGCGTC-AAACCAATT--CATCG-----TATAAACG---GAA---------TA
AA-----------AC---TC--A--TAATGG--AA-TAGGCCTCCGGCAACAAATATGTC
CCCCGTGCTGTCCTCGTCGATTTGGAGCCCGG
>T._mae_NN071328_KY007106_
TTGAC----CTTTCCAGGCAAATCATCTCTGCTGAGCACGGCCTCGATGGCTCTGGTGTG
TAAGTATT--GC-ACGA-TTC-GAAT-GCAGATACAA-GCCGACA--A-TATCTGAT---
-TATC-AACAGCTACAATGGCTCCTCCGACCTCCAGTTGGAGCGTATGAACGTCTACTTC
AACGAGGTGTGTC-GAACCAATC--CGTCG-----TAT-AACG---GAA-------C--A
AT-----------AC---TT--A--TATTAG--TA-TAGGCCTCCGGAAACAAATACGTT
CCCCGTGCTGTCCTCGTCGACTTGGAGCCCGG
>T._malicola_NRRL_3724_MH909406
CTGAC----TTTCCCAGGCAAATCATCTCTGCAGAGCACGGCCTCGATGGCTCTGGTGTG
TAAGTATT--GC-ACGA-TTC-GAATGGCAGCTACAA-TCCGACA--A-TATCTGAT---
-AATC-AACAGCTACAATGGCTCCTCCGACCTCCAGTTGGAGCGTATGAACGTCTACTTC
AACGAGGTGCGTC-GAACCAATC--CATCG-----TAT-AACG---GAA-------C--A
AT-----------AC---TT--A--TAATAG--TA-TAGGCCTCCGGCAACAAATACGTT
CCCCGTGCTGTCCTCGTCGACTTGGAGCCCGG
>T._mangshanicus_HMAS_248733_KX447530
CTGAC---TCTCTCCAGGCAAATCATCTCTGCTGAACACGGTCTCGACGGCTCTGGTGTG
TAAGTGTT-GAT-ACGA-ATC-GAAA-CCC--TACAA--TCGACA--A-CATCTGAT---
-AATC-AACAGCTACAATGGCTCCTCCGACCTCCAGTTGGAGCGTATGAACGTTTATTTC
AACGAGGTGCGTT-AGAAAACAC----TCG----ACTCAACCG---AAA-------C-AC
AG-----------GC---TC--A-TCAATTG--CA-TAGGCTTCCGGCAACAAATATGTC
CCTCGTGCTATCCTCGTCGACTTGGAGCCCGG
>T._marneffei_CBS_388.87_JX091389
CTGAC--TCTTTTCCAGGCAAATCATCTCCGCCGAGCACGGCCTCGACGGCTCCGGTGTG
TAAGTATT--AC-ACGA-TTC-AAAT-CCAGCTACAA-TCCGACA--ATTATCTGAT---
-GATC-AACAGCTACAATGGCTCCTCCGACCTCCAGTTGGAGCGTATGAACGTTTACTTC
AACGAGGTGCGTC-AGACCCTTC--CACCT-----AATAAACC---GAA-------G-AC
GA-----------ACTCATC--A-TCATCGA--TA-TAGGCTTCCGGCAACAAATATGTC
CCCCGTGCTGTCCTCGTCGACTTGGAGCCCGG
>T._muroii_CBS_756.96_KJ865727
CTGAC----TTTTCTAGGCAAATCATCTCTGCTGAGCACGGTCTCGATGGCTCTGGTGTG
TAAGTATT--GC-ACGA-TTC-GATT-CCAGCTACAA-TCCGACA--A-TATCTGAT---
-TATC-AACAGCTACAATGGCTCCTCCGACCTCCAGTTGGAGCGTATGAACGTCTACTTC
AACGAGGTGCGTT-AGAAAACAC----TCG----ACTCATGCA---GAA----------C
AA-----------AC-------ACTCATTTG--AA-TAGGCCTCCGGCAACAAATACGTT
CCCCGTGCTGTCCTCGTCGACTTGGAGCCCGG
>T._mycothecae_URM_7622_LT855561
CTGAC-----TTTTCAGGCAAATCATCTCTGCTGAGCACGGTCTCGATGGCTCTGGTGTG
TAAGTATT--GC-ATGA-TTC-GAAT-CCAGCCACAA-TTCGACA--A-TATCTGAT---
-CATC-AACAGCTACAATGGCTCCTCCGACCTCCAGTTGGAGCGTATGAACGTCTACTTC
AACGAGGTGCGTTAGGATTCCTC----------GACTCATGCA---GAA----------C
AA-----------AC-------ACTCATTGG--TA-CAGGCCTCCGGCAACAAATACGTC
CCCCGTGCTGTCCTCGTCGACTTGGAGCCCGG
>T._nanjingensis_strain_JP-NJ4_MW147759
CTGAT----TTTTCCAGGCAAATCATCTCTGCTGAGCACGGTCTCGATGGCTCTGGTGTG
TAAGTATT--GC-ACGA-TTC-GAAT-CCAGCTACAA-TCCGACG--A-TATCTGAT---
-AATC-AACAGCTACAATGGCTCCTCCGACCTCCAGTTGGAGCGTATGAACGTTTACTTC
AACGAGGTGCGTC--AACCAATC--CATCG-----TATAAACG---GAA-------C--A
AA-----------GC---TC--A--TACTGG--CG-TAGGCCTCCGGCAACAAATACGTT
CCCCGTGCTGTCCTCGTCGACTTGGAACCCGG
>T._neofusisporus_AS3.15415_KP765381_
CTGAC---TTGTC--AGGCAAATCATCTCTGCTGAGCACGGTCTCGATGGCTCTGGTGTG
TAAGTATT--AT-ACGA-TTC-GAAT-CCAGCTACAA-TCCGACA--G-TATCTGAT---
-CATC-AACAGCTACAATGGCTCCTCCGACCTCCAGTTGGAGCGTATGAACGTCTACTTC
AACGAGGTGCGTTAGGATT-TCC----TCG----GCTCATGCA---GAA-------C-AA
AC-----------AC---TC--A-T---ATG--AA-TAGGCCTCCGGCAACAAATACGTC
CCCCGTGCTGTCCTCGTCGACTTGGAGCCCGG
>T._oumae-annae_DTO_269E8_KJ775213
CTGAT----TCTTTCAGGCAAATCATCTCTGCTGAGCACGGTCTCGACGGCTCTGGTGTG
TAAGTGTT--AC-ACGA-TTC-GAAT-CCAGCTACAA-TCCGACA--A-TATCTGAC---
--ATC-AACAGCTACAATGGCTCCTCCGACCTCCAGTTGGAGCGTATGAACGTTTACTTC
AACGAGGTGCGTC-AGACCATCT--CACCACACCAGATAACCC---GAA-------C--A
AA-----------AC---TC--A-TAATTGG--TA-TAGGCCTCCGGCAACAAATATGTC
CCTCGTGCTGTCCTCGTCGACTTGGAGCCCGG
>T._panamensis_CBS_128.89_HQ156948
CTGAC--TCTTTC-CAGGCAAATCATCTCTGCTGAGCACGGTCTCGACGGCTCTGGTGTG
TAAGTGTTGGAC-ACGA-TTC-GAACTCCGGCTGCAA-TCCGACA--A-TTTTTAAC---
-GATC-AACAGTTACAATGGCTCCTCCGACCTCCAGTTGGAGCGTATGAACGTCTACTTC
AACGAGGTGCGTTAGGAACAGTC------G----ATCCAAGCG--AGAA---------AC
AA-----------AC---TC--ATCAATTGA--TA-TAGGCCCCCGGCAACAAATATGTC
CCTCGTGCCGTCCTCGTCGACTTGGAGCCCGG
>T._penicillioides_AS3.15822_MK837940
CTGAC--TCTTTC-CAGGCAAATCATCTCTGCTGAGCACGGTCTCGACGGCTCTGGTGTG
TAAGTGTT-GAT-ACGA-ATCGAAAT-CC---TATCA-TTCGACA--A-CATCTGAT---
-AATC-AACAGTTACAATGGCTCCTCCGACCTCCAGTTGGAGCGTATGAACGTCTACTTC
AATGAGGTGCGTT-AGAAACCAC----TCG----ACTCAACCA---GAC-------C-CC
AA-----------AC---TC--A-TCAATTG--CG-TAGGCTTCCGGCAACAAATATGTC
CCTCGTGCTGTCCTCGTCGACTTGGAGCCCGG
>T._pinophilus_CBS_631.66_JX091381_
TTGAC---TTTTC-CAGGCAAATCATCTCTGCTGAGCATGGCCTCGATGGCTCTGGTGTG
TAAGTATT--AC-ACGA-TTC-GAAT-GCAGCTACAA-TCCGACA--A-GATCTGAT---
-AATC-AACAGCTACAATGGCTCCTCCGACCTCCAGTTGGAGCGTATGAACGTTTACTTC
AACGAGGTGCGTC-GAACCAATC--CATTG-----TAT-AAGG---GAA-------C--A
AA-----------GC---TC--A--TACTGG--TG-TAGGCCTCCGGCAACAAATACGTT
CCCCGTGCCGTCCTCGTCGACTTGGAGCCCGG
>T._pratensis_NRRL_62170_MH792948
CTGAC----TTTCCCAGGCAAATCATCTCTGCTGAGCACGGTCTCGATGGCTCTGGTGTG
TAAGTATT--GC-ACGA-TTC-GAAT-CCAGCAACAA-TCCGACG--A-TATCTGAT---
-AATC-AACAGCTACAATGGCTCCTCCGACCTCCAGTTGGAGCGTATGAACGTCTATTTC
AACGAGGTGTGCC-GAACCAATC--CATCG-----TAT-AACG---GAA-------C--A
AT-----------AC---TT--A--TATTAG--TA-TAGGCCTCCGGCAACAAATACGTT
CCCCGTGCTGTCCTCGTCGACTTGGAGCCCGG
>T._primulinus_CBS_321.48_JX494305
CTGAC---TCTTTCCAGGCAAATCATCTCTGCTGAGCACGGTCTCGACGGCTCTGGTGTG
TAAGTATT--AC-GCGA-TTC-GAAC-CCAGCTACAA-TTCGACA--A-TATCTGAT---
-CTTC-AACAGCTACAATGGCTCCTCCGACCTCCAGTTGGAGCGTATGAACGTCTACTTC
AACGAGGTGCGTC-AGACCACTT---ACCA-----GATAAACC---GAA-------C-GA
AA-----------AC---TC--ATATTTTAA-----TAGGCCTCCGGCAACAAATATGTC
CCCCGTGCTGTCCTCGTCGACTTGGAGCCCGG
>T._pseudofuniculosus_FMR_15307_LT898323
CTGAC----TCGTCCAGGCAAATCATCTCTGCTGAGCACGGTCTCGACGGCTCCGGTGTG
TAAGTATT---C-ACGA-TCC-GAAA-CCAACTACAA-TCAGACA--G-TATCTGAT---
-AATC-AACAGCTACAATGGCTCCTCCGATCTCCAGTTGGAGCGTATGAACGTCTACTTC
AACGAGGTGCGTA-AATCAAAGT--CATCG-----TACAAAC----GGA-------TATA
AA-----------TC---TC--A--TAACGG--TC-CAGGCCTCTGGCAACAAATATGTC
CCTCGTGCTGTCCTGGTCGATTTGGAGCCCGG
>T._purgamentorus_CBS_113145_KX011487
CTGAC---TCTTTCCAGGCAAATCATCTCTGCTGAGCACGGTCTCGATGGCTCTGGTGTG
TAAGTATT-TGC-ACAA-TTC-GAAT-CCAGTTACAA-TCCGATC--A-TATCTGAT---
-AATC-AACAGCTACAATGGCTCCTCCGACCTCCAGTTGGAGCGTATGAACGTTTACTTC
AACGAGGTGCGTC-AGACCAATC--CACCG-----GATAAAAA---AAA-------C-AA
AA-----------AC---TC--ATTAATTGA--TA-CAGGCCTCCGGCAACAAATACGTT
CCCCGTGCCGTCCTCGTCGACTTGGAGCCCGG
>T._purpureogenus_CBS_286.36_JX315639_
CTGAC---TATTTTCAGGCAAATCATCTCTGCTGAGCACGGTCTCGATGGATCCGGCGTG
TAAGTGTT-GAT-GGGA-TTCGAAAT-CCATCTACAA-TTCGACC--G-TATCTGAT---
-AATC-AACAGTTACAATGGCTCCTCCGACCTCCAGTTGGAGCGTATGAACGTTTACTTC
AACGAGGTGCGTC--GAACAACC--AACCA----ATAGAAACA---AAA-------ACAA
AA-----------AC---TCATATCCAATGCTTAA-CAGGCTTCCGGCAACAAATATGTT
CCTCGTGCTGTCCTCGTCGACTTGGAACCCGG
>T._qii_AS3.15414_KP765380
CTGAC---TCTTTCCAGGCAAATCATCTCCGCTGAGCACGGTCTCGACGGCTCTGGTGTG
TAAGTGTT-GAT-ACGA-ATCGAAAT----CCTACAA-TTCGACA--C-TATCTGAT---
-AATC-AACAGCTACAATGGCTCCTCCGACCTCCAGTTGGAGCGTATGAACGTTTACTTC
AACGAGGTGCGTTAGAATCACTC----------GACTCAAACG---AAA-------C-AC
AG-----------AC---TC--A-TCAATTG--CA-TAGGCTTCCGGCAACAAGTATGTC
CCTCGTGCTGTCCTCGTCGATTTGGAGCCCGG
>T._rapidus_DI16-148_LT559087
CTGAC----TTTTCCAGGCAAATCATCTCTGCTGAGCACGGTCTCGACGGCGCCGGTGTG
TAAGTATT--GC-ACGA-TTC-GAAT-TCAGCTGCAA-TCCGACA--A-TATCTGAT---
-CATC-AACAGCTACAATGGCTCCTCCGACCTCCAGCTAGAGCGTATGAACGTCTACTTC
AACGAGGTGCGTC--AACCAATC--CATCG-----TATAAACG---GAA-------C--A
AA-----------AC---TC--A--CAATGG--TA-TAGGCAAACGGAAACAAATATGTC
CCCCGTGCTGTCCTCGTCGACTTGGAACCCGG
>T._ruber_DTO193H6_JX315629_
CTGAC---TAGAC-CAGGCAAATCATCTCTGCTGAGCACGGTCTCGATGGCTCTGGTGTG
TAAGTATT--TC-ACAA-TTG-GAAT-ACACCTACAG-TTCGACG--A-TATCTGAT---
-CATC-GACAGCTACAATGGCTCCTCCGACCTCCAGTTGGAGCGTATGAACGTCTACTTC
AACGAGGTGCGTTAGAAAGTCTC----TCG----ACTCCTACA---GAA-------C-AG
AC-----------AC---TC--A-T---TCA--TC-TAGGCCTCCGGCAACAAATATGTC
CCTCGTGCCGTCCTCGTCGATTTGGAGCCCGG
>T._rubicundus_CBS_342.59_JX494309_
CTGAC----TTTTCCAGGCAAATCATCTCTGCTGAGCACGGTCTCGACGGCTCTGGTGTG
TAAGTATT--AG-ACCG-TAC-GAAT-CCGACTACAA-TCCGACA--G-TATCTGAT---
-TATC-AACAGCTACAATGGCTCCTCCGACCTCCAGTTGGAGCGTATGAACGTCTACTTC
AACGAGGTGCGTT-AGAAAACAT----TCG----ACTCATGCA---GAA-------C--A
AA-----------AC-------ACTCATTGG--TA-TAGGCCTCCGGAAACAAATATGTC
CCCCGTGCTGTCCTCGTCGACTTAGAGCCCGG
>T._rufus_CBS_141834_MN863341
CTGAC----TCTTCCAGGCAAATCATCTCCGCTGAGCACGGTCTCGACGGCTCTGGTGTG
TAAGTATT---T-ACGA-TTC-GAAT-CCAGCTACAA-TCCGACA--A-TGTCTGAT---
-GATC-AACAGCTACAATGGCTCCTCCGACCTCCAATTGGAGCGTATGAACGTCTACTTC
AACGAGGTGCGTC-GAACCAATC--CATCG-----CGTAAACG---GAA-------C--A
AA-----------AC---TC--A--TTATGG--TA-TAGGCCTCCGGCAACAAATATGTC
CCCCGTGCTGTCCTCGTCGACTTGGAGCCCGG
>T._sayulitensis_DTO_245H1_KJ775206_
CTGAC----TTTCCCAGGCAAATCATCTCTGCTGAGCACGGTCTCGATGGCTCTGGTGTG
TAAGTATT--GC-ACGATTTC-GAAT-CCGGCTACAA-TCCGACG--A-TATCTGAT---
-AATC-AACAGCTACAATGGCTCCTCCGACCTCCAGTTGGAGCGTATGAACGTCTATTTC
AACGAGGTGTGTC-GAACCAATC--CATCG-----TAT-AACG---GAA-------C--A
AT-----------AC---TT--A--TATTAG--TA-TAGGCCTCCGGCAACAAATACGTT
CCCCGTGCTGTCCTCGTCGACTTGGAACCCGG
>T._shilinensis_XCW_SN259_OL689845
GTGCT----GCTTTCTGGCAAATCATCTCTGCTGAGCACGGTCTCGATGGCTCTGGTGTG
TAAGTATT--GC-ACGG-CTC-GACT-CTAGCTACAA-TCCGACA--A-TATCTGAT---
-CATC-AATAGCTACAATGGCTCCTCCGACCTCCAGTTGGAGCGTATGAACGTCTACTTC
AACGAGGTGCGTT-AGACCACCC---ACCA-----GACGAACC---GAA-------C--G
AA-----------AC---TC--A-TAATTGA---A-TAGGCCTCCGGCAACAAATATGTC
CCCCGTGCTGTCCTCGTCGACTTGGAGCCCGG
>T._siamensis_CBS_475.88_JX091379_
CTGAC----TTTTTCAGGCAAATCATCTCTGCTGAGCACGGTCTCGATGGCTCTGGTGTG
TAAGTATT---C-ACGACCTC-GAAT-CCAGCTACAA-TCCGACA--A-TATCTGAT---
-CGTC-AACAGCTACAATGGCTCCTCCGACCTCCAGTTGGAGCGTATGAACGTCTACTTC
AACGAGGTGCGTC-GTACCAATC--CACCA-----TAT-GACG---AAA----------C
AA-----------AC---TT--A--CAATGG--TATTAGGCCTCCGGCAACAAATACGTC
CCCCGTGCTGTCCTCGTCGACTTGGAGCCCGG
>T._soli_NRRL_62165_MH792947
CTGAC----TTTCCCAGGCAAATCATCTCTGCTGAGCACGGTCTCGATGGCTCTGGTGTG
TAAGTATT--GC-ACGA-TTC-GAAT-CCAGCTACAA-TCCGACG--A-TATCTGAT---
-AATC-ATCAGCTACAATGGCTCCTCCGACCTCCAGTTGGAGCGTATGAACGTCTATTTC
AACGAGGTGTGTC-GAACCAATC--CATCG-----TAT-AACG---GAA-------C--A
AT-----------AC---TT--A--TATTAG--TA-TAGGCCTCCGGCAACAAATACGTT
CCCCGTGCTGTCCTCGTCGACTTGGAGCCCGG
>T._sparsus_FS1-2_MT083924
CTGAC----TTTTTCAGGCAAATCATCTCTGCCGAGCACGGTCTCGATGGCTCTGGTGTG
TAAGTACT---C-CCGA-TTC-GAAT-CCAGCTACAA-TCCGACA--A-TATCTGAT---
-CATC-AACAGCTACAATGGCTCCTCCGACCTCCAGTTGGAGCGTATGAACGTCTACTTC
AACGAGGTGCGTC-GAACCAATC--CACCA-----TATAAC-----GAA---------TC
AA-----------AC---TC--A--CAATGG--TA-TAGGCCTCCGGCAACAAATACGTC
CCCCGTGCTGTCCTCGTCGACTTGGAGCCCGG
>T._stellenboschiensis_CBS_135665_JX091605
CTGAC----TGTTTCAGGCAAATCATCTCTGCTGAGCACGGTCTCGACGGCTCCGGTGTG
TAAGTATA--AC-ACGA-TTC-GAAT-CCAGCTACAA-TCCGACA--A-TATCTGAT---
-GATC-AACAGCTACAATGGCTCCTCCGACCTCCAGTTGGAGCGTATGAACGTTTACTTC
AACGAGGTGCGTC-AGACCAATC--CACCA-----GATAAATC---GAA-------C--A
AA-----------AC---TC--A-TCCCTCG---A-TAGGCTTCCGGCAACAAATATGTC
CCTCGTGCTGTCCTCGTCGACTTGGAGCCCGG
>T._stipitatus_CBS_375.48_KM111288
CTGAC--TA-TTT-CAGGCAAATCATCTCTGCTGAGCACGGTCTCGATGGCTCTGGCGTG
TAAGTCTC-GAT-ACGG-TTT---------CTAACGA-CTCGACA--A-TATCTGAT---
-AATCAAACAGTTACAATGGCTCCTCCGACCTCCAGTTGGAGCGTATGAACGTTTACTTC
AACGAGGTACGTC-AGAACACAT---CCAA----CTAAAAACA---AAA------GCAAA
AA-----------GC---TC--ATCCAATGC-TTAACAGGCCTCCGGTAACAAATATGTC
CCTCGTGCCGTCCTCGTCGATTTGGAACCCGG
>T._stollii_CBS_408.93_JX315633_
CTGAC---TTGTC-CAGGCAAATTATCTCTGCTGAGCACGGTCTCGATGGCTCTGGTGTG
TAAGTATT--TC-ACAA-TTC-GAAT-ACACCCACAG-TCCGAGG--T-TATCTGAT---
-CATC-GACAGCTACAATGGCTCCTCCGACCTCCAGTTGGAGCGTATGAACGTCTACTTC
AACGAGGTGCGTTTGAAAGTTTC----TCG----ACTCCTGCA---GAA-------C-AA
AC-----------AC---TA--A-T---TCA--GC-TAGGCCTCCGGCAACAAATACGTC
CCCCGTGCTGTCCTCGTCGACTTGGAGCCCGG
>T._striatoconidius_CBS_550.89_MN969441
CTGAC----TTTTCCAGGCAAATCATCTCTGCCGAGCACGGTCTCGATGGCTCTGGTGTG
TAAGTATT---C-ACGA-TTC-GAAT-CCAGCCACAA-TCCGACA--A-TGTCTGAT---
-CATC-AACAGCTACAATGGCTCCTCCGACCTTCAGTTGGAGCGTATGAACGTCTACTTC
AACGAGGTGCGTT-AGACAACAC----TCGACTCATGTA-------GAA----------C
AA-----------AC-------ACTCATTTG-GTA-TAGGCTTCTGGCAACAAATACGTT
CCCCGTGCTGTCCTCGTCGACTTGGAGCCCGG
>T._thailandensis_CBS_133147_JX494294
CTGAC---TCTTTCCAGGCAAATCATCTCCGCTGAGCACGGTCTCGACGGCTCTGGTGTG
TAAGTGTT-GAT-ACGA-ATCGAAAT----TCCACAA-TTCGACA--A-TATCTGAT---
-AATC-AACAGCTACAATGGCTCCTCCGACCTCCAGTTGGAGCGTATGAACGTTTACTTC
AACGAGGTGAGTT-AGACAACAC----TCG----ACTCGAACA---GAA-------C-AC
AG-----------AC---TC--A-TCAATTG--CA-TAGGCTTCCGGCAACAAGTATGTC
CCTCGTGCTGTCCTCGTCGACTTGGAGCCCGG
>T._tumuli_NRRL_62151_MH792944
CTGAC----TTTCCCAGGCAAATCATCTCTGCTGAGCACGGTCTCGATGGCTCTGGTGTG
TAAGTATT--GC-ACGA-TTC-GAAT-CCAGCTACAA-TCCGACG--A-TATCTGAT---
-AATC-CACAGCTACAATGGCTCCTCCGACCTCCAGTTGGAGCGTATGAACGTCTATTTC
AACGAGGTGTGTC-GAACCAATC--CATCG-----TAT-AACG---GAA-------C--A
AT-----------AC---TT--A--TATTAG--TA-TAGGCCTCCGGCAACAAATACGTT
CCCCGTGCTGTCCTCGTCGACTTGGAACCCGG
>T._veerkampii_CBS_500.78_KF741918
CTGAC----TTTTCCAGGCAAATCATCTCTGCTGAGCACGGTCTCGATGGCTCTGGTGTG
TAAGTATT--AC-ACGA-TTC-GAAT-CCAGCTACAA-TCCGACG--A-TATCTGAT---
-AATC-AATAGCTACAATGGCTCCTCCGACCTCCAGTTGGAGCGTATGAACGTCTACTTC
AACGAGGTGCGTC-AGACCATCC--CACCA-----TAT-AACG---GAA-------C--A
AA-----------AC---TC--A--TAATAG--TA-TAGGCCTCCGGCAACAAATACGTT
CCCCGTGCTGTCCTCGTCGACTTGGAGCCCGG
>T._verruculosus_strain_NRRL1050_KF741928
CTGAC----TCTTTCAGGCAAATCATCTCTGCTGAGCACGGTCTCGACGGCTCCGGTGTG
TAAGTATA--AC-ACGA-TTC-GAAT-CCAGCTGCAG-TCCGACG--A-TATCTGAT---
-GATC-AACAGCTACAATGGCTCCTCCGACCTCCAGTTGGAGCGTATGAACGTCTACTTC
AACGAGGTGCGTC-AGACCAATC--CACTA-----GATAAATC---GAA-------C--A
AA-----------AC---TC--A-TCCCTCG---A-TAGGCTTCCGGCAACAAATATGTC
CCCCGTGCTGTCCTCGTCGACTTGGAGCCCGG
>T._versatilis_IMI134756_KC992271
CTGAC----TTTTCCAGGCAAATCATCTCTGCTGAGCACGGTCTCGATGGCTCTGGTGTG
TAAGTATT--CC-GCGA-TTC-GAAT-CCAGCTACCG-TCCGACA--A-TATCTGAT---
-TATC-AACAGCTACAATGGCTCCTCCGACCTCCAGTTGGAGCGTATGAACGTCTACTTC
AACGAGGTGCGTC-AGACGATCC--CACCA-----TATAAACA---AAA-------C--A
AA-----------AC---TCATA-----TGG--CA-TAGGCTTCCGGCAACAAATACGTT
CCCCGTGCTGTCCTCGTCGACTTGGAGCCCGG
>T._virens_CGMCC_3.25207_ON231297
CTGAC----TTTTTCAGGCAAATCATCTCTGCCGAGCATGGTCTCGATGGCTCTGGTGTG
TAAGTATT---C-ACGA-TTC-GAAT-CCAGCTACAA-TCCGACA--A-TATCTGAT---
-CGTC-AACAGCTACAATGGCTCCTCCGACCTCCAGTTGGAGCGTATGAACGTCTACTTC
AACGAGGTGCGTC-GAATCAATC--CACCA-----TATAAC-----GAA-------C--T
AA-----------AC---TC--A--CAATGG--TA-TAGGCCTCCGGCAACAAATACGTC
CCCCGTGCTGTCCTCGTCGACTTGGAGCCCGG
>T._viridis_strain_CBS_114.72_JX494310
TTGAC---TCTTTCCAGGCAAATCATCTCTGCTGAGCACGGCCTCGATGGCTCCGGTGTG
TAAGTATTTGAC-TTGG-TTC-GAAT-CCAGCTACAA-TCCGACA--A-TCTCTGAT---
-CATC-AACAGTTACAATGGCTCCTCCGACCTCCAGTTGGAGCGTATGAACGTTTACTTC
AACGAGGTGCGTT-AGAAAACAAGACATTC----GACTCAACC---GGA-------C-AA
AG-----------AC---TC--ATCAGTTGG--TT-TAGGCTTCCGGCAACAAATATGTT
CCTCGTGCTGTTCTCGTCGACTTGGAGCCCGG
>T._viridulus_strain_CBS_252.87_JX091385
CTGAC----TCTTTCAGGCAAATCATCTCTGCTGAGCACGGTCTCGACGGCTCTGGTGTG
TAAGTATC--GC-ACGA-TTC-GAAT-CCAGCTACAA-CCCGACA--A-TATCTGAC---
-AATC-AACAGCTACAATGGCTCCTCCGACCTCCAGTTGGAGCGTATGAACGTTTACTTC
AACGAG----GTC-AGACCACTC--CACCA-----GATAAATC---GAA-------C--A
AA-----------AC---TC--A-TAATTGG--TA-TAGGCCTCCGGCAACAAATATGTC
CCTCGTGCTATCCTCGTCGACTTGGAGCCCGG
>T._wushanicus_CS17-05_MZ361347
CTGAC----TTTCTCAGGCAAATCATCTCTGCTGAGCACGGTCTCGATGGCTCTGGTGTG
TAAGTATT---C-ACGACCTC-GAAT-CCAGCTACAA-TCCGACA--A-TATCTGAT---
-CGTC-AACAGCTACAATGGCTCCTCCGACCTCCAGTTGGAGCGTATGAACGTCTACTTC
AACGAGGTGCGTC-GAACCAATC--CACCA-----TAT-GACG---AAA----------C
AA-----------AC---TC--A--CAATGG--TA-TAGGCCTCCGGCAACAAATACGTC
CCCCGTGCTGTCCTCGTCGACTTGGAGCCCGG
>T._xishaensis_AS3.17995_KU644581
CTGAC----TCTTTCAGGCAAATCATCTCTGCCGAGCACGGTCTCGATGGCTCTGGTGTG
TAAGTATT---C-ACGA-TTC-GAAC-CCAGCTACAA-TCCGACA--A-TATCTGAT---
-CGTC-AACAGCTACAATGGCTCCTCCGATCTCCAGTTGGAGCGTATGAACGTTTACTTC
AACGAGGTGCGTT-GAACCAATC--CACCA-----TAT-AACG---AAA----------C
AT-----------AC---TC--A--CAATGG--TA-TAGGCCTCCGGTAACAAATACGTC
CCCCGTGCTGTCCTCGTCGACTTGGAGCCCGG
>T._yunnanensis_KUMCC_18-0208_MT161683
CTGAC----TCTTTCAGGCAAATCATCTCTGCTGAGCACGGTCTCGACGGCTCCGGTGTG
TAAGTATA--AC-ACGA-TTC-GAAT-CCAGCTGCAG-TCCGACG--A-TATCTGAT---
-GATC-AACAGCTACAATGGCTCCTCCGACCTCCAGTTGGAGCGTATGAACGTTTACTTC
AACGAGGTGCGTC-AGACCAATC--CACCA-----GATAAATC---GAA-------C--A
AA-----------AC---TC--A-TCCCTCG---A-TAGGCTTCCGGCAACAAATATGTC
CCTCGTGCTGTCCTCGTCGACTTGGAGCCCGG
>T._zhenhaiensis_ZH3-18_MZ054636
CTGACTATTT----CAGGCAAATCATCTCTGCTGAGCACGGTCTCGATGGCTCTGGCGTG
TAAGTCTC-GAT-ACGG-TTCGAAAT-TGACCTATAA-TTCGACA--A-TATCTGAT---
-AATC-AACAGTTACAATGGCTCCTCCGACCTCCAGTTGGAGCGTATGAACGTTTACTTC
AATGAGGTTCGTCAGAACACATC--CAACT-------AAAACA---AAA-------C-AA
AG-----------AC---TC--A-TCAATGCTTTAACAGGCTTCCGGCAACAAATATGTC
CCTCGTGCCGTCCTCGTCGATTTGGAACCCGG
>T._assiutensis_CBS_147.78_KJ865720
CTGAC--TTTTTA-CAGGCAAATCATCTCTGGCGAACACGGTCTCGACGGTGCCGGAATG
TGAGTTTTTTGCTATGA-TTC-CAAT--CAACCAGGA-AAAAAAAGCCGTGTCTGACAG-
-CATC---CAGTTACAATGGCTCCTCCGACCTCCAGTTGGAGCGTATGAACGTCTACTTC
AACGAGGTGCGCG-AAAGTTCCC-----------AGAAAAAAG---GAACTGCAGAAGGA
ATGGGAATAAAGTAC---TC--A-CAAATCGAATA-TAGGCCAGCGGAAACAAATATGTC
CCCCGTGCTGTCCTTGTTGACTTGGAGCCCGG
>BWL1-2L
CTGAC---TCTTTCCAGGCAAATCATCTCTGCTGAGCACGGTCTCGACGGCTCTGGTGTG
TAAGTATT-GGC-ACCA-TTCGGAAT-CCAGCTACAA-TCCGACA--A-TATCTGAT---
-TATC-AACAGTTACAATGGCTCCTCCGACATGCAGTTGGAGCGTATGAACGTTTACTTC
AACGAGGTGCGTC-AGACCGATC--CACCA-----GATAAGCCAAAGAA-------C--A
AA-----------AC---TC--A-TCGCTGA--TA-TAGGCTTCCGGCAACAAATATGTC
CCTCGTGCTGTCCTGGTCGACTTGGAGCCCGG
>JFL18-1
CTGAC----TCTTTCAGGCAAATCATCTCTGCTGAGCACGGTCTCGACGGCTCTGGTGTG
TAAGTATA--AC-ACGA-TTC-GAAT-CCAGCTACAA-TCCGACA--A-TATCTGAC---
-GATC-AACAGCTACAATGGCTCCTCCGACCTTCAGTTGGAGCGTATGAACGTTTACTTC
AACGAGGTGCGTC-AGACCAATC--CACCA-----GATAAATC---GAA-------C--A
AA-----------AC---TC--A-TCCCTCG---A-TAGGCTTCCGGCAACAAATATGTC
CCTCGTGCTGTCCTCGTCGACTTGGAGCCCGG
>JXL1-2
CTGAC---TCTTTCCAGGCAAATCATCTCCGCTGAGCACGGTCTCGATGGCTCCGGTGTG
TAAGTATT-GAT-ACGA-ATC-GAAA-TCC--TACAA-TTCGACA--C-TATCTGAT---
-AATC-AACAGCTACAATGGCTCCTCCGACCTCCAGTTGGAGCGTATGAACGTTTACTTC
AACGAGGTGCGTTAGAATCACTC------G----ACTCAAACG---AAACACAGACC-AC
AG-----------AC---TC--A-TCAATTG--CA-TAGGCTTCCGGCAACAAGTATGTC
CCTCGTGCTGTCCTCGTCGACTTGGAGCCCGG
>SJZ2-4
CTGAC----TTTCCCAGGCAAATCATCTCTGCTGAGCACGGTCTCGATGGCTCTGGTGTG
TAAGTATT--GC-ACGA-TTC-GAAT-CCAGCTACAA-TCCGACG--A-TATCTAAT---
-AATC-AACAGCTACAATGGCTCCTCCGACCTCCAGTTGGAGCGTATGAACGTCTATTTC
AACGAGGTGTGTC-GAACCAATC--CATCG-----TAT-AACG---GAA---------AA
GT-----------AC---TT--A--TATTAG--TA-TAGGCCTCCGGCAACAAATACGTT
CCCCGTGCTGTCCTCGTCGACTTGGAGCCCGG
>BWL1-2
CTGAC----TTTCCCAGGCAAATCATCTCTGCTGAGCACGGTCTCGATGGCTCTGGTGTG
TAAGTATT--GC-ACGA-TTC-GAAT-CCAGCTACAA-TCCGACG--A-TATCTAAT---
-AATC-AACAGCTACAATGGCTCCTCCGACCTCCAGTTGGAGCGTATGAACGTCTATTTC
AACGAGGTGTGTC-GAACCAATC--CATCG-----TAT-AACG---GAA---------AA
GT-----------AC---TT--A--TATTAG--TA-TAGGCCTCCGGCAACAAATACGTT
CCCCGTGCTGTCCTCGTCGACTTGGAGCCCGG
>T._cavernicola_URM8665 PP150746
CTGAC----TTTCCCAGGCAAATCATCTCTGCTGAGCACGGTCTCGATGGCTCTGGTGTG
TAAGTATT--GC-ACGA-TTC-GAAT-CCAGCTACAG-TCCGACG--A-TATCTGAT---
-AATC-AACAGCTACAATGGCTCCTCCGACCTCCAGTTGGAGCGTATGAACGTCTATTTC
AACGAGGTGTGTC-GAACCAATC--CATCG-----TAT-AACG---GAA---------AA
AT-----------AC---TT--A--TATTAG--TA-TAGGCCTCCGGCAACAAATACGTT
CCCCGTGCTGTCCTCGTCGACTTGGAGCCCGG
>JFL34-5
CTGAC----TCTTTCAGGCAAATCATCTCTGCTGAGCACGGTCTCGACGGCTCTGGTGTG
TAAGTATA--AC-ACGA-TTC-GAAT-CCAGCTACAA-TCCGACA--A-TATCTGAC---
-GATC-AACAGCTACAATGGCTCCTCCGACCTTCAGTTGGAGCGTATGAACGTTTACTTC
AACGAGGTGCGTC-AGACCAATC--CACCA-----GATAAATC---GAA-------C--A
AA-----------AC---TC--A-TCCCTCG---A-TAGGCTTCCGGCAACAAATATGTC
CCTCGTGCTGTCCTCGTCGACTTGGAGCCCGG
>Talaromyces_oumae-annae_DTO_180B4_KJ775203
CTGAC----TCTTTCAGGCAAATCATCTCTGCTGAGCACGGTCTCGACGGCTCTGGTGTG
TAAGTATT--AC-ACGA-TTC-GAAT-CCAGCTACAA-TCCGACA--A-TATCTGAC---
--ATC-AACAGCTACAATGGCTCCTCCGACCTCCAGTTGGAGCGTATGAACGTTTACTTC
AACGAGGTGCGTC-AGACCACCC--CACCACACCAGATAACCC---GAA-------C--A
AA-----------AC---TC--A-TAATTGG--TA-TAGGCCTCCGGCAACAAATATGTC
CCTCGTGCTGTCCTCGTCGATTTGGAGCCCGG
>Talaromyces_stellenboschiensis CV0103_JX091604
CTGAC----TGTTTCAGGCAAATCATCTCTGCTGAGCACGGTCTCGACGGCTCCGGTGTG
TAAGTATA--AC-ACGA-TTC-GAAT-CCAGCTACAA-TCCGACA--A-TATCTGAT---
-GATC-AACAGCTACAATGGCTCCTCCGACCTCCAGTTGGAGCGTATGAACGTTTACTTC
AACGAGGTGCGTC-AGACCAATC--CACCA-----GATAAATC---GAA-------C--A
AA-----------AC---TC--A-TCCCTCG---A-TAGGCTTCCGGCAACAAATATGTC
CCTCGTGCTGTCCTCGTCGACTTGGAGCCCGG
>Talaromyces_verruculosus CBS_254.56_KF741913
CTGAC----TCTTTCAGGCAAATCATCTCTGCTGAGCACGGTCTCGACGGCTCCGGTGTG
TAAGTATA--AC-ACGA-TTC-GAAT-CCAGCTGCAG-TCCGACG--A-TATCTGAT---
-GATC-AACAGCTACAATGGCTCCTCCGACCTCCAGTTGGAGCGTATGAACGTTTACTTC
AACGAGGTGCGTC-AGACCAATC--CACCA-----GATAAATC---GAA-------C--A
AA-----------AC---TC--A-TCCCTCG---A-TAGGCTTCCGGCAACAAATATGTC
CCCCGTGCTGTCCTCGTCGACTTGGAGCCCGG
>Talaromyces_verruculosus_DTO_129H4_KJ775191
CTGAC----TCTTTCAGGCAAATCATCTCTGCTGAGCACGGTCTCGACGGCTCCGGTGTG
TAAGTATA--AC-ACGA-TTC-GAAT-CCAGCTGCAG-TCCGACG--A-TATCTGAT---
-GATC-AACAGCTACAATGGCTCCTCCGACCTCCAGTTGGAGCGTATGAACGTTTACTTC
AACGAGGTGCGTC-AGACCAATC--CACCA-----GATAAATC---GAA-------C--A
AA-----------AC---TC--A-TCCCTCG---A-TAGGCTTCCGGCAACAAATATGTC
CCCCGTGCTGTCCTCGTCGACTTGGAGCCCGG
>Talaromyces_verruculosus_DTO_129H5_KJ775192
CTGAC----TCTTTCAGGCAAATCATCTCTGCTGAGCACGGTCTCGACGGCTCCGGTGTG
TAAGTATA--AC-ACGA-TTC-GAAT-CCAGCTGCAG-TCCGACG--A-TATCTGAT---
-GATC-AACAGCTACAATGGCTCCTCCGACCTCCAGTTGGAGCGTATGAACGTTTACTTC
AACGAGGTGCGTC-AGACCAATC--CACCA-----GATAAATC---GAA-------C--A
AA-----------AC---TC--A-TCCCTCG---A-TAGGCTTCCGGCAACAAATATGTC
CCCCGTGCTGTCCTCGTCGACTTGGAGCCCGG
