# Supplementary material for: Three new species of Talaromyces sect. Talaromyces discovered in China
Source: PeerJ. 2024 Oct 11;12:e18253. doi: 10.7717/peerj.18253 (PMC11472791; doi:10.7717/peerj.18253)
Supplement: Supplemental Information 1 [file peerj-12-18253-s001.zip › supplementary sequence data/Supplemental data 4 cmd97 5verr aln.fas]

>T._aculeatus_NRRL2129_KF741975_cmd
CTGACTA---CG---GTTTGATG-AGTAGGACAAGGATGGAGATGGTGAGT---CCGC--
-----CACG------A--AC-AATAACCA-AAAGACCTTGACCGAAG------G-TGAT-
--------------CGC----AACGGACA-AATATTGATAAAATT-G-AATAGGCCAAAT
CACAACCAAGGAACTGGGCACCGTCATGCGCTCTCTCGGCCAGAACCCCTCCGAATCCGA
ATTGCAGGACATGATCAACGAAGTCGACGCTGACAACAACGGCACAATCGATTTCCCTGG
TATGC---------TATAAA--------------TCCTTACGGGTT----ATTA----CG
AT-GGCGG----T-ACTAACTGCT--GC-----AGAATTCTTGACAATGATGGCCCGCAA
AATGAAGGATACCGACTCCGAGGAAGAGATCCGCGAGGCTTTCAAGGTGTTTGACCGTGA
CA
>T._adpressus_cbs140620_KU866741
CTGACTAG-CCG---TTTTGATG-AGTAGGACAAGGATGGTGATGGTGAGT---CCGC--
-----CACG------A--AC--ACGACGATATTTGTCTCGAGCAAAG------GTTTTT-
-------------------TTCACGAGCA-TATATTGATAAAATC-C-AATAGGCCAAAT
TACAACCAAGGAACTGGGCACCGTTATGCGTTCCCTCGGCCAGAACCCCTCCGAATCCGA
ACTGCAGGACATGATCAACGAAGTCGACGCTGACAACAACGGCACAATCGATTTCCCTGG
TATGA---------TAT-AA-------------TTGGTCACGGGTT----AATA----CG
AT-GGCAG----T-ACTAACTGCC--GC-----AGAATTCTTGACAATGATGGCCCGCAA
AATGAAGGATACCGACTCCGAGGAAGAGATCCGTGAAGCTTTCAAGGTGTTTGACCGTGA
CA
>T._alveolaris_cbs142379_LT795596_
CTTACAGA-ATG---TTTTTATGAAATAGGACAAGGATGGAGATGGTGAGTGA-CGAC--
-----TGCG------A-CAC-ACCAACGA-GGTCGTATCGAAAGCAG------ATTCAT-
-------------CTACGATCTACGAATA-AATATTGATAGAGTC-G-GACAGGTCAAAT
CACAACCAAGGAACTGGGCACCGTCATGCGTTCCCTCGGCCAGAACCCCTCCGAATCCGA
ATTGCAGGACATGATCAACGAAGTTGACGCTGACAACAACGGCACAATTGATTTCCCTGG
TACGATCATCCCGCCAC-AA------------------------------GCTATTTTCT
GT-GGAAA----A-ACTGACAGCC--GC-----AGAATTCTTGACCATGATGGCCCGCAA
AATGAAGGATACCGACTCCGAGGAAGAGATCCGCGAGGCTTTCAAGGTGTTTGACCGCGA
CA
>T._amazonensis_CBS_140373_KX011502
CTGACTAG--CG----TTTGATG-AATAGGACAAGGATGGAGATGGTGAGT----CGC--
-----CGCG------A--AC-AATAACTA-AAACATATTGAACGAAT------G-TTAC-
--------------GAC----TGCGGACAACATATTGATAAATTC-G-AATAGGACAAAT
CACAACCAAGGAACTCGGCACCGTCATGCGTTCCCTCGGCCAGAACCCCTCCGAATCCGA
ATTGCAGGACATGATCAACGAAGTCGACGCTGACAACAACGGCACAATCGATTTCCCTGG
TATGA----CCCACCACAAC----------------CTCGC---------AATATCTATT
AAAGGCAG----T-ACTAACTGCC--GC-----AGAATTCTTGACAATGATGGCCCGCAA
AATGAAGGATACCGACTCCGAGGAAGAGATCCGCGAGGCTTTCAAGGTGTTTGACCGTGA
CA
>T._amestolkiae_CBS_132696_KF741937_
CTGACCAG-CCG---TTTTGATG-AATAGGACAAGGATGGAGATGGTGAGT----CGC--
-----CGCG------A--AC-AATA-----AAACACCTTGAACGAAC------G-TTAC-
--------------CGC----AGCCAACA-GACATTGACCCTATC-G-GACAGGACAAAT
CACAACCAAGGAACTCGGCACAGTCATGCGTTCTCTCGGCCAGAACCCCTCCGAATCCGA
ATTGCAGGACATGATCAACGAAGTCGACGCTGACAACAACGGCACAATTGATTTCCCTGG
TATGA----CTGACCACCAA----------------CTCGCAATAT-----------TTG
AT-GGCAG----T-ACTGACTGCC--GC-----AGAATTCTTGACAATGATGGCCCGCAA
AATGAAGGATACCGACTCCGAGGAAGAGATCCGTGAGGCTTTCAAGGTGTTTGATCGTGA
CA
>T._angelicae_KACC_46611_KJ885259_
CTGACTAG--CG---TTTTGATG-AGTAGGACAAGGATGGAGATGGTGAGT---CCGC--
-----CACG------A--AC-GATAACCA-AAAGACCTTGAACAAAG------G-TTAT-
--------------CGC----TACGAACA-GATATTGACTATATC-G-AATAGGCCAAAT
CACGACCAAGGAACTGGGCACCGTCATGCGTTCCCTCGGCCAGAACCCCTCCGAATCCGA
ATTGCAGGACATGATCAACGAAGTCGACGCTGACAACAACGGCACAATCGATTTTCCTGG
TATGA---------TAT-AA-------------TTGCTTACGGTTT----ACTA----CG
AT-GGCAG----T-ACTAACTGCC--GC-----AGAATTCTTGACAATGATGGCCCGCAA
AATGAAGGATACCGACTCCGAGGAAGAGATCCGCGAGGCTTTCAAGGTGTTTGACCGCGA
CA
>T._annesophieae_DTO_377-F3_MF590104
CTGACTAG-CCG---TTTTGATG-AGTAGGACAAGGATGGAGATGGTGAGT---CCGC--
-----CACG------A--AC--ACGACGATATTTGTCTCGAGCAAAG------GTTTTT-
-------------------TTCACGGGCA-TATATTGATAAAATC-T-AATAGGCCAAAT
TACAACCAAGGAACTGGGCACCGTTATGCGTTCCCTCGGCCAGAACCCCTCCGAATCCGA
ACTGCAGGACATGATCAACGAAGTCGACGCTGACAACAACGGCACAATCGATTTCCCTGG
TATGA---------TAT-AA-------------TTGTTCACGGGTT----AATA----CG
AT-GGCAG----T-ACTAACTGCC--GC-----AGAATTCTTGACAATGATGGCCCGCAA
AATGAAGGATACCGACTCCGAGGAAGAGATCCGTGAAGCTTTCAAGGTGTTTGACCGTGA
CA
>T._apiculatus_CBS_312.59_KF741950_
CTGACTAG--CG---GCTTGATG-AGTAGGACAAGGATGGAGATGGTGAGT---CCGC--
-----CATG------A--AC-AATAACCA-AGAGACCTTGAACATAG------G-TGAT-
--------------CGC----AACGAACA-AGTATTGATAAAATC-G-AATAGGCCAAAT
CACAACCAAGGAACTGGGCACCGTCATGCGTTCTCTCGGCCAGAACCCCTCCGAATCCGA
ATTACAGGACATGATCAATGAGGTCGACGCTGACAACAACGGCACAATCGATTTCCCTGG
TATGA---------TAT-AA-------------TTGCTTACGGGTT----ATTA----CG
AC-GGCAG----T-GCTAACTGCC--GC-----AGAATTCTTGACAATGATGGCCCGCAA
AATGAAGGATACCGACTCCGAGGAAGAGATCCGCGAGGCTTTCAAGGTGTTTGACCGTGA
CA
>T._argentinensis_NRRL_28750_MH792981
CTGACTAG-CCG---GTTTGATG-AGTAGGACAAGGATGGAGATGGTGAGT---CCGC--
-----CACG------A--AC-GTCGACGATGAAGTCTTTGGATAGAC------G-TTAT-
--------------CGC----TACGAACA-GACATTGAT-ATATC-G-AATAGGTCAAAT
CACAACCAAGGAACTGGGCACCGTCATGCGTTCCCTCGGCCAGAACCCCTCCGAATCCGA
ATTGCAGGACATGATCAACGAGGTCGACGCTGACAACAACGGCACAATCGATTTCCCTGG
TATGA----CAAACCACAAG----------------CTCGCAATAA-----------TCT
AT-GGCAG----T-ACTAACTGCC--GC-----AGAATTCCTGACTATGATGGCCCGCAA
AATGAAGGATACCGACTCCGAGGAAGAGATCCGTGAGGCATTCAAGGTGTTTGACCGTGA
CA
>T._aspriconidius_CBS_141835_MN863320
CTGACTAG-CCG---TTTGGATG-AGTAGGACAAGGATGGAGATGGTGAGTGA-ACGC--
-----CTCC------A--AG-ACCAACGA-AAGGGCTTTGAAGAAGA--------ACAT-
--------------TAC----TACGAACA-GATATTGATTCTACTCG-AATAGGTCAAAT
CACAACCAAGGAACTGGGCACCGTCATGCGTTCCCTCGGCCAGAACCCCTCCGAATCCGA
ATTGCAGGACATGATCAACGAGGTCGACGCTGACAACAACGGCACAATCGATTTTCCTGG
TATGA---------TAC-AA------------TCTGTTTGCGGTT-----ATTA----CA
GT-GGCAG----A-ACTAACTGCC-TAC-----AGAATTCCTGACAATGATGGCCCGCAA
AATGAAGGATACCGACTCCGAGGAAGAGATCCGCGAAGCTTTCAAGGTGTTTGACCGTGA
CA
>T._aurantiacus_CBS_314.59_KF741951
CTTACAGA-ATG---TTTTAATGAAATAGGACAAGGATGGAGATGGTGAGTGA-CGAC--
-----TGCG------A-CAC-ACCAACGA-TGTCGTATCGAAAGCAG------ATTCAT-
-------------CTACGATCTACGAATA-AATATTGATAGAGTC-G-GACAGGTCAAAT
CACAACCAAGGAACTGGGCACCGTCATGCGTTCCCTCGGCCAGAACCCCTCCGAATCCGA
ATTGCAAGACATGATCAACGAAGTTGACGCTGACAACAACGGCACAATTGATTTCCCTGG
TACGA--------TCAT-------------------CACGCCGCAA----CCTGCTTTCA
AT-GGAAA----A-ACTGACCGCC--GC-----AGAATTCTTGACCATGATGGCCCGCAA
AATGAAGGATACCGACTCCGAGGAAGAGATCCGCGAGGCTTTCAAGGTGTTTGACCGCGA
CA
>T._aureolinus_AS3.15865_MK837945
CTGATTAG-CCG---TTTTGATG-AGTAGGACAAGGATGGAGATGGTGAGTGAGCCGC--
-----AATG------A--TC-ACCAACGATACAGGCGTTGAACAAGA------A--TAT-
--------------CGT----CATGAATAGCATCCTGACTATATCTG-AATAGGTCAAAT
CACAACCAAGGAACTGGGCACCGTCATGCGTTCCCTCGGCCAGAACCCCTCCGAATCCGA
GCTGCAGGACATGATCAACGAAGTCGACGCTGACAACAACGGCACAATCGATTTCCCTGG
TATGA---------TAC-AA-----TCAG-------CTTAC-GATC----GTTA----CG
AT-GGCAG----AGACTAACTGCC-TTC-----AGAATTCTTGACAATGATGGCCCGCAA
AATGAAGGATACCGACTCCGAGGAAGAGATCCGTGAGGCTTTCAAGGTGTTTGACCGCGA
TA
>T._australis_CBS_136667_KF741969
CTGACTAG-CTG---TTTTGATG-AGTAGGACAAGGATGGAGATGGTGAGTGA-CCGC--
-----CACG------A--AC-ACCGACGA-TATTGTCTCGAACAAAG------G-CTAT-
--------------TTC----TACAAACA-GATATTAACGATATCTA-AATAGGTCAAAT
CACAACCAAGGAACTTGGCACCGTCATGCGTTCGCTCGGCCAGAACCCCTCCGAATCCGA
ATTGCAGGACATGATCAACGAGGTCGACGCTGACAACAACGGCACAATTGATTTCCCTGG
TATGA---------CAT-AACCTATTCAACCGCAACCATATATGAC----TATC----GG
AT-GGCAG----A-ACTAACTGCC--AC-----AGAATTCTTGACAATGATGGCCCGCAA
AATGAAGGATACCGACTCCGAGGAAGAGATCCGTGAGGCTTTCAAGGTGTTTGACCGCGA
CA
>T._bannicus_AS3.15862_MK837947
CTGACTAG-CCG---TTTTGATG-AGTAGGACAAGGATGGAGATGGTGAGTGA--AGC--
-----CACG------A--AT-ACCAACGAAAAGGTCTTTGGACAGGA----------AT-
-------------------------AACA-GATATTGACGATATCTG-AATAGGTCAAAT
CACAACCAAGGAACTGGGCACCGTCATGCGTTCCCTCGGCCAGAACCCCTCCGAATCCGA
ACTGCAGGACATGATCAACGAAGTCGACGCTGACAACAACGGCACAATCGATTTCCCTGG
TATGA---------TAC-AA-----TCAA-------TTTAC---------GATCGTAACG
AA-GGCAG----AGACTAACTGCC-TAC-----AGAATTCTTGACAATGATGGCTCGCAA
AATGAAGGATACCGACTCCGAGGAAGAGATCCGTGAGGCTTTCAAGGTGTTTGACCGCGA
CA
>T._beijingensis_CGMCC3.18200_KU866733
CTGACTAG-CCG----TTTGGCG-AGTAGGACAAGGATGGAGATGGTGAGT---CCGC--
-----CACG------A--AC-GTCGACGATGAAGTCTTTCGGTAAAG------G-TTGT-
--------------CGC-----TCGAACA-GATATTGATAA-ATC-G-AATAGGTCAAAT
CACAACCAAGGAACTAGGCACCGTCATGCGGTCCCTCGGCCAGAACCCCTCCGAATCCGA
ATTGCAGGACATGATCAACGAGGTCGACGCTGACAACAACGGCACAATCGATTTCCCTGG
TATGA---------TAT-AA-----CCG--------CTTACGGACT----ACTA----CG
AC-GGTAT----T-ACTAATTGCC--GC-----AGAATTCTTGACAATGATGGCCCGCAA
AATGAAGGATACCGACTCCGAGGAGGAAATCCGCGAGGCTTTCAAGGTGTTTGACCGTGA
CA
>T._brevis_CBS_141833_MN863315
CTGACTAG-CCG---TTTTGATG-AGTAGGACAAGGATGGAGATGGTGAGT---CGGC--
-----CACG------A--AC-AATATCCA-AAAGGCGTTGAACAAGG------G-TTAT-
--------------CGC----CGCGAACA-GATATTGACTATATC-G-AATAGGTCAAAT
CACAACCAAGGAACTGGGCACTGTCATGCGTTCCCTCGGCCAGAACCCCTCCGAATCCGA
ACTGCAGGACATGATCAACGAAGTCGACGCTGACAACAACGGCACAATCGATTTCCCTGG
TATGA---------TAT-AA-------------TTGCTCACAGGAT----ATTA----TG
AT-GGCAG----T-ACTAACTGCC--GC-----AGAATTCCTGACAATGATGGCCCGCAA
AATGAAGGACACCGACTCCGAGGAAGAGATCCGCGAGGCATTCAAGGTGTTTGACCGTGA
CA
>T._calidicanius-_CBS_112002_KF741934
CTGACTAG-CCG---TTTTGATG-AACAGGACAAGGACGGAGATGGTGAGTGA--CGC--
-----CACG------A--AC-ACCAACGATATCCTCTTCGAACAAAG------G-TTAT-
--------------TGC----TACGATCA-GATATTGATGATGCC---AATAGGTCAAAT
CACAACCAAGGAACTGGGCACCGTCATGCGTTCCCTCGGCCAGAACCCCTCCGAATCCGA
ATTGCAGGACATGATCAACGAGGTCGACGCTGACAACAACGGCACAATCGATTTCCCTGG
TATGA---------TAC-GG-----CTTCTATTTACCGCAACTGTTTCCGACCA----TA
AG-CGCAG----ATACTGACCGTC--GT-----AGAATTCTTGACAATGATGGCCCGCAA
AATGAAGGATACAGACTCCGAGGAAGAGATCCGCGAGGCTTTCAAGGTTTTTGACCGTGA
CA
>T._californicus_NRRL_58168_MH792992
CTGACTAG-CCG---GTTTGATG-AGTAGGACAAGGATGGAGATGGTGAGT---CCGC--
-----CACG------A--ACACACGACGA-TATTGTCTCGAACAAAG------GTTTTT-
-------------------TTTACGAGCA-TATATTGATAAACTC-G-AATAGGCCAAAT
CACAACCAAGGAACTGGGCACCGTCATGCGTTCTCTCGGCCAGAACCCCTCCGAATCCGA
ATTGCAGGACATGATCAACGAAGTCGACGCTGACAACAACGGCACAATCGATTTCCCTGG
TATGACGACCACACTAC-AA----------------TTTGCAATTA----------ATCT
AT-GGCAG----T-ACTAACTGCT--AC-----AGAATTCTTGACAATGATGGCCCGCAA
AATGAAGGATACCGACTCCGAGGAAGAGATCCGCGAGGCATTCAAGGTGTTTGACCGTGA
CA
>T._cavernicola_URM8448_OP290543
CTGACTAG-CCG---TTTTGATG-AGTAGGACAAGGATGGAGATGGTGAGT---CCGC--
-----CACG------A--AC--ACGACGATATTTGTCTCGAGCAAAG------GCTTTT-
-------------------TTCACAAGCA-TATATTGATAAAATCTG--ATAGGCCAAAT
TACAACCAAGGAGCTGGGCACCGTTATGCGTTCCCTCGGCCAGAACCCCTCCGAATCCGA
ACTGCAGGACATGATCAACGAAGTCGACGCTGACAACAACGGCACAATCGATTTCCCTGG
TATGA---------TAT-AA-------------TTTTTCACAGGGT----AATA----CG
AT-GGCAG----T-GCTAATTGCC--GC-----AGAATTCTTGACAATGATGGCCCGCAA
AATGAAGGATACCGACTCCGAGGAAGAGATCCGTGAAGCTTTCAAGGTGTTTGACCGTGA
CA
>T._cnidii_KACC_46617_KJ885266_
CTGACTAG-CCG---GTTTGATG-AATAGGACAAGGATGGAGATGGTGAGT----CGC--
-----CACGAACACAA--AC-AACAACCA-AACGACTTTGAACAAAG------G-CTAT-
--------------------CAACGGACA-GTTATTGACTCTATC-G-AATAGGTCAAAT
CACAACCAAGGAACTGGGCACCGTCATGCGTTCCCTCGGCCAGAACCCCTCCGAATCCGA
ATTGCAGGACATGATCAACGAGGTCGACGCTGACAACAACGGCACAATCGATTTCCCTGG
TATGA-----------CAAA-----GCGCACTACCACTCGCAATAT-----------CAC
AT-GGCAG----T-ACTAACTGCC--GC-----AGAATTCCTGACAATGATGGCCCGCAA
AATGAAGGATACCGACTCCGAGGAAGAGATCCGCGAGGCCTTCAAGGTGTTTGACCGTGA
CA
>T._coprophilus__FMR_15199_LT899776
CTGACTAG-CCG---GTTTGATG-AGTAGGACAAGGATGGAGATGGTGAGT---CCGC--
-----CACG------A--AC-GTCGACGATGAAGTCTTTGGATAGAC------G-TTAT-
--------------CGC----TACGAACA-GACATTGAT-ATATC-G-AATAGGTCAAAT
CACAACCAAGGAACTGGGCACCGTCATGCGTTCCCTCGGCCAGAACCCCTCCGAATCCGA
ATTGCAGGACATGATCAACGAGGTCGACGCTGACAACAACGGCACAATCGATTTCCCTGG
TATGA----CAAACCACAAG----------------CTCGCAATAA-----------TCT
AT-GGCAG----T-ACTAACTGCC--GC-----AGAATTCCTGACTATGATGGCCCGCAA
AATGAAGGATACCGACTCCGAGGAAGAGATCCGTGAGGCATTCAAGGTGTTTGACCGTGA
CA
>T._cucurbitiradicus_ACCC_39155_KY053246
CTGACTAG-CCG---TTGAAATA-ATTAGGACAAGGATGGAGATGGTGAGT---CCGC--
-----CACG------A--AC-GATAACCA-GATGATCTTGAGCAAAG------T-CTAT-
--------------CGC----ATCGAATA-TATATTAACTATATT-C-AAAAGGCCAAAT
CACAACCAAGGAACTGGGCACTGTCATGCGTTCCCTCGGCCAGAACCCCTCCGAATCCGA
ATTGCAGGACATGATCAACGAAGTCGATGCTGACAACAACGGAACAATCGATTTCCCTGG
TATGA-------------AA-------AACCGCAAACTCTCAGTTT-----------TCT
AC-CGCAG----T-ACTAACTGAC--AC-----AGAATTCTTGACTATGATGGCCCGCAA
AATGAAGGATACTGACTCCGAGGAAGAGATCCGTGAGGCTTTCAAGGTGTTTGACCGTGA
CA
>T._derxii_CBS_412.89_KF741959
GTCACTAA-CCGGTCTTTTAATG-AACAGGACAAGGATGGAGATGGTGAGTGA-CCGA--
-----TACG-------GCAT-GCCGACGAATATTGTCTCGAATAAAA------GCTTGA-
------------------ATGTACGGGCA-GATACTGATAGACTC-G-AACAGGTCAGAT
CACTACCAAGGAACTGGGCACCGTCATGCGTTCCCTCGGCCAGAACCCCTCCGAATCCGA
GTTGCAGGACATGATCAACGAAGTCGACGCTGACAACAACGGCACAATTGATTTCCCTGG
TACGA---------TTC-AT----------------CACTCTAGAT----GGTGACATCG
AC-GATAA----AAACTGACAGCC--AC-----AGAATTCCTGACCATGATGGCCCGCAA
AATGAAGGATACCGACTCCGAGGAAGAGATCCGCGAGGCTTTCAAGGTGTTTGACCGCGA
CA
>T._dimorphus_AS3.15692_KY007103_NN072337_
CTAACTAG-CCG---TCTTAATG-TACAGGACAAGGATGGAGATGGTGAGT---CCGC--
-----CACG------A--AC-GTTGACGATAAATACTTTCGACCACG------G-TCAC-
-------------------TTCTCGAATA-CATATTGACCATATC-A-AATAGGTCAGAT
CACAACCAAGGAATTGGGCACCGTCATGCGTTCCCTCGGCCAGAATCCCTCCGAGTCTGA
ATTGCAGGACATGATAAATGAGGTCGACGCTGACAACAACGGCACAATCGATTTCCCTGG
TATGA---------TAT-AG-----TTG--------CTTGCGGATT----ACTA----CG
AC-GGCAA----ATACTAATTGTC--AC-----AGAATTCTTGACAATGATGGCCCGTAA
GATGAAGGATACCGACTCTGAGGAAGAGATCCGCGAGGCTTTCAAGGTTTTTGACCGGGA
TA
>T._domesticus_NRRL_58121_MH792991
CTGACTAG-CCG---TTTTGATG-AGTAGGACAAGGATGGAGATGGTGAGT---CCGC--
-----CACG------A--AC-AATAACCA-AAAAGCCTTGAACAAAG------GTTGGT-
--------------------TCGCGAACA-AATATTGATATGCTT-G-AATAGGCCAGAT
CACAACCAAGGAACTGGGCACCGTCATGCGTTCTCTCGGCCAGAACCCCTCCGAATCCGA
ACTGCAGGACATGATCAATGAAGTCGACGCTGACAACAACGGCACAATCGATTTTCCTGG
TATGA---------TAT-AA-------------TTGCTCACGGGTT----ATTA----CG
AT-GGCAG----T-ACTAATTGCC--GC-----AGAATTCTTGACAATGATGGCACGCAA
AATGAAGGATACCGACTCGGAAGAAGAGATCCGTGAGGCTTTCAAGGTGTTTGACCGTGA
CA
>T._duclauxii_CBS_322.48_KF741955
CTGACTAG-CCG---TTTTGATG-AATAGGACAAAGACGGAGATGGTGAGTGA--CGC--
-----CACG------A--AC-ACCAACGATATACTCTTGGAACAAAG------G-CTAT-
--------T------GC----TGCGAACA-AATATTGATTATGCC---AACAGGTCAAAT
CACAACCAAGGAACTGGGCACCGTCATGCGTTCCCTCGGCCAGAACCCCTCCGAATCCGA
ATTGCAGGACATGATCAACGAGGTCGATGCTGACAACAACGGCACAATCGATTTCCCTGG
TATGA---------TAC-AG-----CTTCTACTTACCGCAACTGTT----TCCGATCGCA
AG-CGCAG----ATACTGACCGTC--GT-----AGAATTCTTGACAATGATGGCTCGCAA
AATGAAGGATACCGACTCTGAGGAAGAGATCCGCGAGGCTTTCAAGGTGTTTGACCGCGA
CA
>T._echinulatus_CNUFC_HB1206_OR608367
CTGACTAG-TCG---TTTTGATG-AGTAGGACAAGGATGGAGATGGTGAGTGA--AGC--
-----CACG---------AC-GATACAGA----------GAATA-----------TCAT-
---------------------CACGAACACCATCCTGACTATATCTG-AATAGGTCAAAT
CACCACCAAGGAACTGGGTACCGTCATGCGTTCCCTCGGCCAGAACCCCTCCGAATCCGA
ATTGCAGGACATGATCAACGAAGTCGACGCTGACAACAACGGCACAATCGATTTCCCTGG
TATGA---------TAC-AA-------------TTACTTACGGTC-----GTTA----CG
AT-GGCAG----AGACTAACTGCC-TAC-----AGAATTCTTGACGATGATGGCCCGCAA
AATGAAGGATACCGACTCCGAGGAAGAGATCCGTGAGGCTTTCAAGGTGTTTGACCGCGA
CA
>T._euchlorocarpius_DTO_176I3_KJ885271
CTAACTAG-CCG---TTTTGATG-AATAGGACAAGGATGGAGATGGTGAGTGATCCGC--
-----CACG------A--AC-ACCAGCGACATGGTCTTTAGAACGAG------G-CTATA
CAGAATAGA------TA----CACGGACAGCATGTTGATTATATC-G-AATAGGTCAAAT
CACAACCAAGGAACTGGGCACCGTCATGCGTTCCCTCGGCCAGAACCCCTCCGAATCCGA
ATTGCAGGACATGATCAACGAGGTCGACGCTGACAACAACGGCACAATCGATTTCCCTGG
TATGA---------TAC-CA-----GCACGTCTGCGCTGAATAGAT----A-------CG
GT-GGCGG----G-ACTAACTGCC-TAT-----AGAATTCTTGACAATGATGGCCCGCAA
AATGAAGGATACCGACTCCGAGGAAGAGATCCGCGAGGCCTTCAAGGTGTTTGACCGCGA
CA
>T._flavovirens_CBS_102801_KF741933_
CTGACTAG-CCC---CTTTGATG-AGTAGGACAAGGACGGAGATGGTGAGT----CGC--
-----CACGAACACGG--AC-AACAACCA-AAAGATTCTCAATAAAG------G-CTAT-
--------------------CGACGAATA-AATGTTGACTTTATT-G-AATAGGTCAAAT
CACAACCAAGGAACTGGGCACCGTCATGCGTTCTCTCGGCCAGAACCCCTCCGAATCCGA
ATTGCAGGACATGATCAACGAAGTCGACGCTGACAACAACGGCACAATCGATTTTCCTGG
TATGA---------CAA-AG----------------CACACTATCACGTCAATATT--CC
AT-GGCAG----T-ACTAACTGCC--GC-----AGAATTCCTGACAATGATGGCCCGCAA
AATGAAGGATACCGACTCCGAGGAAGAGATCCGCGAGGCTTTCAAGGTGTTTGACCGCGA
CA
>T._flavus_strain_CBS_310.38_KF741949
CTGACTAG-CCG---TTTGGATG-AGTAGGACAAGGATGGAGATGGTGAGTGA---AC--
-----CACG------A--AC-ACCAACGA-TACAGCAACGAATAAGT------A-CTGT-
--------CGTTATGAT----TGCGAGCAAATTATTGACGGGGACTG-AACAGGTCAAAT
CACAACCAAGGAACTGGGCACCGTCATGCGTTCCCTCGGCCAGAACCCCTCCGAATCCGA
ATTGCAGGACATGATCAACGAAGTCGACGCTGACAACAACGGCACAATCGATTTCCCTGG
TATGG---------CCA-AA-----CCTGT--------CTACGGTT----ATTA----CA
AT-GGCAG----A-ACTAACTGCC-AAC-----AGAATTCTTGACAATGATGGCCCGCAA
AATGAAGGATACCGATTCCGAGGAAGAGATCCGCGAGGCTTTCAAGGTGTTTGACCGTGA
TA
>T._francoae_CBS_113134_KX011501
CTGACTAG-CCG---TTTTGATG-AGTAGGACAAGGATGGAGATGGTGAGTGA--AGC--
-----CACG------A--GC-ACCAACAA-AAAGGCGTTGAACAAGA------ATACGT-
---------------------TGCGAACA-GATATTGACTATATCTG-AATAGGTCAAAT
CACAACCAAGGAACTGGGCACCGTCATGCGTTCCCTCGGCCAGAACCCCTCCGAATCCGA
ACTGCAGGACATGATCAACGAAGTCGACGCTGACAACAACGGCACAATCGATTTCCCTGG
TATGA-------ACAATCAG----------------TTTATGGGC-----ATTA----TG
ATGGGCAG----GGACTAACTGCA-TAC-----AGAATTCTTGACGATGATGGCCCGCAA
AATGAAGGATACCGACTCCGAGGAAGAGATCCGTGAGGCTTTCAAGGTGTTTGACCGCGA
CA
>T._funiculosus_CBS_272.86_KF741945
CTGACTAG-CCG---TTGAAATA-ATTAGGACAAGGATGGAGATGGTGAGT---CCGC--
-----CACG------A--AT-GATAACCA-GATGATCTTGAGCAAAG------T-TTAT-
--------------CGC----ATCGAATA-TATATTAACTATATT-C-AAAAGGCCAAAT
CACAACCAAGGAACTGGGCACTGTCATGCGTTCCCTCGGCCAGAACCCCTCCGAATCCGA
ATTGCAGGACATGATCAATGAAGTCGATGCTGACAACAACGGAACAATCGATTTCCCTGG
TATGA----CAAACTGCAAA----------------CTCTCAGTTT-----------TCT
AC-CACAG----T-ACTAACTAAC--AC-----AGAATTCTTGACTATGATGGCCCGCAA
AATGAAGGATACTGACTCCGAGGAAGAGATCCGTGAGGCTTTCAAGGTGTTTGACCGTGA
CA
>T._fuscoviridis_CBS_193.69_KF741942_
CTGACTAG--CG---TTTTGATG-AGTAGGACAAGGATGGAGATGGTGAGT---CCGC--
-----CACG------A--AT-GATAACCA-AAAGACCTTGAACAAAG------G-TTAT-
--------------CGC----TACGAACA-GATATTGACTATATC-G-AATAGGCCAAAT
CACGACCAAGGAACTGGGCACCGTCATGCGTTCCCTCGGCCAGAACCCCTCCGAATCCGA
ATTGCAGGACATGATCAACGAAGTCGACGCTGACAACAACGGCACAATCGATTTTCCTGG
TATGA---------TAT-AA-------------TTGCTTCCGGGTT----ACTA----CG
AT-GGCAG----T-ACTAACTGTC--GC-----AGAATTCTTGACAATGATGGCCCGCAA
AATGAAGGATACCGACTCCGAAGAAGAGATCCGCGAGGCTTTCAAGGTGTTTGACCGTGA
CA
>T._fusiformis_CGMCC3.18210_KU866740_
CTTACAGA-ATG---TTTTTATGAAATAGGACAAGGATGGAGATGGTGAGTGA-CGAC--
-----CGCG------A--CCCACCGACGA-TGTCGTATCAAAAGCAG------ATTCAT-
-------------CTACGATTTACGAATG-AATATTGATAGAGTC-G-AACAGGTCAAAT
CACAACCAAGGAACTGGGCACCGTCATGCGCTCCCTCGGCCAGAACCCCTCCGAATCCGA
ATTGCAGGACATGATCAACGAAGTTGACGCTGACAACAACGGCACAATTGATTTCCCTGG
TACGATCATCACGCCTC-AA------------------------------GCTGCTTTCA
AT-GGAAA----A-ACTGACCGCC--GC-----AGAATTCTTGACCATGATGGCCCGCAA
AATGAAGGATACCGACTCCGAGGAAGAGATCCGCGAGGCCTTCAAGGTGTTCGACCGCGA
CA
>T._galapagensis_CBS_751.74_KF741966_
CTGACTAG--CG---TTTTGATG-AGTAGGACAAGGATGGTGATGGTGAGT---CCGC--
-----CACG------A--AC--ACGATGA-TATCGTCTCGAACAAAG------G-TTGT-
-------------------TTCACGAACA-GATATTGATAAACTC-C-AATAGGCCAAAT
CACAACCAAGGAATTGGGCACTGTCATGCGTTCCCTCGGTCAGAACCCCTCCGAATCTGA
ATTGCAGGACATGATCAACGAAGTCGACGCTGACAACAACGGCACAATTGATTTCCCTGG
TATGA----CAAACCACAAG----------------CTCGCGATTT------------TT
AT-GGCGATACTT-ACTAACTGCC--GC-----AGAATTCTTGACGATGATGGCCCGTAA
AATGAAGGATACCGACTCCGAGGAAGAGATCCGTGAGGCATTCAAGGTGTTTGACCGTGA
CA
>T._ginkgonis_CGMCC_.20698_OL689846
CTGACTAG-CCG---TTTTGACG-AGTAGGACAAGGATGGAGATGGTGAGTAAACCAC--
---------------G--AC-ACCAACGACATAGCCTTCGAAGAAAG------G-CTAT-
--------C------AC----TACGAAAA-GATGTTGACGATATC-G-AATAGGTCAAAT
CACAACCAAGGAACTAGGCACCGTCATGCGTTCCCTCGGCCAGAACCCCTCCGAATCCGA
ATTGCAGGACATGATCAACGAGGTCGACGCTGACAACAACGGCACAATCGATTTCCCTGG
TATGG---------CAC-AA-----TCTG-------TTTAC-GGCT----ATTA----CG
AT-GGCAC----A-ACTAATTGCC-CAC-----AGAATTCTTGACAATGATGGCGCGCAA
AATGAAGGATACCGACTCCGAGGAAGAGATTCGCGAGGCTTTCAAGGTGTTTGACCGTGA
CA
>T._haitouensis_HR1-7_MZ054637
CTGACTAG-CCG---TTTGGATG-AGTAGGACAAGGATGGAGATGGTGAGTGAAC-----
-----CACG------A--AC-ACCAACGA-------------TACAG-------------
--------------------CAACGAATA-AGAACTGACGGGACG---AACAGGTCAAAT
CACAACCAAGGAACTGGGCACCGTCATGCGTTCCCTCGGCCAGAACCCCTCCGAATCCGA
ATTGCAGGACATGATCAACGAAGTCGACGCTGACAATAACGGCACAATCGATTTCCCTGG
TATGA---------TAC-AA-----CCTCTACTTATCGCAACCGTTTCCGATCA----TA
AG-GGCAG----ATACTGACTGCC--TT-----AGAATTCTTGACAATGATGGCCCGCAA
AATGAAGGATACCGACTCCGAGGAAGAGATCCGCGAGGCTTTCAAGGTGTTTGACCGTGA
CA
>T._indigoticus_CBS_100534_KF741931
CTGACTAG--CG---GTTTGATG-AGTAGGACAAGGATGGTGATGGTGAGT---TCGC--
-----CACG------A--AC-AACGACCA-AAAGACCTTGAACAAAG------G-TCAT-
--------------TGC----TACGAACA-GATATTGACTATATC-G-AATAGGTCAAAT
TACGACCAAGGAATTGGGCACCGTCATGCGTTCCCTCGGCCAGAACCCCTCCGAATCCGA
ATTGCAGGACATGATCAACGAAGTCGACGCTGACAACAACGGCACAATTGATTTCCCTGG
TATGA-----------CGAA-----CCACACCACCACTCGCAATAT-----------TAC
AT-AGCAG----T-ACTAACTGCT--AC-----AGAATTCTTGACAATGATGGCTCGCAA
AATGAAGGATACCGACTCCGAGGAAGAGATCCGCGAGGCTTTCAAGGTGTTTGACCGTGA
CA
>T._intermedius_CBS_152.65_KJ885290
CTGATTAG-CCG---TTTTGATG-AGTAGGACAAGGATGGAGATGGTGAGTGATCCGC--
-----CTCG---------ACCACCGACGAGATAGTCTTCGAACAAAG------GCTTTT-
--------------GTTCCGATGTGGACAGCATATTGACTATATCGG-AATAGGTCAAAT
TACAACCAAGGAGCTCGGCACCGTCATGCGTTCCCTCGGCCAGAACCCCTCCGAATCCGA
ATTGCAGGACATGATCAACGAAGTCGACGCTGACAACAACGGCACAATTGATTTCCCTGG
TATGA----CACACTAC-AA----------------CTCGCAATCG-----------TCT
AT-GGCAG----TTGCTAACTGCTACAC-----AGAATTCTTAACAATGATGGCCCGCAA
AATGAAGGATACCGACTCCGAGGAAGAGATCCGGGAGGCTTTCAAGGTGTTTGACCGTGA
CA
>T._kabodanensis_DTO_204-F2_KP851995
CTGACTAG-CCG---TTTTGATG-AGTAGGACAAGGATGGAGATGGTGAGTGACC-----
-----CACG------A--AC-ACCAACAATACGATCTTTGAATAAAG------G-CCAT-
--------------TAC----TCCGAACA-GTTATTGACGATATTTC-AATAGGTCAGAT
CACAACCAAGGAACTGGGCACCGTCATGCGTTCCCTCGGCCAGAACCCCTCCGAATCCGA
ATTGCAGGACATGATCAACGAAGTCGACGCTGACAACAACGGCACAATCGATTTCCCTGG
TATGA---------CCCAAA------------CCCGTCTAC---------GCTGGATACA
AT-GGCAG----T-ACTAACTGCT--AC-----AGAATTCTTGACAATGATGGCCCGCAA
AATGAAGGATACCGACTCCGAGGAAGAGATCCGCGAGGCTTTCAAGGTGTTTGACCGCGA
CA
>T._johnpittii_BRIP_72504a_OP712645
CTGACCAG-CCG---TTTCGATG-AGTAGGACAAGGATGGAGATGGTGAGTGA-CCGC--
-----CACG------A--AC-ACCGACGA-TCTAGTCTCGACCAAAG------G-CTAT-
------------------TTCTACGAACA-GATATTGACGATATCTG-AATAGGTCAAAT
CACAACCAAGGAACTGGGCACCGTCATGCGTTCCCTCGGCCAGAACCCCTCCGAATCCGA
ATTGCAGGACATGATCAACGAGGTTGACGCTGACAACAACGGCACAATCGATTTCCCTGG
TATGA---------CAT-AA-CCTATCAACCGCAAACATATATGAC----TATC----AG
AT-GGCAG----A-ACTAACTGCC--AC-----AGAATTCTTGACAATGATGGCTCGCAA
AATGAAGGATACCGACTCCGAAGAAGAGATCCGTGAGGCTTTCAAGGTGTTTGACCGCGA
CA
>T._kendrickii_CBS_136666_IKF741967
CTGACTAG-CCG---TTTTGATG-AGTAGGACAAGGATGGAGATGGTGAGTGA--AGC--
-----CACG------A--AC-ACCAACCA-AAAGGCGTTGAACAAGA------ATACGT-
---------------------TGCGAACA-GATATTGACTATATCTG-AATAGGTCAAAT
CACAACCAAGGAACTGGGCACCGTCATGCGTTCCCTCGGCCAGAACCCCTCCGAATCGGA
ACTGCAGGACATGATCAACGAAGTCGACGCTGACAACAACGGCACAATCGATTTCCCTGG
TATGA---------TAC-AA-------------TTGCTTAGGGTC-----GTTA----TG
ATGGGCAG----AGACTAACTGCC-TAC-----AGAATTCTTGACGATGATGGCCCGCAA
AATGAAGGATACCGACTCCGAGGAAGAGATCCGTGAGGCTTTCAAGGTGTTTGACCGCGA
CA
>T._lentulus_AS3.15689_KY007096
CTGACTAG-CCG---TTTTGATG-AGTAGGACAAGGATGGAGATGGTGAGT---CCGC--
-----CACG------A--AC--ACGACGATATTTGTCTCGAGCAAAA------GTTTTT-
-------------------TTCAAGAACA-TATATTGATAAAATC-T-AATAGGCCAAAT
TACAACCAAGGAACTGGGCACCGTTATGCGTTCCCTCGGCCAGAACCCTTCCGAATCCGA
ACTGCAGGACATGATCAACGAAGTCGACGCTGACAACAACGGCACAATCGATTTCCCTGG
TATGA---------TAT-AA-------------TTGTTCACGGGTT----AATA----CA
AT-GGTAG----T-ACTAATTGCC--GC-----AGAATTCTTGACAATGATGGCCCGCAA
AATGAAGGATACCGACTCCGAGGAAGAGATCCGTGAAGCTTTCAAGGTGTTTGACCGTGA
CA
>T._liani_CBS_225.66_KJ885257_
CTGACTAG-CCG---TTTTGATG-AGTAGGACAAGGATGGAGATGGTGAGT---CGGC--
-----CACG------A--AC-AATATCCA-AAAGGCGTTGAACAAGG------G-TTAT-
--------------CGC----CGCGAACA-GATATTGACTATATC-G-AATAGGTCAAAT
CACAACCAAGGAACTGGGCACTGTCATGCGTTCCCTCGGCCAGAACCCCTCCGAATCCGA
ACTGCAGGACATGATCAACGAAGTCGACGCTGACAACAACGGCACAATCGATTTCCCTGG
TATGA---------TAT-AA-------------TTGCTCACAGGAT----ATTA----CG
AT-GGCAG----T-ACTAACTGCC--GC-----AGAATTCCTGACAATGATGGCCCGCAA
AATGAAGGACACCGACTCCGAGGAAGAGATCCGCGAGGCATTCAAGGTGTTTGACCGTGA
CA
>T._louisianensis_NRRL_35823_MH792988
CTGACTAG-TCG---TTTTGATG-AGTAGGACAAGGATGGAGATGGTGAGT---CCGC--
-----CACG------A--ACACACGACGA-TATTGTCTCGAACAAAG------GGTATT-
-------------------TTTACGAGCA-TATATTGATAAACTC-G-AATAGGCCAAAT
CACCACCAAGGAACTGGGCACCGTCATGCGTTCTCTCGGCCAGAACCCCTCCGAATCCGA
ATTGCAGGACATGATCAACGAAGTCGACGCTGACAACAACGGCACAATCGATTTCCCTGG
TATGACGACCACACTAC-AA----------------TTTGCAATTA----------ATCT
AT-GGCAG----T-ACTAACTGTT--AC-----AGAATTCTTGACAATGATGGCCCGTAA
AATGAAGGATACCGACTCCGAGGAAGAGATCCGCGAGGCATTCAAGGTGTTTGACCGCGA
CA
>T._macrosporus_CBS_317.63_KF741952
CTGACTAG-CCG----TTTGATG-CGCAGGACAAGGATGGAGATGGTGAGT---CCGC--
-----CACG------A--AC-AATAGCCA-AAAGGCCTCGAACAAAG------G-CCGT-
--------------CGC----TGCGAACA-GATATTGACTATATC-G-AATAGGCCAAAT
CACAACCAAGGAACTGGGCACCGTCATGCGTTCCCTCGGCCAGAACCCCTCCGAATCCGA
ACTGCAGGACATGATCAACGAGGTCGATGCTGACAACAACGGCACAATCGACTTCCCTGG
TATGA----CAAACTACAAA----------------CTCGCATTCT--------------
AT-GGCAG----T-ACTAACTGCC--GC-----AGAATTCTTGACAATGATGGCCCGCAA
GATGAAGGATACCGACTCCGAGGAAGAGATCCGCGAGGCTTTCAAGGTGTTTGACCGTGA
CA
>T._mae_AS3.15690_KY007098_
CTGACTAG-CCG---TTTTGATG-AGTAGGACAAGGATGGAGATGGTGAGT---CCGC--
-----CACG------A--AT--ACGACGATATTTGTCTCGAGCAATG------GCTTTT-
-------------------TTCACGAGCA-TATATTGATAAACTC-T-AATAGGCCAAAT
TACAACCAAGGAACTGGGCACCGTTATGCGTTCCCTCGGCCAGAACCCCTCCGAATCCGA
ACTGCAGGACATGATCAACGAAGTCGACGCTGACAACAACGGCACAATCGATTTCCCTGG
TATGA---------TAT-AA-------------TTGTTCACGTGTT----AATA----CG
AT-GGCAG----T-ACTAACTGCC--GC-----AGAATTCTTGACAATGATGGCCCGCAA
AATGAAGGATACCGACTCCGAGGAAGAGATCCGTGAAGCTTTCAAGGTGTTTGACCGGGA
CA
>T._malicola_NRRL_3724_MH909459
CTGACTAG-CCG---TTTTGATG-AGTAGGACAAGGATGGAGATGGTGAGT---CCGC--
-----CACG------A--AC--ACGACGATATTTGTCTCGAGCAAAG------GTTCTT-
-------------------TTCACGAGCA-TATATTGATAAAATC-T-AATAGGCCAAAT
TACAACCAAGGAACTGGGCACCGTTATGCGTTCCCTCGGCCAGAACCCCTCCGAATCCGA
ACTGCAGGACATGATCAACGAAGTCGACGCTGACAACAACGGCACAATCGATTTCCCCGG
TATGA---------TAT-AA-------------TTGTTCACGGGTT----AATG----CG
AT-GGCAG----T-ACTAACTGCC--GC-----AGAATTCTTGACAATGATGGCCCGCAA
AATGAAGGATACCGACTCCGAGGAAGAGATCCGTGAAGCTTTCAAGGTGTTTGACCGTGA
CA
>T._mangshanicus_AS3.18013_KX447528_
CTGACTAG-CCG---TTTTGATG-AGTAGGACAAGGATGGAGATGGTGAGTGA--AGT--
-----CACG------A--AC-ACCAACGATACAGGCGTTGAACAAGA--------ATAC-
-------------------GGTACGAACA-GATATTGACTATATCTG-AATAGGTCAAAT
CACAACCAAGGAACTGGGTACCGTCATGCGTTCCCTCGGCCAGAACCCCTCCGAATCCGA
ACTGCAGGACATGATCAACGAAGTCGACGCTGACAACAACGGCACAATCGATTTCCCTGG
TATGA---------TAC-AA-------------TTGCTTACGGTG-----GTTA----CG
AT-GGCAG----A-ACTAACTGCC-TAC-----AGAATTCTTGACGATGATGGCCCGCAA
AATGAAGGATACCGACTCCGAGGAAGAGATCCGTGAGGCTTTCAAGGTGTTTGACCGCGA
CA
>T._marneffei_CBS_388.87_KF741958
CTGACTAG-CCG---TTTGGATG-AATAGGACAAGGATGGTGATGGTGAGTGA--CGC--
-----CACG------A--AC-ACCAGACATATAGTCTTCGAACAAAA------AGTTAT-
--------------TAC----TGCGAACA-GATATTAATAACATC---AATAGGTCAAAT
TACAACCAAGGAACTGGGCACCGTCATGCGTTCCCTCGGCCAGAACCCTTCCGAATCCGA
ATTGCAGGACATGATCAACGAGGTCGACGCTGACAACAACGGCACAATCGATTTCCCTGG
TATGA---------TGC-AG-----CCTCTATTTATCGCAGCCGTTTCCGATCA----TA
AG-GGCAG----ATACTGACTGCC--TT-----AGAATTCTTGACAATGATGGCCCGCAA
AATGAAGGATACCGACTCCGAGGAAGAGATCCGCGAGGCTTTCAAGGTGTTTGATCGTGA
CA
>T._muroii_CBS_756.96_KJ885274
CTGACTAG-CCG---TTTTGATG-AGTAGGACAAGGATGGAGATGGTGAGT---CCGC--
-----CACG------A--AA-AATAACCA-AAAGGCCTTGAACAAAG------G-TTAT-
--------------CGC----TGCGAACA-GATATTGACTATGTC-G-AATAGGTCAAAT
CACAACCAAGGAACTGGGCACCGTCATGCGTTCTCTCGGCCAGAACCCCTCCGAATCCGA
ATTGCAGGACATGATCAACGAAGTCGACGCTGACAACAACGGCACAATCGATTTCCCTGG
TATGA----CAAACCACAAG----------------CTCGCAATAA-----------TCT
AT-GGCAG----T-ACTAACTGCC--GC-----AGAATTCTTGACAATGATGGCCCGCAA
AATGAAGGATACCGACTCCGAAGAAGAGATCCGCGAGGCTTTCAAGGTGTTTGACCGCGA
CA
>T._mycothecae_CBS_142494_LT855564
CTGACTCG--CG---TTTTGATG-AGTAGGACAAGGATGGAGATGGTGAGT---CCGC--
-----TACG------A--AC-AATAACCA-GAAGAGCTTGGACAAAT------G-TTGT-
--------------CGC----TGCGACCA-GATACTGATAAATTC-A-AATAGGACAAAT
TACAACCAAGGAGTTGGGCACCGTCATGCGTTCCCTCGGCCAGAACCCCTCCGAATCCGA
ATTGCAGGACATGATCAACGAAGTCGACGCTGACAACAACGGCACAATCGATTTCCCTGG
TATGA----CAAACCACAGA----------------CTCGCATTAT-----------TCC
AT-GGCAG----T-ACTAACTGCC--GC-----AGAATTCTTGACAATGATGGCCCGCAA
AATGAAGGATACCGACTCCGAGGAAGAGATCCGCGAGGCTTTCAAGGTGTTTGACCGTGA
CA
>T._nanjingensis_JP-NJ4_MW147760
CTGACTAG-CCG---TTTTGATG-AGTAGGACAAGGATGGAGATGGTGAGT---CGGC--
-----CACG------A--AC-AATATCCA-AAAGGCGTTGAACAAGG------G-TTAT-
--------------CGC----CGCGAACA-GATATTGACTATATC-G-AATAGGTCAAAT
CACAACCAAGGAACTGGGCACTGTCATGCGTTCCCTCGGCCAGAACCCCTCCGAATCCGA
ACTGCAGGACATGATCAACGAAGTCGACGCTGACAACAACGGCACAATCGATTTCCCTGG
TATGA---------TAT-AA-------------TTGCTCACAGGAT----ATTA----TG
AT-GGCAG----T-ACTAACTGCC--GC-----AGAATTCCTGACAATGATGGCCCGCAA
AATGAAGGACACCGACTCCGAGGAAGAGATCCGCGAGGCATTCAAGGTGTTTGACCGTGA
CA
>T._neofusisporus_AS3.15415_KP765383_
CTGACTAG-CCG---TTTTGATG-AATAGGACAAGGATGGAGATGGTGAGTTTCTTACGA
A----CACG------A--AC-GACAACGATACGATTTTTGGAGAATA--------TTAT-
--------------GAC----TACGAACAACATATTGATAAAGTC-C-AATAGGTCAGAT
CACAACCAAGGAACTGGGCACCGTCATGCGTTCCCTCGGCCAGAACCCCTCCGAATCTGA
ATTGCAGGACATGATCAACGAAGTCGACGCTGACAACAACGGCACAATCGATTTCCCTGG
TATGA----CAGTACACAAA----------------ATTGCAATTT----------TTGG
AG-GGCAG----T-ACTAACTGCC--GC-----AGAATTCTTGACAATGATGGCCCGCAA
AATGAAGGATACCGACTCCGAGGAAGAAATCCGTGAGGCTTTCAAGGTGTTTGACCGTGA
CA
>T._oumae-annae_DTO_269E8_KJ775425
CTGACTAG-CCG---TTTTGATG-AGTAGGACAAGGATGGAGATGGTGAGTGA-CCGC--
-----CACG------A--AC-GTCGATGATACAGTCAACGAATAAGG------G-CTAT-
------------CCTTATGATTGCGAACAGCATATTGATGGTATTTG-AACAGGTCAGAT
CACCACCAAGGAATTGGGCACCGTCATGCGTTCCCTCGGCCAGAACCCCTCCGAATCCGA
ATTGCAGGACATGATCAACGAGGTCGACGCTGACAACAACGGCACAATCGATTTCCCTGG
TATGA---------CAT-AA-CCTATCAGACGCAGCCATATATGAC---------TATCG
AGTGGCAG----A-ACTAATTGCC--AC-----AGAATTCTTGACAATGATGGCCCGCAA
AATGAAGGATACCGACTCCGAGGAAGAGATCCGTGAGGCTTTCAAGGTGTTTGACCGCGA
CA
>T._panamensis_CBS_128.89_KF741936
CTGACGCG-CCG---TGTTGATG-AGTAGGACAAGGATGGCGATGGTGAGTGATCCGC--
-----CACG------A--GC-ACCAACAATGCAG-TTTTGAGCAAGG------G-ATAT-
----------GTATGATGAAACATGAACAACGGATTGATTGTATCTA-AATAGGTCAAAT
CACAACCAAGGAACTCGGCACCGTCATGCGTTCCCTCGGCCAGAACCCCTCCGAATCCGA
ATTGCAGGACATGATCAACGAGGTCGACGCCGACAACAACGGCACAATCGATTTCCCTGG
TATGA----------GCCAA-----CCC--------GTCTACGTTT----GTTA----CG
GG-GGCAG----A-ACTAACTGCC-TAC-----AGAATTCTTGACAATGATGGCTCGCAA
AATGAAGGATACCGACTCCGAAGAAGAGATCCGTGAGGCTTTCAAGGTGTTTGACCGCGA
CA
>T._penicillioides_AS3.15822_MK837948
CTGACTAG-CCG---TTTTGATG-AGTAGGACAAGGATGGAGATGGTGAGTGA--TGA--
-----CATG------A--AC-ACCAACGA-AATGGCTCTCGATAGGA------A-T----
-------------------------AACA-GATATTAACGATGTCTG-ACTAGGTCAAAT
CACAACCAAGGAACTGGGCACCGTCATGCGTTCCCTCGGCCAGAACCCCTCCGAATCCGA
ACTGCAAGACATGATCAATGAAGTCGACGCTGACAACAACGGCACAATCGATTTCCCTGG
TATGA----------AC-AA-----TAAG-------TTTAT-GGGT----ATTAGTTAGG
AT-GGCAG----A-ACTAATTGTC-TAC-----AGAATTCTTGACAATGATGGCCCGCAA
AATGAAGGATACCGACTCCGAGGAAGAGATCCGCGAGGCTTTCAAGGTGTTTGACCGCGA
CA
>T._pinophilus_CBS_631.66_KF741964_
CTGACTAG-CCG---TTTTGATG-AGTAGGACAAGGATGGAGATGGTGAGT---CCGC--
-----CACG------A--AC--ACGACGATATTTGTCTCGAACAAAG------GTTTTT-
--------------------TCACGAGCA-TATATTGATAAAATC-T-AATAGGCCAAAT
TACAACTAAGGAACTGGGCACCGTTATGCGTTCCCTCGGCCAGAACCCCTCCGAATCCGA
ACTGCAGGACATGATCAACGAAGTCGACGCTGACAACAACGGCACAATCGATTTCCCTGG
TATGA---------TAT-AA-------------TTGTTCACGGGTT----TATA----CG
AT-GGCAG----T-ACTAACTGCC--GC-----AGAATTCTTGACAATGATGGCCCGCAA
AATGAAGGATACCGACTCCGAGGAAGAGATCCGTGAAGCTTTCAAGGTGTTTGACCGTGA
CA
>T._pratensis_NRRL_62170_MH793012
CTGACTAG-CCG---TTTTGATG-AGTAGGACAAGGATGGAGATGGTGAGT---CCGC--
-----CACG------A--AC--ACGACGATATTCGTCTCGAGCAAAG--------TTTT-
-----------------CTTTCACGAGCA-TATATTGATAAAATC-T-AATAGGCCAAAT
TACAACCAAGGAACTGGGCACCGTTATGCGTTCCCTCGGCCAGAACCCCTCCGAATCCGA
ACTGCAGGACATGATCAACGAAGTCGACGCTGATAACAACGGCACAATCGATTTCCCTGG
TATGA---------TAT-AA-------------TTGTTCACGGGTT----AATA----CG
AT-GGCAG----T-ACTAACTGCC--GC-----AGAATTCTTGACAATGATGGCCCGCAA
AATGAAGGATACCGACTCTGAGGAAGAGATCCGTGAAGCTTTCAAGGTGTTTGACCGTGA
CA
>T._primulinus_CBS_321.48_KF741954
CTGACCAG-CCG---TTTTGATG-AGTAGGACAAGGATGGAGATGGTGAGTGA-CCAC--
-------CG------A--AC-ACCAACGTTACAGTCAACGAATAAGG------G-CTAT-
--------CTTTATGAT----TGGGAACA-GGTATTAAT--CGTC-G-AATAGGTCAAAT
CACAACCAAGGAACTGGGCACCGTCATGCGTTCCCTCGGCCAGAACCCCTCCGAATCCGA
GTTGCAGGACATGATCAACGAAGTCGACGCTGACAACAACGGCACAATCGATTTCCCTGG
TATGA---------CTC-AT----------------CACGTCTATTGCTTGATA----CG
AT-GGCAG----T-ACTGACCGCT--GC-----AGAATTTTTGACAATGATGGCCCGCAA
AATGAAGGATACCGACTCCGAGGAAGAGATCCGCGAGGCTTTCAAGGTGTTTGACCGCGA
CA
>T._pseudofuniculosus_CBS_143041_LT899778
CTGACTAG-CCG---TTGAAATA-ATTAGGACAAGGATGGAGATGGTGAGT---CCGC--
-----CACG------A--AC-GATAACCA-GATGATCTTGAGCAAAG------T-TTAT-
--------------CGC----ATCGAATA-TATATTAACTATATT-T-AAAAGGCCAAAT
CACAACCAAGGAACTGGGCACTGTCATGCGTTCCCTCGGCCAGAACCCCTCCGAATCCGA
ATTGCAGGACATGATCAACGAAGTCGATGCTGACAACAACGGAACAATCGATTTCCCTGG
TATGA----CAAACCGCAAA----------------CTCTCAGTTT-----------TCT
AC-TGCAG----T-GCTAACTAAC--AT-----AGAATTCTTGACTATGATGGCCCGCAA
AATGAAGGATACTGACTCCGAGGAAGAGATCCGTGAGGCTTTCAAGGTGTTTGACCGTGA
CA
>T._purgamentorum_CBS113145_KX011500
CTGACTAG-CAG---TTTTGATG-CGTAGGACAAGGATGGAGATGGTGAGTGA-CCAC--
-----CACG------G--AC-ACCGACGA-TACAGTCATGAATGAAG------A-CTGT-
--------CTTCATAAC----TACGAACAATCCATTGATGAATTC-G-AATAGGTCAAAT
CACAACCAAGGAACTGGGCACTGTCATGCGTTCCCTCGGCCAAAACCCCTCCGAATCTGA
ATTGCAGGACATGATCAATGAAGTCGACGCTGACAACAACGGCACAATCGATTTTCCTGG
TATGG---------TTTAAA----------------CTCGTTTGC-----GCTGGATACG
GT-GGCAG----C-ACTAACTGCT--AC-----AGAATTCTTGACAATGATGGCCCGCAA
AATGAAGGATACCGACTCCGAAGAAGAAATCCGCGAGGCTTTCAAGGTGTTTGACCGTGA
CA
>T._purpureogenus_CBS_286.36_KF741947_
CTAATTAGCCCG---TTTGGATG-AGTAGGACAAGGATGGTGATGGTGAGT---TCAC--
-----CCGGACACGCA--GCGATCAACGATAAGA--------------------------
----------------C----TCTGAACAGGATATTTACTATATC-G-ATTAGGTCAAAT
CACAACCAAGGAACTGGGCACCGTCATGCGCTCCCTCGGCCAGAACCCCTCCGAATCCGA
ATTGCAGGACATGATCAACGAAGTTGACGCTGACAACAACGGCACAATCGATTTCCCTGG
TATGA---------T---GA----------CTCT-CGCTACAATCT----ACTGC---GG
ATAGGTA-------ACTGATTGAT--AATGGATAGAATTCTTGACAATGATGGCCCGCAA
AATGAAGGATACCGACTCCGAGGAAGAGATCCGTGAGGCTTTCAAGGTGTTTGACCGTGA
CA
>T._qii_AS3.15414_KP765382
CTGACTCG-CCG---TTTTGATG-AGTAGGACAAGGATGGAGATGGTGAGTGAGCCGC--
-----AATG------A--TC-ACCAACGATGCAGTCTTTGGACGAGT------A--AAT-
--------------CAG----CACGAACAGTATCCTGACTATATCTG-AATAGGTCAAAT
CACAACCAAGGAACTGGGCACCGTCATGCGTTCCCTCGGCCAGAACCCCTCCGAATCCGA
ACTGCAGGACATGATCAACGAAGTCGACGCTGACAACAACGGCACAATCGATTTCCCTGG
TATGA---------CAC-AA-----TCAT-------CTTAC-GGTC----GCTA----CG
AT-GGCAG----AGACTAACTGCC-TAC-----AGAATTCCTGACAATGATGGCCCGCAA
AATGAAGGATACCGACTCCGAGGAAGAGATCCGTGAGGCTTTCAAGGTGTTTGACCGCGA
CA
>T._rapidus_CBS_142382_LT795600
CTGACTAG--------TTTGATG--ATAGGACAAGGATGGAGATGGTGAGT----CGC--
-----CACG------A--AC-GCCGACCA-AAAGACCTTGAACAAAG------G-TTAT-
--------------TGC----TACGAAAC-GATATTGACTAAATC-G-AATAGGTCAAAT
CACAACCAAGGAACTGGGCACCGTCATGCGTTCTCTCGGCCAGAACCCCTCCGAATCTGA
ATTGCAGGACATGATCAACGAAGTCGACGCTGACAACAACGGCACAATCGATTTCCCTGG
TATGA----TAAACCACGAA----------------CCCGCAATAT-----------TCC
AT-GGCAG----T-ACTAACTGCC--GC-----AGAATTCTTGACAATGATGGCTCGCAA
AATGAAGGATACCGACTCCGAGGAAGAGATCCGTGAGGCTTTCAAGGTGTTTGACCGTGA
CA
>T._ruber_CBS_132704_KF741938_
CTGACTAG-CCG---TTTTGATG-AATAGGACAAGGATGGAGATGGTGAGT----CGC--
-----CGCG------------AACAATGA--AACACCTTGAACGAAC------A-TTAC-
--------------CGC----AGTCAACA-GACATTGACCCTATC-G-GACAGGACAAAT
CACAACCAAGGAACTCGGCACAGTCATGCGTTCTCTCGGCCAGAACCCCTCCGAATCCGA
ATTGCAGGACATGATCAACGAAGTCGACGCTGACAACAACGGCACAATTGATTTCCCTGG
TATGA----CTGACCACCAA----------------CTCGCAATAT-----------TTG
AT-GGCAG----T-ACTGACTGCC--GC-----AGAATTCTTGACAATGATGGCCCGCAA
AATGAAGGATACCGACTCCGAGGAAGAGATCCGTGAGGCTTTCAAGGTGTTTGACCGTGA
CA
>T._rubicundus_CBS_342.59_KF741956_
CTGACTAG--CG---GTTTAATG-AGTAGGACAAGGATGGAGATGGTGAGT---TCGC--
-----CATG------A--AC-AACGAACA-AAAGACCTTGCTCAAAG------G-TCAT-
--------------TGC----TGCGAACA-GATATTGACTATATC-G-AATAGGTCAAAT
CACAACCAAGGAATTGGGCACTGTCATGCGTTCCCTCGGCCAGAATCCCTCCGAATCCGA
ATTGCAGGACATGATCAACGAAGTCGACGCTGACAACAACGGCACAATCGATTTCCCTGG
TATGA-----------CGAA-----CCACACTACCACTCGCAATAT-----------TCC
AT-AGCAG----T-ACTAACTGCT--AC-----AGAATTCTTGACAATGATGGCCCGCAA
AATGAAGGATACCGACTCCGAAGAAGAGATCCGTGAGGCTTTCAAGGTGTTCGATCGTGA
CA
>T._rufus_CBS_141834_MN863318
CTGACTAG-CCG---GTTTGATG-AGTAGGACAAGGATGGAGATGGTGAGT---CCGC--
-----CACG------A--AC-AACAACCA-AATGGCCTCGAACAAAG------G-TCAT-
--------------CGC----TGCGAACA-GATATTGACTATATC-G-AATAGGCCAAAT
CACAACCAAGGAACTGGGCACCGTCATGCGTTCCCTCGGCCAGAACCCCTCCGAATCCGA
ATTGCAGGACATGATCAACGAGGTCGACGCTGACAACAACGGCACAATCGACTTTCCTGG
TATGA----CAAACCACAAA--TGACAAACCACAAATTCGCAATAT-----------TAT
AT-GGCAG----T-ACTAACTGCC--GC-----AGAATTCTTGACAATGATGGCCCGCAA
AATGAAGGATACCGACTCCGAGGAAGAGATCCGCGAGGCTTTCAAGGTGTTTGACCGTGA
CA
>T._sayulitensis_DTO_245H1_KJ775422_
CTGACTAG-CCG---TTTTGATG-AGTAGGACAAGGATGGAGATGGTGAGC---CCGC--
-----CACG------A--AC-AATAACCA-AAAAGCCTTGAACAAAG------GTTGGT-
--------------------TCGCGAACA-AATATTGATATGCTT-G-AATAGGCCAGAT
CACAACCAAGGAACTGGGCACCGTCATGCGTTCTCTCGGCCAGAACCCCTCCGAATCCGA
ACTGCAGGACATGATCAATGAAGTGGACGCTGACAACAACGGCACAATCGATTTTCCTGG
TATGA---------TAT-AA-------------TTGCTCACGGATT----ATTA----CG
AT-GGCAG----T-ACTAATTGCC--GC-----AGAATTCTTGACAATGATGGCACGCAA
AATGAAGGATACCGACTCGGAAGAAGAGATCCGTGAGGCTTTCAAGGTGTTTGACCGTGA
CA
>T._shilinensis_CGMCC_3.20699_OL689847
CTGACTAG-TCG---TTTTGATG-AGTAGGACAAGGATGGAGATGGTGAGTGACC-----
-----CACG------A--AC-ACCAACGATACAGTCAATGAACGAGG------G-CTAT-
--------CTTTGTGAT----TACGAACA-GATATTGAT--TATC-G-AATAGGTCAAAT
CACAACCAAGGAATTGGGCACCGTCATGCGTTCCCTCGGCCAGAACCCTTCCGAATCCGA
ATTGCAGGACATGATCAACGAAGTCGACGCTGACAACAACGGCACAATCGATTTCCCTGG
TATGA---------CCC-AA----------------CACTTCTCTCGCTTAATA----CG
AT-GGCAG----T-ACTGACCGCT--GC-----AGAATTCTTGACAATGATGGCCCGCAA
AATGAAGGATACCGACTCCGAGGAAGAGATCCGCGAGGCTTTCAAGGTGTTTGACCGCGA
CA
>T._siamensis_CBS_475.88_KF741960_
CTGACTAG-CCG---GTTTGATG-AATAGGACAAGGATGGAGATGGTGAGT----CGC--
-----CACGAACACAA--AC-AACAACCA-AACGACTTTGAACAAAG------G-CTAT-
--------------------CAACGGACA-GTTATTGACTCTATC-G-AATAGGTCAAAT
CACAACCAAGGAACTGGGCACCGTCATGCGTTCCCTCGGCCAGAACCCCTCGGAATCCGA
ATTGCAGGACATGATCAACGAGGTCGACGCTGACAACAACGGCACAATCGATTTTCCTGG
TATGA-----------CAAA-----GCACACAACTACTCGCAATAT-----------TCC
AT-GGCAG----T-ACTAACTGCT--GC-----AGAATTCCTGACAATGATGGCCCGCAA
AATGAAGGATACCGACTCCGAGGAAGAGATCCGCGAGGCCTTCAAGGTGTTTGATCGTGA
CA
>T._soli_NRRL_62165_MH793011
CTGACTAG-CCG---TTTTGATG-AGTAGGACAAGGACGGAGATGGTGAGT---CCGC--
-----CACA------A--AC--ACGACGATATTTGTGTCGACCAAAG------TCTTTT-
-------------------TTCACGAGCA-TATTTTGATAAAATC-C-AATAGGCCAAAT
TACAACCAAGGAACTGGGCACCGTTATGCGTTCCCTCGGCCAGAACCCCTCCGAATCCGA
GTTGCAGGACATGATCAACGAAGTCGACGCTGACAACAACGGCACAATCGATTTCCCTGG
TATGA---------TAT-AA-------------TCGTTCACGGGTT----AATA----CG
AT-GGCAG----T-ACTAATTGCC--GC-----AGAATTCTTGACAATGATGGCCCGCAA
AATGAAGGATACCGACTCCGAGGAAGAGATCCGTGAAGCTTTCAAGGTGTTTGACCGTGA
CA
>T._sparsus_AS3.16003_MT083925
CTGACTAG-CCG---TTTTGATG-AGTAGGACAAGGATGGAGATGGTGAGT----CGC--
-----CACGAACACAA--AC-AACAACTA-AAAGACATTGAACAAAG------A-TTAT-
--------------------CGACGAACA-GTTATTGACTCTATC-G-AATAGGTCAAAT
CACAACCAAGGAGCTGGGCACCGTCATGCGTTCCCTCGGGCAGAACCCCTCCGAATCCGA
ATTGCAGGACATGATCAACGAGGTCGACGCTGACAACAACGGCACAATCGATTTTCCTGG
TATGA-----------CAAA-----GCATACAACCACTCGCAATAT-----------CAC
AT-GGCAG----G-ACTAACTGCC--GC-----AGAATTCCTGACAATGATGGCCCGCAA
AATGAAGGATACCGACTCCGAGGAAGAGATCCGCGAGGCCTTCAAGGTGTTTGATCGTGA
CA
>T._stellenboschiensis_CBS_135665_JX140683
CTGACTAG-CCG---TTTTGATG-AGTAGGACAAGGATGGAGATGGTGAGTGA-CCGC--
-----CACT------C--AC-ACCGACGA-TCTAGTCTCGAAAAAAG------G-CTAT-
------------------TTCTACGAACA-GATATTGACGATATCTG-AATAGGTCAAAT
CACAACCAAGGAACTGGGCACCGTCATGCGTTCCCTCGGCCAGAACCCCTCCGAATCCGA
ATTGCAGGACATGATCAACGAGGTTGACGCTGACAACAACGGCACAATCGATTTCCCTGG
TATGA--CATAGCCTATCAA---------------CCGCAAAAATATATGACTA--TTGG
AT-GGCAG----A-ACTAACTGCC--AC-----AGAATTCTTGACAATGATGGCTCGCAA
AATGAAGGATACCGACTCCGAGGAAGAGATCCGTGAGGCTTTCAAGGTGTTTGACCGCGA
CA
>T._stipitatus_CBS_375.48_KF741957
CTAACTAA-CCG---TTTCGATC-AATAGGACAAGGATGGCGATGGTGAGT---TCACCC
AAACACGCA---------GC-ACCAACGATAGGGTATATTAGTATGA-------------
-------------------TCTACGGACG-GACATTGACAATATT-G-ATCAGGCCAAAT
TACCACCAAGGAACTGGGCACCGTCATGCGTTCGCTCGGCCAGAACCCCTCCGAATCCGA
ATTGCAGGACATGATCAACGAAGTTGACGCTGACAACAACGGCACAATCGATTTCCCTGG
TATGACGACTCTACTAC-----------------CCCTTACAATCC----AGTG---TGG
ATAGG-------TGACTTACTGAT--GCTGGCTAGAATTTTTGACAATGATGGCCCGCAA
AATGAAGGATACCGACTCCGAGGAAGAGATCCGTGAGGCTTTCAAGGTCTTTGATCGCGA
CA
>T._stollii_CBS_408.93_JX315646_
CTGACGAG-CCG---TCTTGATG-AGTAGGACAAGGATGGAGATGGTGAGT----CGC--
-----CGCG------------AACAATGAAGCTG--CTTGAACGAAT-------------
--------------------CAGCCAACA-GACCTTAACTCTATC-G-AACAGGACAAAT
CACAACCAAGGAACTTGGCACCGTCATGCGTTCCCTCGGCCAGAACCCCTCCGAATCCGA
ATTGCAGGACATGATCAACGAAGTCGACGCTGATAACAACGGCACAATCGATTTCCCTGG
TATGA----TAGACCACCAG----------------CTCGCACTTT-----------TTG
AT-GGCAG----C-ACTAACTGCC--GC-----AGAATTTTTGACAATGATGGCCCGCAA
AATGAAGGATACCGACTCCGAGGAAGAGATCCGTGAGGCTTTCAAGGTGTTTGACCGTGA
TA
>T._striatoconidius_CBS_550.89_MN969360
CTGACTAG--CG---GTTTGATG-AGTAGGACAAGGATGGAGATGGTGAGT---TCGC--
-----CACG------A--AC-AATGACCA-AAAGACCTTGGACAAAG------C-TCAT-
--------------TGC----TACAAACA-GATATTGACTATATC-G-AATAGGTCAAAT
CACAACCAAGGAACTGGGCACCGTCATGCGTTCCCTCGGCCAGAACCCCTCTGAATCCGA
ATTGCAGGACATGATCAACGAAGTCGACGCTGACAACAACGGCACAATTGATTTCCCTGG
TATGA----------AC-AA-----TCACACTACCACTCGCAATAT-----------TCC
AT-GGCAG----T-ACTAACGGCT--GC-----AGAATTCTTGACAATGATGGCCCGCAA
AATGAAGGATACCGACTCCGAGGAAGAGATCCGCGAGGCTTTCAAGGTGTTCGATCGTGA
CA
>T._thailandensis_CBS_133147_KF741940
CTGACTAG-CCG---TTTTGATG-AATAGGACAAGGATGGAGATGGTGAGTGAGCCGC--
-----AATG------A--TC-ACCAACGATGCAATCTTTGGACAAGA------A--TAT-
--------------CAG----CACGAACAGTATCCTGACTATATCTG-AATAGGTCAAAT
CACAACCAAGGAACTGGGCACCGTCATGCGTTCCCTCGGCCAGAACCCCTCCGAATCCGA
GCTGCAGGACATGATCAACGAAGTCGACGCTGACAACAACGGCACAATCGATTTCCCTGG
TATGA---------AAC-AA-----TTG--------CTTAC-GGGC----GTTA----CG
AT-GGCAG----AAACTAACTGCC-TAC-----AGAATTCTTGACAATGATGGCCCGCAA
AATGAAGGATACCGACTCCGAGGAAGAGATCCGTGAGGCTTTCAAGGTGTTTGATCGCGA
CA
>T._tumuli_NRRL_62151_MH793008
CTGACTAG-CCG---TTTTGACG-AGTAGGACAAGGATGGAGATGGTGAGT---CCGC--
-----CACG------A--AC--ACGACAATATCTGTCTCGAGCAAAG------GTTTTT-
--------------TTTTTTCCACGAGCA-TATATTGATAAAATC-T-AATAGGCCAAAT
TACAACCAAGGAACTGGGCACCGTTATGCGTTCCCTCGGCCAGAACCCCTCCGAATCCGA
GCTGCAGGACATGATCAACGAAGTCGACGCTGACAACAACGGCACAATCGATTTCCCTGG
TATGA---------TAT-AA-------------TTGTTCACGGGTT----AATA----CG
AT-GGCAG----T-ACTAACTGCC--GC-----AGAATTCTTGACAATGATGGCCCGCAA
AATGAAGGATACCGACTCCGAGGAAGAGATCCGTGAAGCTTTCAAGGTGTTTGACCGTGA
CA
>T._veerkampii_CBS_500.78_KF741961
CTGACTAG-CCG---GTTTGATG-AGTAGGACAAGGATGGAGATGGTGAGT---CCGC--
-----CACT------A--ACACACGACGA-TATTGTCTCGAACAAAG------GTTTTT-
------------------TTTTACGAGCA-TATATTGATAAACTC-G-AATAGGCCAAAT
CACAACCAAGGAACTAGGCACCGTCATGCGTTCTCTCGGCCAGAACCCCTCCGAATCCGA
ATTGCAGGACATGATCAACGAAGTCGACGCTGACAACAACGGCACAATCGATTTCCCTGG
TATGACGACCACACTAC-AA----------------TTTGCAATTA----------ATCT
AT-GGCAG----T-ACTAACTGCT--AC-----AGAATTCTTGACAATGATGGCCCGCAA
AATGAAGGATACCGACTCCGAGGAAGAGATCCGCGAGGCATTCAAGGTGTTTGACCGTGA
CA
>T._verruculosus_CBS_254.56_KF741944
CTGACTAG-CCG---TTTTGTTG-AGTAGGACAAGGATGGAGATGGTGAGTGA-CCGC--
-----CACC------A--AC-ACCGACGA-TCTAGTCTCGAACAAAG------G-CTAT-
------------------TTGTACGATCA-GATATTGACGATATCTG-AATAGGTCAAAT
CACAACCAAGGAACTGGGCACTGTCATGCGTTCCCTCGGCCAGAACCCCTCCGAATCCGA
ATTGCAGGACATGATCAACGAGGTTGACGCTGACAACAACGGCACAATCGATTTCCCTGG
TATGA---------CAT-AA-CCTATCAACCGCAAACATATATGAC----AGTT----GG
AT-GGCAG----A-ACTAACTGCC--AC-----AGAATTCTTGACAATGATGGCTCGCAA
AATGAAGGATACCGACTCCGAGGAAGAGATCCGTGAGGCTTTCAAGGTGTTTGACCGCGA
CA
>T._versatilis_DTO_326-B7_MN969319
CTGACTAG-CCG---TTCTGATG-AGTAGGACAAGGATGGAGATGGTGAGT---TCGC--
-----CGCG------A--AC--ACGACGA-CATTGTCTCGAACAAAG------G-ATAT-
--------------CGC----TACAAATA-GATATTGATACACTC-G-AACAGGCCAGAT
CACAACCAAGGAATTGGGCACCGTCATGCGTTCCCTCGGCCAGAACCCCTCCGAATCCGA
ATTGCAGGACATGATCAACGAGGTCGACGCTGACAACAACGGCACAATCGATTTCCCTGG
TATGA---------TAT-AA-------------TCCATTACGGGTT----GATA----CG
AT-GGCAG----T-ACTAATTGCC--GC-----AGAATTCTTGACAATGATGGCCCGCAA
AATGAAGGATACCGACTCCGAAGAAGAGATCCGTGAAGCTTTCAAGGTGTTTGACCGTGA
CA
>T._virens_CGMCC_3.25207_ON470840
CTGATTGG-CGG---TTTTGATG-AGTAGGACAAGGATGGAGATGGTGAGT-----GC--
-----CACGAACACAA--AC-AACAACCA-AAAGACCTTGAATTAAG------G-TTAT-
--------------CG------ACGAACA-GATATTGACTCCAAG-G-AATAGGTCAGAT
CACAACCAAGGAACTGGGCACCGTCATGCGTTCCCTCGGCCAGAACCCCTCCGAATCCGA
ATTGCAGGACATGATCAACGAGGTCGACGCTGACAACAACGGCACAATCGATTTCCCTGG
TATGA---------CA--AA-----CCACACCACCATTCGC--CAT----ACTA----C-
AT-GGCAG----T-ACTAACTGCC--GC-----AGAATTCCTGACAATGATGGCCCGCAA
AATGAAGGATACCGATTCCGAGGAAGAGATCCGCGAGGCTTTCAAGGTGTTTGACCGCGA
CA
>T._viridis_CBS_114.72_KF741935
CTGACTAG-TCG---TTTTGATG-AGTAGGACAAGGATGGAGATGGTGAGTCAACCGC--
-----CACG--------------CAACGATACAATCTTTGAACAAAATCTACTA-TTGT-
------------------AATTACGAACAAAATATTGACCATATCTG-AAAAGGTCAAAT
CACAACCAAGGAACTGGGCACCGTCATGCGTTCCCTCGGCCAGAACCCCTCCGAATCCGA
ATTGCAGGACATGATCAACGAAGTCGACGCTGACAACAACGGCACAATCGATTTCCCTGG
TATGACAGACACACTAC-AA----------------CGCACAATCG-----------TCT
AT-GGCAG----AAACTAACTGCC-GAT-----AGAATTCTTGWCAATGATGGCCCGCAA
AATGAAGGATACCGACTCCGAGGAAGAGATCCGTGAGGCTTTCAAGGTGTTTGACCGTGA
CA
>T._viridulus_CBS_252.87_KF741943
CTGACGAG-CCG---TTTTGATG-AGTAGGACAAGGATGGAGATGGTGAGTGA-CCAC--
-----CACA------A--AC-ACCGGCGA-TATGGTCTTGAACCGAG------G-TTAT-
--------------TAC----TACGAACA-TATATTGACGGTATTTG-AACAGGTCAAAT
CACAACCAAGGAACTGGGCACCGTCATGCGTTCCCTCGGCCAGAACCCCTCTGAATCCGA
ATTGCAGGACATGATCAACGAGGTCGACGCTGACAACAACGGCACAATCGATTTCCCTGG
TATGA-------------------------------CCCAACACGTCTACGCTGAACACG
AT-GGCGG----T-ACTAACTGCC--AC-----AGAATTCTTGACAATGATGGCCCGCAA
AATGAAGGATACCGACTCCGAGGAAGAGATCCGCGAGGCTTTCAAGGTGTTTGACCGCGA
CA
>T._wushanicus_CGMCC_3.20481_MZ361354
CTGACTAG-CCG---GTTTGATG-AATAGGACAAGGATGGAGATGGTGAGT----CGC--
-----CACGAATACAA--AC-AACAACTA-AACGACTTTGAGCAAAG------G-CTAT-
--------------------CGACGAACA-GATATTGACTCTATC-G-AATAGGTCAAAT
CACAACCAAGGAACTGGGCACCGTCATGCGTTCCCTCGGCCAGAACCCCTCCGAATCCGA
ATTGCAGGACATGATCAACGAGGTCGACGCTGACAACAACGGCACAATCGATTTTCCTGG
TATGA-----------CAAA-----GCACACAACTCCTCGCAATAT-----------TCC
AT-GGCAG----T-ACTAACTGCC--GC-----AGAATTCCTGACAATGATGGCCCGCAA
AATGAAGGATACCGACTCCGAGGAAGAGATCCGCGAGGCCTTCAAGGTGTTTGACCGTGA
CA
>T._xishaensis_AS3.17995_KU644582.1_
CTGACTAG-CCG---TTTTGATG-AGTAGGACAAGGATGGAGATGGTGAGT---CCGC--
-----CACGAACACAA--AT-AACAATCA--ACAACCTTAGACAAAG------G-TCGC-
--------------CG------ACGAACA-GATGTTGACTCTATC-G-AATAGGTCAAAT
CACAACCAAGGAACTGGGCACCGTCATGCGTTCCCTCGGCCAGAACCCCTCCGAATCCGA
ATTGCAGGACATGATCAACGAAGTCGACGCTGACAACAACGGCACAATCGATTTCCCTGG
TATGG---------AA--GT-----CCGCAAA----CTCGC--AAT----ATTA----T-
CT-GGCAG----T-ACTAACTGCC--GC-----AGAATTCCTGACAATGATGGCCCGCAA
AATGAAGGATACCGACTCCGAGGAAGAGATCCGCGAGGCTTTCAAGGTGTTTGACCGCGA
CA
>T._yunnanensis_KUMCC_18-0208_MT178251
CTGACTAG-CCG---TTTTGTTG-AGTAGGACAAGGATGGAGATGGTGAGTGA-CTGC--
-----CACG------A--AG-ACCGACGA-TCTAGTCTCGAACAAAG------G-CTAT-
-------------------TCTACGATCA-GATATTGACGATATCTG-AATAGGTCAAAT
CACAACCAAGGAACTTGGCACCGTCATGCGTTCCCTCGGCCAGAACCCCTCCGAATCCGA
ATTGCAGGACATGATCAACGAGGTCGACGCTGACAACAACGGCACAATCGATTTCCCTGG
TATGA---------CAT-AA-CCTATCAACCGCAAACATATATGAC----AGTT----GG
AT-GGCAG----A-ACTAACTGCC--AC-----AGAATTCTTGACAATGATGGCTCGCAA
AATGAAGGATACCGACTCCGAGGAAGAGATCCGTGAGGCTTTCAAGGTGTTTGACCGCGA
CA
>T._zhenhaiensis_AS3.16102_MZ054639
CTAACTAA-CTG---TCTCGATG-AATAGGACAAGGATGGCGATGGTGAGT---TCACCC
AAA--CACG-----TA--GC-ACCAATGA--------TAGGGTATAT--------TCGT-
---------------ATAATATACGGACGACACATTGATAATGTC-G-GTCAGGTCAAAT
TACCACCAAGGAACTGGGTACCGTCATGCGTTCCCTCGGCCAGAACCCCTCCGAATCCGA
ATTGCAGGACATGATCAACGAAGTTGACGCTGACAACAACGGCACGATCGATTTCCCTGG
TATGACGACTCTACTACCAA----------CTAC----------------AATA----CA
GT-GGAGATAGGTGACTGATTGAT--GATGGTTAGAATTCTTGACAATGATGGCCCGCAA
AATGAAGGATACCGACTCAGAGGAAGAGATCCGTGAGGCTTTCAAGGTGTTCGATCGCGA
CA
>T._assiutensis_CBS_147.78_cal_KJ885260_
CCCATTTGGCCG---------TGCAACAGGACAAGGATGGCGATGGTGAGTGAAAGACAT
TTTCACACTGTTCTCG-----ACTCGCGTTGACGCTACCGTGCAAAT--------CGGT-
---------------------TGTGG----TATTCTGACTGATTTGGTAATAGGCCAAAT
CACAACAAAAGAGCTTGGGACCGTCATGCGCTCTCTCGGCCAGAACCCCTCGGAGTCAGA
GTTGCAGGACATGATCAATGAGGTTGATGCTGACAACAACGGCACAATTGACTTTCCTGG
TACGG---GAAATGCACACA-----CACTTGTATTCCTTGCAGAGG----ATTGCT--TG
ATGAGCTG------GCTAACTGGCGTGT-----AGAATTCCTGACGATGATGGCTCGCAA
AATGAAGGATACCGACTCCGAGGAGGAAATCCGTGAGGCATTCAAGGTGTTTGATCGTGA
CA
>BWL1-2L Cmd
CTGACTAG-CCG---TTTTGATG-AGTAGGACAAGGATGGAGATGGTGAGTGATCCAC--
-----CATG------A--AC-ACCAACAA-TGTGGTTTTGGGCAAAG------G-CTAT-
--------T------GTGATATACGAACAGCATATTGATTATATCTG-AATAGGTCAAAT
CACAACCAAGGAACTGGGCACCGTCATGCGTTCCCTCGGCCAGAACCCCTCCGAATCCGA
GCTGCAGGACATGATCAACGAAGTTGACGCTGACAACAACGGCACAATTGATTTCCCTGG
TATGA---------TAC-CA-----------------TTGCATACG----GCTATTTCCC
AT-GGCAG----A-GCTGACTGCC-TAC-----AGAATTCTTGACAATGATGGCCCGCAA
AATGAAGGATACCGACTCCGAGGAAGAGATCCGCGAGGCTTTCAAGGTGTTTGACCGTGA
CA
>JFL18-1
CTGACTGG-CCG---TTTTGATG-AGTAGGACAAGGATGGAGATGGTGAGTGA-CCGC--
-----CACG------A--AC-ACCGACGA-TCTAGTCTCGAACAAAG------G-CTAT-
--------------TTC----TACGAACA-GATACTGACGATATCTG-AATAGGTCAAAT
CACAACCAAGGAACTGGGCACCGTCATGCGTTCCCTCGGCCAGAACCCCTCCGAATCCGA
ATTGCAGGACATGATCAACGAGGTTGACGCTGACAACAACGGCACAATCGATTTCCCTGG
TATGA---------CAT-AG-CCTATCAACCGCAAACATATATGAC----TATC----AG
AT-GGCAG----A-ACTAACTGCC--AC-----AGAATTCTTGACAATGATGGCTCGCAA
AATGAAGGATACCGACTCCGAGGAAGAGATCCGTGAGGCTTTCAAGGTATTTGACCGCGA
CA
>JXL1-2
CTGACTCG-CCG---TGTTGATG-AGTAGGACAAGGATGGAGATGGTGAGTGAGCCGC--
-----AATG------A--TC-ACCAACGATGCAGTCTTTGGACGATA------A--AAT-
--------------CAG----CACGATCAGTATCCTGACTATATCTG-AATAGGTCAAAT
CACAACCAAGGAACTGGGCACCGTCATGCGTTCCCTCGGCCAGAACCCCTCCGAATCCGA
ACTGCAGGACATGATCAACGAAGTCGACGCTGACAACAACGGCACAATCGATTTTCCTGG
TATGA---------CAC-AA-----TCAT-------CTTAC-GGTC----GCTA----CG
AT-GGCAG----AGACTAACTGCC-TAC-----AGAATTCCTGACAATGATGGCCCGCAA
AATGAAGGATACCGACTCCGAGGAAGAGATCCGTGAGGCTTTCAAGGTGTTTGACCGCGA
CA
>STZ2-4
CTGACTAG-CCG---TTTTGATG-AGTAGGACAAGGATGGAGATGGTGAGT---CCGC--
-----CACG------A--AC--ACGACGATATTTGTCTCGAGCAAAG------GCTTTT-
-------------------TTCACGAGCA-TATATTGATAAAATCTG--ATAGGCCAAAT
TACAACCAAGGAACTGGGCACCGTTATGCGTTCCCTCGGCCAGAACCCCTCCGAATCCGA
ACTGCAGGACATGATCAACGAAGTCGACGCTGACAACAACGGCACAATCGATTTCCCTGG
TATGA---------TAT-AA-------------CTGTTCACGGGTC----AATA----CG
AT-GGCAG----T-ACTAATTGCC--GC-----AGAATTCTTGACAATGATGGCCCGCAA
AATGAAGGATACCGACTCCGAGGAAGAGATCCGTGAAGCTTTCAAGGTGTTTGACCGTGA
CA
>BWL1-2
CTGACTAG-CCG---TTTTGATG-AGTAGGACAAGGATGGAGATGGTGAGT---CCGC--
-----CACG------A--AC--ACGACGATATTTGTCTCGAGCAAAG------GCTTTT-
-------------------TTCACGAGCA-TATATTGATAAAATCTG--ATAGGCCAAAT
TACAACCAAGGAACTGGGCACCGTTATGCGTTCCCTCGGCCAGAACCCCTCCGAATCCGA
ACTGCAGGACATGATCAACGAAGTCGACGCTGACAACAACGGCACAATCGATTTCCCTGG
TATGA---------TAT-AA-------------CTGTTCACGGGTC----AATA----CG
AT-GGCAG----T-ACTAATTGCC--GC-----AGAATTCTTGACAATGATGGCCCGCAA
AATGAAGGATACCGACTCCGAGGAAGAGATCCGTGAAGCTTTCAAGGTGTTTGACCGTGA
CA
>T._sp._URM8665_PP150754
CTGACTAG-CCG---TTTTGATG-AGTAGGATAAGGATGGAGATGGTGAGT---CCGC--
-----CACG------A--AC--ACGACGATATTTGTCTCGAGCAAAG------GCTTTT-
-------------------TTCACAAGTA-TATATTGATATAATCTG--ATAGGCCAAAT
TACAACCAAGGAACTGGGCACCGTTATGCGTTCCCTCGGCCAGAATCCCTCCGAATCCGA
ATTGCAGGACATGATCAACGAAGTCGACGCTGACAACAACGGCACAATCGATTTCCCTGG
TATGA---------TAT-AA-------------TTGTTCACGGGTT----AATA----CG
AT-GGCAG----T-ACTAATTGCG--GC-----AGAATTCTTGACAATGATGGCCCGCAA
AATGAAGGATACCGACTCCGAGGAAGAGATCCGTGAAGCTTTCAAGGTGTTTGACCGTGA
CA
>JFL34-5)
CTGACTGG-CCG---TTTTGATG-AGTAGGACAAGGATGGAGATGGTGAGTGA-CCGC--
-----CACG------A--AC-ACCGACGA-TCTAGTCTCGAACAAAG------G-CTAT-
------------------TTCTACGAACA-GATATTGACGATATCTG-AATAGGTCAAAT
CACAACCAAGGAACTGGGCACCGTCATGCGTTCCCTCGGCCAGAACCCCTCCGAATCCGA
ATTGCAGGACATGATCAACGAGGTTGACGCTGACAACAACGGCACAATCGATTTCCCTGG
TATGA---------CAT-AG-CCTATCAACCGCAAACATATATGAC----TATC----AG
AT-GGCAG----A-ACTAACTGCC--AC-----AGAATTCTTGACAATGATGGCTCGCAA
AATGAAGGATACCGACTCCGAGGAAGAGATCCGTGAGGCTTTCAAGGTATTTGACCGCGA
CA
>KJ775421.1_Talaromyces_oumae-annae_strain_DTO_180B4_calmodulin_(cmdA)_gene_partial_cds
CTGACTAG-CCG---TTTTGATG-AGTAGGACAAGGATGGAGATGGTGAGTGA-CCGC--
-----CACG------A--AC-GTCGATGATACAGTCAACGAATAAGG------G-CTAT-
------------CCTTATGATTGCGAACAGCATATTGATGGTATTTG-AACAGGTCAGAT
CACCACCAAGGAATTGGGCACCGTCATGCGTTCCCTCGGCCAGAACCCCTCCGAATCCGA
ATTGCAGGACATGATCAACGAGGTCGACGCTGACAACAACGGCACAATCGATTTCCCTGG
TATGA---------CAT-AA-CCTATCAGACGCAGCCATATATGAC---------TATCG
AGTGGCAG----A-ACTAATTGCC--AC-----AGAATTCTTGACAATGATGGCCCGCAA
AATGAAGGATACCGACTCCGAGGAAGAGATCCGTGAGGCTTTCAAGGTGTTTGACCGCGA
CA
>JX140682.1_Talaromyces_stellenboschiensis_strain_CV0103_calmodulin_gene_partial_cds
CTGACTAG-CCG---TTTTGATG-AGTAGGACAAGGATGGAGATGGTGAGTGA-CCGC--
-----CACT------C--AC-ACCGACGA-TCTAGTCTCGAAAAAAG------G-CTAT-
------------------TTCTACGAACA-GATATTGACGATATCTG-AATAGGTCAAAT
CACAACCAAGGAACTGGGCACCGTCATGCGTTCCCTCGGCCAGAACCCCTCCGAATCCGA
ATTGCAGGACATGATCAACGAGGTTGACGCTGACAACAACGGCACAATCGATTTCCCTGG
TATGA--CATAGCCTATCAA---------------CCGCAAAAATATATGACTA--TTGG
AT-GGCAG----A-ACTAACTGCC--AC-----AGAATTCTTGACAATGATGGCTCGCAA
AATGAAGGATACCGACTCCGAGGAAGAGATCCGTGAGGCTTTCAAGGTGTTTGACCGCGA
CA
>KF741944.1_Talaromyces_verruculosus_strain_CBS_254.56_calmodulin_gene_partial_cds
CTGACTAG-CCG---TTTTGTTG-AGTAGGACAAGGATGGAGATGGTGAGTGA-CCGC--
-----CACC------A--AC-ACCGACGA-TCTAGTCTCGAACAAAG------G-CTAT-
------------------TTGTACGATCA-GATATTGACGATATCTG-AATAGGTCAAAT
CACAACCAAGGAACTGGGCACTGTCATGCGTTCCCTCGGCCAGAACCCCTCCGAATCCGA
ATTGCAGGACATGATCAACGAGGTTGACGCTGACAACAACGGCACAATCGATTTCCCTGG
TATGA---------CAT-AA-CCTATCAACCGCAAACATATATGAC----AGTT----GG
AT-GGCAG----A-ACTAACTGCC--AC-----AGAATTCTTGACAATGATGGCTCGCAA
AATGAAGGATACCGACTCCGAGGAAGAGATCCGTGAGGCTTTCAAGGTGTTTGACCGCGA
CA
>KJ775419.1_Talaromyces_verruculosus_strain_DTO_129H4_calmodulin_(cmdA)_gene_partial_cds
CTGACTAG-CCG---TTTTGTTG-AGTAGGACAAGGATGGAGATGGTGAGTGA-CCGC--
-----CACC------A--AC-ACCGACGA-TCTAGTCTCGAACAAAG------G-CTAT-
------------------TTGTACGATCA-GATATTGACGATATCTG-AATAGGTCAAAT
CACAACCAAGGAACTGGGCACTGTCATGCGTTCCCTCGGCCAGAACCCCTCCGAATCCGA
ATTGCAGGACATGATCAACGAGGTTGACGCTGACAACAACGGCACAATCGATTTCCCTGG
TATGA---------CAT-AA-CCTATCAACCGCAAACATATATGAC----AGTT----GG
AT-GGCAG----A-ACTAACTGCC--AC-----AGAATTCTTGACAATGATGGCTCGCAA
AATGAAGGATACCGACTCCGAGGAAGAGATCCGTGAGGCTTTCAAGGTGTTTGACCGCGA
CA
>KJ775420.1_Talaromyces_verruculosus_strain_DTO_129H5_calmodulin_(cmdA)_gene_partial_cds
CTGACTAG-CCG---TTTTGTTG-AGTAGGACAAGGATGGAGATGGTGAGTGA-CCGC--
-----CACC------A--AC-ACCGACGA-TCTAGTCTCGAACAAAG------G-CTAT-
------------------TTGTACGATCA-GATATTGACGATATCTG-AATAGGTCAAAT
CACAACCAAGGAACTGGGCACTGTCATGCGTTCCCTCGGCCAGAACCCCTCCGAATCCGA
ATTGCAGGACATGATCAACGAGGTTGACGCTGACAACAACGGCACAATCGATTTCCCTGG
TATGA---------CAT-AA-CCTATCAACCGCAAACATATATGAC----AGTT----GG
AT-GGCAG----A-ACTAACTGCC--AC-----AGAATTCTTGACAATGATGGCTCGCAA
AATGAAGGATACCGACTCCGAGGAAGAGATCCGTGAGGCTTTCAAGGTGTTTGACCGCGA
CA
