# Supplementary material for: Three new species of Talaromyces sect. Talaromyces discovered in China
Source: PeerJ. 2024 Oct 11;12:e18253. doi: 10.7717/peerj.18253 (PMC11472791; doi:10.7717/peerj.18253)
Supplement: Supplemental Information 1 [file peerj-12-18253-s001.zip › supplementary sequence data/Supplemental data 6 its97 5verr aln.fas]

>T._aculeatus_NRRL2129_KF741995
CA-CCTGTTGCTTTGGCGGGCCCACC-GGGGCCACCTGGTCGCCGGGGGACG--CACGTC
CCCGGGCCCGCGCCCGCCGAAG-CGCTCTGTGAACCCTGATGAAGATGG-GCTGTCTGAG
TA-GTATG-AAAATTGTCAAAACTTTCAACAATGGATCTCTTGGTTCCGGCATCGATGAA
GAACGCAGCGAAATGCGATAAGTAATGTGAATTGCAGAATTCCGTGAATCATCGAATCTT
TGAACGCACATTGCGCCCCCTGGCATTCCGGGGGGCATGCCTGTCCGAGCGTCATTTCTG
CCCTCAAGCACGGCTTGTGTGTTGGGTGCGGTCCCCC-------C-GGGGACCTGCCCGA
AAGGCAGCGGCGACGTCCGTCT-GGTCCTCGAGCGTATGGGGCTTTGTCACTCG-CTCGG
GAAGGACCTGCGGGGGTTGGTC
>T._adpressus_CBS_140620_KU866657_
CA-CCTGTTGCTTTGGCGGGCCCACC-GGGGCCACCTGGTCGCCGGGGGACG--CACGTC
CCCGGGCCCGCGCCCGCCGAAG-CGCTCTGTGAACCCTGATGAAGATGG-GCTGTCTGAG
TA-CTATG-AAAATTGTCAAAACTTTCAACAATGGATCTCTTGGTTCCGGCATCGATGAA
GAACGCAGCGAAATGCGATAAGTAATGTGAATTGCAGAATTCCGTGAATCATCGAATCTT
TGAACGCACATTGCGCCCCCTGGCATTCCGGGGGGCATGCCTGTCCGAGCGTCATTTCTG
CCCTCAAGCACGGCTTGTGTGTTGGGTGTGGTCCCCC-------C-GGGGACCTGCCCGA
AAGGCAGCGGCGACGTCCGTCT-GGTCCTCGAGCGTATGGGGCTCTGTCACTCG-CTCGG
GAGGGACCTGCGGGGGTTGGTC
>T._alveolaris_CBS_142379_LT558969
TA-CCTGTTGCTTTGGCGGGCCCACC-GGGGCCACCCGGTCGCCGGGGGACG---TCGTC
CCCGGGCCCGCGCCCGCCGAAG-CGCTCTGTGAACCCTGATGAAGATGG-GCTGTCTGAG
TC-GAATG-AAAATTGTCAAAACTTTCAACAATGGATCTCTTGGTTCCGGCATCGATGAA
GAACGCAGCGAAATGCGATAAGTAATGTGAATTGCAGAATTCCGTGAATCATCGAATCTT
TGAACGCACATTGCGCCCCCTGGCATTCCGGGGGGCATGCCTGTCCGAGCGTCATTTCTG
CCCTCAAGCCCGGCTTGTGTGTTGGGCGTGGTCCCCC-------C-GGGGACCTGCCCGA
AAGGCAGCGGCGACGTCCGTCT-GGTCCTCGAGCGTATGGGGCTCTGTCACTCG-CTCGG
GACGGATCGGCGGAGGTTGGTC
>T._amazonensis_CBS_140373_KX011509
CA-CCTGTTGCTTTGGCGGGCCCACC-GGGGCCACCTGGTCGCCGGGGGACG--TCCGTC
CCCGGGCCCGTGCCCGCCGAAG-CGCTCTGTGAACCCTGATGAAGATGG-GCTGTCTGAG
TA-CTATG-AAAATTGTCAAAACTTTCAACAATGGATCTCTTGGTTCCGGCATCGATGAA
GAACGCAGCGAAATGCGATAAGTAATGTGAATTGCAGAATTCCGTGAATCATCGAATCTT
TGAACGCACATTGCGCCCCCTGGCATTCCGGGGGGCATGCCTGTCCGAGCGTCATTTCTG
CCCTCAAGCACGGCTTGTGTGTTGGGTGTGGTCCCCC------CCGGGGGACCTGCCCGA
AAGGCAGCGGCGACGTCCGTCT-GGTCCTCGAGCGTATGGGGCTTTGTCACTCG-CTCGG
GAAGGGCTGGCGGGGGTTGGTC
>T._amestolkiae_DTO179F5_JX315660_
CA-CCTGTTGCTTTGGCGGGCCCACC-GGGGCCACCTGGTCGCCGGGGGACA--TCTGTC
CCCGGGCCCGCGCCCGCCGAAG-CGCTCTGTGAACCCTGATGAAGATGG-GCTGTCTGAG
TA-CTATG-AAAATTGTCAAAACTTTCAACAATGGATCTCTTGGTTCCGGCATCGATGAA
GAACGCAGCGAAATGCGATAAGTAATGTGAATTGCAGAATTCCGTGAATCATCGAATCTT
TGAACGCACATTGCGCCCCCTGGCATTCCGGGGGGCATGCCTGTCCGAGCGTCATTTCTG
CCCTCAAGCACGGCTTGTGTGTTGGGTGCGGTCCCCC-------C-GGGGACCTGCCCGA
AAGGCAGCGGCGACGTCCGTCT-GGTCCTCGAGCGTATGGGGCTTTGTCACTCG-CTCGG
GAAGGACTGGCGGGGGTTGGTC
>T._angelicus_CNU_100013_KF183638_
CA-CCTGTTGCTTTGGCGGGCCCACC-GGGGCCACCTGGTCGCCGGGGGACG--CACGTC
CCCGGGCCCGCGCCCGCCGAAG-CGCTCTGTGAACCCTGATGAAGATGG-GCTGTCTGAG
TA-CGATG-AAAATTGTCAAAACTTTCAACAATGGATCTCTTGGTTCCGGCATCGATGAA
GAACGCAGCGAAATGCGATAAGTAATGTGAATTGCAGAATTCCGTGAATCATCGAATCTT
TGAACGCACATTGCGCCCCCTGGCATTCCGGGGGGCATGCCTGTCCGAGCGTCATTTCTG
CCCTCAAGCACGGCTTGTGTGTTGGGTGTGGTCCCCC-------C-GGGGACCTGCCCGA
AAGGCAGCGGCGACGTCCGTCT-GGTCCTCGAGCGTATGGGGCTCTGTCACTCG-CTCGG
GAAGGACCTGCGGGGGTTGGTC
>T._annesophieae_CBS_142939_MF574592
CA-CCTGTTGCTTTGGCGGGCCCACC-GGGGTCACCTGGTCGCCGGGGGACG--CACGTC
CCCGGGCCCGCGCCCGCCGAAG-CGCTCTGTGAACCCTGATGAAGATGG-GCTGTCTGAG
TA-CTGTGAAAAATTGTCAAAACTTTCAACAATGGATCTCTTGGTTCCGGCATCGATGAA
GAACGCAGCGAAATGCGATAAGTAATGTGAATTGCAGAATTCCGTGAATCATCGAATCTT
TGAACGCACATTGCGCCCCCTGGCATTCCGGGGGGCATGCCTGTCCGAGCGTCATTTCTG
CCCTCAAGCACGGCTTGTGTGTTGGGTGTGGTCCCCC-------C-GGGGACCTGCCCGA
AAGGCAGCGGCGACCTCCGTCT-GGTCCTCGAGCGTATGGGGCTCTGTCACTCG-CTCGG
GAAGGACCTGCGGGGGTTGGTC
>T._apiculatus_CBS_312.59_JN899375_
CA-CCTGTTGCTTTGGCGGGCCCACC-GGGGCCACCTGGTCGCCGGGGGACG--CACGTC
CCCGGGCCCGCGCCCGCCGAAG-CGCTCTGTGAACCCTGATGAAGATGG-GCTGTCTGAG
-A-TTATG-AAAATTGTCAAAACTTTCAACAATGGATCTCTTGGTTCCGGCATCGATGAA
GAACGCAGCGAAATGCGATAAGTAATGTGAATTGCAGAATTCCGTGAATCATCGAATCTT
TGAACGCACATTGCGCCCCCTGGCATTCCGGGGGGCATGCCTGTCCGAGCGTCATTTCTG
CCCTCAAGCACGGCTTGTGTGTTGGGTGTGGTCCCCC-------C-GGGGACCTGCCCGA
AAGGCAGCGGCGACGTCCGTC--GGTCCTCGAGCGTATGGGGCTT-GTCACTCG-CTCGG
GAAGGACCTGCGGGGGTTGGTC
>T._argentinensis_NRRL_28750_MH793045
CC-CCTGTTGCTTTGGCGGGCCCACC-GGGGCCACCTGGTCGCCGGGGGACG--CACGTC
CCCGGGCCCGCGCCCGCCGAAG-CGCTCTGTGAACCCTGATGAAGATGG-GCTGTCTGAG
TA-CGATG-AAAATTGTCAAAACTTTCAACAATGGATCTCTTGGTTCCGGCATCGATGAA
GAACGCAGCGAAATGCGATAAGTAATGTGAATTGCAGAATTCCGTGAATCATCGAATCTT
TGAACGCACATTGCGCCCCCTGGCATTCCGGGGGGCATGCCTGTCCGAGCGTCATTTCTG
CCCTCAAGCACGGCTTGTGTGTTGGGTGTGGTCCCTC-------C-GGGGACCTGCCCGA
AAGGCAGCGGCGACGTCCGTCT-GGTCCTCGAGCGTATGGGGCTCTGTCACTCG-CTCGG
GAAGGACCTGCGGGGGTTGGTC
>T._aspriconidius_CBS_141835_MN864274
CA-CCTGTTGCTTTGGCGGGCCCACC-GGGGCCACCTGGTCGCCGGGGGACG---TCGTC
CCCGGGCCCGCGCCCGCCGAAG-CGCTCTGTGAACCCTGATGAAGATGG-GCTGTCTGAG
TA-CTATG-AAAATTGTCAAAACTTTCAACAATGGATCTCTTGGTTCCGGCATCGATGAA
GAACGCAGCGAAATGCGATAAGTAATGTGAATTGCAGAATTCCGTGAATCATCGAATCTT
TGAACGCACATTGCGCCCCCTGGCATTCCGGGGGGCATGCCTGTCCGAGCGTCATTTCTG
CCCTCAAGCACGGCTTGTGTGTTGGGTGTGGTCCCCC-------C-GGGGGCCTGCCCGA
AAGGCAGCGGCGACGTCCGTCT-GGTCCTCGAGCGTATGGGGCTTTGTCACTCG-CTCGG
GAAGGACCTGCGGGGGTTGGTC
>T._aurantiacus_CBS_314.59_JN899380
CA-CCTGTTGCTTTGGCGGGCCCACC-GGGGCCACCCGGTCGCCGGGGGACG--TCCGTC
CCCGGGCCCGCGCCCGCCGAAG-CGCTCTGTGAACCCTGATGAAGATGG-GCTGTCTGAG
CG--AATG-AAAATTGTCAAAACTTTCAACAATGGATCTCTTGGTTCCGGCATCGATGAA
GAACGCAGCGAAATGCGATAAGTAATGTGAATTGCAGAATTCCGTGAATCATCGAATCTT
TGAACGCACATTGCGCCCCCTGGCATTCCGGGGGGCATGCCTGTCCGAGCGTCATTTCTG
CCCTCAAGCCCGGCTTGTGTGTTGGGCGTGGTCCCCC-------C-GGGGACCTGTCCGA
AAGGCAGCGGCGACGTCCGTC--GGTCCTCGAGCGTATGGGGCTT-GTCACTCG-CTCGG
GACGGATCGGCGGAGGTTGGTC
>T._aureolinus_AS3.15865_MK837953
CA-CCTGTTGCTTTGGCGGGCCCACC-GGGGCCACCCGGTCGCCGGGGGACG--CTCGTC
CCCGGGCCCGCGCCCGCCGAAG-CACCCTAAGAACCCTGATGAAGATGG-GCTGTCTGAG
TG-ATATG-AAAATTGTCAAAACTTTCAACAATGGATCTCTTGGTTCCGGCATCGATGAA
GAACGCAGCGAAATGCGATAAGTAATGTGAATTGCAGAATTCCGTGAATCATCGAATCTT
TGAACGCACATTGCGCCCCCTGGCATTCCGGGGGGCATGCCTGTCCGAGCGTCATTTCTG
CCCTCAAGCACGGCTTGTGTGTTGGGTGTGGTCCCCC-------T-GGGGACCTGCCCGA
AAGGCAGCGGCGACGTCCGTCT-GGTCCTCGAGCGTATGGGGCTTTGTCACTCG-CTCGG
GAAGGACCTGCGGGGGTTGGTC
>T._australis_CBS_136667_KF741989
CA-CCTGTTGCTTTGGCGGGCCCACC-GGGGCCACCTGGTCGCCGGGGGACG---TCGTC
CCCGGGCCCGCGCCCGCCGAAG-CGCTCTGTGAACCCTGATGAAGATGG-GCTGTCTGAG
TA-CTATG-AAAATTGTCAAAACTTTCAACAATGGATCTCTTGGTTCCGGCATCGATGAA
GAACGCAGCGAAATGCGATAAGTAATGTGAATTGCAGAATTCCGTGAATCATCGAATCTT
TGAACGCACATTGCGCCCCCTGGCATTCCGGGGGGCATGCCTGTCCGAGCGTCATTTCTG
CCCTCAAGCACGGCTTGTGTGTTGGGTGCGGTCCCCC-------C-GGGGACCTGCCCGA
AAGGCAGCGGCGACGTCCGTCT-GGTCCTCGAGCGTATGGGGCTCTGTCACTCG-CTCGG
GAAGGACCTGCGGGGGTTGGTC
>T._bannicus_AS3.15862_MK837955
CA-CCTGTTGCTTTGGCGGGCCCACC-GGGGCCACCCGGTCGCCGGGGGACG--CTCGTC
CCCGGGCCCGCGCCCGCCGAAG-CGCCCTGTGAACCCTGATGAAGATGG-GCTGTCTGAG
TA-CTATG-AAAATTGTCAAAACTTTCAACAATGGATCTCTTGGTTCCGGCATCGATGAA
GAACGCAGCGAAATGCGATAAGTAATGTGAATTGCAGAATTCCGTGAATCATCGAATCTT
TGAACGCACATTGCGCCCCCTGGCATTCCGGGGGGCATGCCTGTCCGAGCGTCATTTCTG
CCCTCAAGCACGGCTTGTGTGTTGGGTGCGGTCCCCC-------C-GGGGACCTGCCCGA
AAGGCAGCGGCGACGTCCGTCT-GGTCCTCGAGCGTATGGGGCTTTGTCACTCG-CTCGG
GAAGGACCTGCGGGGGTTGGTC
>T._beijingensis_CGMCC_3.18200_KU866649
CA-CCTGTTGCTTTGGCGGGCCCACC-GGGGCCACCTGGTCGCCGGGGGACG--AACGTC
CCCGGGCCCGCGCCCGCCGAAG-CGCCCTGTGAACCCTGATGAAGATGG-GCTGTCTGAG
TA-CGATG-AAAATTGTCAAAACTTTCAACAATGGATCTCTTGGTTCCGGCATCGATGAA
GAACGCAGCGAAATGCGATAAGTAATGTGAATTGCAGAATTCCGTGAATCATCGAATCTT
TGAACGCACATTGCGCCCCCTGGCATTCCGGGGGGCATGCCTGTCCGAGCGTCATTTCTG
CCCTCAAGCACGGCTTGTGTGTTGGGTGTGGTCCCCC-------C-GGGGACCTGCCCGA
AAGGCAGCGGCGACGTCCGTCT-GGTCCTCGAGCGTATGGGGCTTTGTCACTCG-CTCGG
GAAGGACCTGCGGGGGTTGGTC
>T._brevis_CBS_141833_MN864269
CA-CCTGTTGCTTTGGCGGGCCCACC-GGGGCCACCTGGTCGCCGGGGGACG--CACGTC
CCCGGGCCCGCGCCCGCCGAAG-CGCGCTGTGAACCCTGATGAAGATGG-GCTGTCTGAG
TA-CTATG-AAAATTGTCAAAACTTTCAACAATGGATCTCTTGGTTCCGGCATCGATGAA
GAACGCAGCGAAATGCGATAAGTAATGTGAATTGCAGAATTCCGTGAATCATCGAATCTT
TGAACGCACATTGCGCCCCCTGGCATTCCGGGGGGCATGCCTGTCCGAGCGTCATTTCTG
CCCTCAAGCACGGCTTGTGTGTTGGGTGTGGTCCCCC-------C-GGGGACCTGCCCGA
AAGGCAGCGGCGACGTCCGTCT-GGTCCTCGAGCGTATGGGGCTCTGTCACTCG-CTCGG
GAAGGACCTGCGGGGGTTGGTC
>T._calidicanius__CBS_112002_JN899319
CA-CCTGTTGCTTTGGCGGGCCCACC-GGGGCCACCCGGTCGCCGGGGGACG--TTCGTC
CCCGGGCCCGCGCCCGCCGAAG-CGCCCTGTGAACCCTGATGAAGATGG-GCTGTCTGAG
TA-CGATG-AAAATTGTCAAAACTTTCAACAATGGATCTCTTGGTTCCGGCATCGATGAA
GAACGCAGCGAAATGCGATAAGTAATGTGAATTGCAGAATTCCGTGAATCATCGAATCTT
TGAACGCACATTGCGCCCCCTGGCATTCCGGGGGGCATGCCTGTCCGAGCGTCATTTCTG
CCCTCAAGCACGGCTTGTGTGTTGGGTGTGGTCCCCC-------C-GGGGACCTGCCCGA
AAGGCAGCGGCGACGTCCGTCT-GGTCCTCGAGCGTATGGGGCTTTGTCACTCG-CTCGG
GAAGGACCTGCGGGGGTTGGTC
>T._californicus_NRRL_58168_MH793056
CA-CCTGTTGCTTTGGCGGGCCCACC-GGGGCCACCTGGTCGCCGGGGGACG--CACGTC
CCCGGGCCCGCGCCCGCCGAAG-CGCGCTGTGAACCCTGATGAAGATGG-GCTGTCTGAG
TA-CTATG-AAAATTGTCAAAACTTTCAACAATGGATCTCTTGGTTCCGGCATCGATGAA
GAACGCAGCGAAATGCGATAAGTAATGTGAATTGCAGAATTCCGTGAATCATCGAATCTT
TGAACGCACATTGCGCCCCCTGGCATTCCGGGGGGCATGCCTGTCCGAGCGTCATTTCTG
CCCTCAAGCACGGCTTGTGTGTTGGGTGTGGTCCCCC-------C-GGGGACCTGCCCGA
AAGGCAGCGGCGACGTCCGTCT-GGTCCTCGAGCGTATGGGGCTCTGTCACTCG-CTCGG
GAAGGACCTGCGGAGGTTGGTC
>T._cavernicola_URM_8448_ON862935
CA-CCTGTTGCTTTGGCGGGCCCACC-GGGGCCACCTGGTCGCCGGGGGACG--CACGTC
CCCGGGCCCGCGCCCGCCGAAG-CGCTCTGTGAACCCTGATGAAGATGG-GCTGTCTGAG
TA-CTATG-AAAATTGTCAAAACTTTCAACAATGGATCTCTTGGTTCCGGCATCGATGAA
GAACGCAGCGAAATGCGATAAGTAATGTGAATTGCAGAATTCCGTGAATCATCGAATCTT
TGAACGCACATTGCGCCCCCTGGCATTCCGGGGGGCATGCCTGTCCGAGCGTCATTTCTG
CCCTCAAGCACGGCTTGTGTGTTGGGTGTGGTCCCCC-------C-GGGGACCTGCCCGA
AAGGCAGCGGCGACGTCCGTCT-GGTCCTCGAGCGTATGGGGCTCTGTCACTCG-CTCGG
GAAGGACCTGCGGGGGTTGGTC
>T._cnidii_CNU_100149_KF183639_
CA-CCCGTTGCTTTGGCGGGCCCACC-GGGGCCACCTGGTCGCCGGGGGACG--TCCGTC
CCCGGGCCCGCGCCCGCCGAAG-CGCTCTGTGAACCCTGATGAAGATGG-GCTGTCTGAG
TA-CTATG-AAAATTGTCAAAACTTTCAACAATGGATCTCTTGGTTCCGGCATCGATGAA
GAACGCAGCGAAATGCGATAAGTAATGTGAATTGCAGAATTCCGTGAATCATCGAATCTT
TGAACGCACATTGCGCCCCCTGGCATTCCGGGGGGCATGCCTGTCCGAGCGTCATTTCTG
CCCTCAAGCACGGCTTGTGTGTTGGGCGCGGTCCCCC-------C-GGGGACCTGCCCGA
AAGGCAGCGGCGACGTCCGTCT-GGTCCTCGAGCGTATGGGGCTCTGTCACTCG-CTCGG
GAAGGACCTGCGGGGGTTGGTC
>T._coprophilus_CBS_142756_LT899794
CA-CCTGTTGCTTTGGCGGGCCCACC-GGGGCCACCCGGTCGCCGGGGGACG--CACGTC
CCCGGGCCCGCGCCCGCCGAAG-CGCTCTGTGAACCCTGATGAAGATGG-GCTGTCTGAG
TA-CCATG-AAAATTGTCAAAACTTTCAACAATGGATCTCTTGGTTCCGGCATCGATGAA
GAACGCAGCGAAATGCGATAAGTAATGTGAATTGCAGAATTCCGTGAATCATCGAATCTT
TGAACGCACATTGCGCCCCCTGGCATTCCGGGGGGCATGCCTGTCCGAGCGTCATTTCTG
CCCTCAAGCACGGCTTGTGTGTTGGGTGTGGTCCCCC-------C-GGGGACCTGCCCGA
AAGGCAGCGGCGACGTCCGTCT-GGTCCTCGAGCGTATGGGGCTCTGTCACTCG-CTCGG
GAAGGACCTGCGGGGGTTGGTC
>T._cucurbitiradicus_ACCC_39155_KY053254
CA-CCTGTTGCTTTGGCGGGCCCACT-GGGGCTCCCTGGTCGCCGGGGGACA--CCCGTC
CCCGGGCCCGCGCCCGCCGAAG-CGCTTCGTGAACCCTGATGAAGAAGG-GCTGTCTGAG
TA-CTATG-AAAATTGTCAAAACTTTCAACAATGGATCTCTTGGTTCCGGCATCGATGAA
GAACGCAGCGAAATGCGATAAGTAATGTGAATTGCAGAATTCCGTGAATCATCGAATCTT
TGAACGCACATTGCGCCCCCTGGCATTCCGGGGGGCATGCCTGTCCGAGCGTCATTTCTG
CCCTCAAGCACGGCTTGTGTGTTGGGTGTGGTCCCCC-------C-GGGGACCTGCCCGA
AAGGCAGCGGCGACGTCCGTCT-GGTCCTCGAGCGTATGGGGCTCTGTCACTCG-CTCGG
GAAGGACCTGCGGGGGTTGGTC
>T._derxii_CBS_412.89_JN899327
CA-CCTGTTGCTTTGGCGGGCCCACC-GGGGCCACCCGGTCGCCGGGGGACG---TCGTC
CCCGGGCCCGCGCCCGCCGAGG-CGCCCTGTGAACCCTGATGAAGATGG-GCTGTCTGAG
-A-TCATG-AAAATTGTCAAAACTTTCAACAATGGATCTCTTGGTTCCGGCATCGATGAA
GAACGCAGCGAAATGCGATAAGTAATGTGAATTGCAGAATTCCGTGAATCATCGAATCTT
TGAACGCACATTGCGCCCCCTGGCATTCCGGGGGGCATGCCTGTCCGAGCGTCATTTCTG
CCCTCAAGCACGGCTTGTGTGTTGGGTGTGGTCCCCC-------C-GGGGACCTGCCCGA
AAGGCAGCGGCGACGTCCGTCC-GGTCCTCGAGCGTATGGGGCTT-GTCACTCG-CTCGG
GAAGGACCTGCGGGGGTTGGTC
>T._dimorphus_AS3.15692_KY007095
CACCCTGTTGCTTTGGCGGGCCCACC-GGGGCCACCCGGTCGCCGGGGGACG--CACGTC
CCCGGGCCCGCGCCCGCCGAAG-CGCTCTGTGAACCCTGATGAAGATGG-GCTGTCTGAG
TA-CTATG-AAAATTGTCAAAACTTTCAACAATGGATCTCTTGGTTCCGGCATCGATGAA
GAACGCAGCGAAATGCGATAAGTAATGTGAATTGCAGAATTCCGTGAATCATCGAATCTT
TGAACGCACATTGCGCCCCCTGGCATTCCGGGGGGCATGCCTGTCCGAGCGTCATTTCTG
CCCTCAAGCACGGCTTGTGTGTTGGGTGCGGTCCCCC-------C-GGGGACCCGCCCGA
AAGGCAGCGGCGACGTCCGTCT-GGTCCTCGAGCGTATGGGGCTTTGTCACTCG-CTCGG
GAAGGACCTGCGGGGGTTGGTC
>T._domesticus_isolate_NRRL_58121_MH793055
CA-CCTGTTGCTTTGGCGGGCCCACC-GGGGCCACCTGGTCGCCGGGGGACG--CACGTC
CCCGGGCCCGCGCCCGCCGAAG-CGCTCTGTGAACCCTGATGAAGATGG-GCTGTCTGAG
TA-CTGTGAAAAATTGTCAAAACTTTCAACAATGGATCTCTTGGTTCCGGCATCGATGAA
GAACGCAGCGAAATGCGATAAGTAATGTGAATTGCAGAATTCCGTGAATCATCGAATCTT
TGAACGCACATTGCGCCCCCTGGCATTCCGGGGGGCATGCCTGTCCGAGCGTCATTTCTG
CCCTCAAGCACGGCTTGTGTGTTGGGTGTGGTCCCCC-------C-GGGGACCTGCCCGA
AAGGCAGCGGCGACGTCCGTCT-GGTCCTCGAGCGTATGGGGCTCTGTCACTCG-CTCGG
GAAGGACCTGCGGGGGTTGGTC
>T._duclauxii_strain_CBS_322.48_JN899342
CA-CCTGTTGCTTTGGCGGGCCCACC-GGGGCCACCCGGTCGCCGGGGGACG---TTGTC
CCCGGGCCCGCGCCCGCCGAAG-CGCCCTGTGAACCCTGATGAAGATGG-GCTGTCTGAG
-A-TGATG-AAAATTGTCAAAACTTTCAACAATGGATCTCTTGGTTCCGGCATCGATGAA
GAACGCAGCGAAATGCGATAAGTAATGTGAATTGCAGAATTCCGTGAATCATCGAATCTT
TGAACGCACATTGCGCCCCCTGGCATTCCGGGGGGCATGCCTGTCCGAGCGTCATTTCTG
CCCTCAAGCACGGCTTGTGTGTTGGGTGTGGTCCCCC---------GGGGACCTGCCCGA
AAGGCAGCGGCGACGTCCGTC--GGTCCTCGAGCGTATGGGGCTC-GTCACTCG-CTCGG
GAAGGACCTGCGGGGGTTGGTC
>T._echinulatus_CNUFC_HB12061_OR462362
CA-CCTGTTGCTTTGGCGGGCCCACC-GGGGCCACCTGGTCGCCGGGGGACG---TCGTC
CCCGGGCCCGCGCCCGCCGAAG-CGCCCTGTGAACCCTGATGAAGATGG-GCTGTCTGAG
TA-CTATG-AAAATTGTCAAAACTTTCAACAATGGATCTCTTGGTTCCGGCATCGATGAA
GAACGCAGCGAAATGCGATAAGTAATGTGAATTGCAGAATTCCGTGAATCATCGAATCTT
TGAACGCACATTGCGCCCCCTGGCATTCCGGGGGGCATGCCTGTCCGAGCGTCATTTCTG
CCCTCAAGCACGGCTTGTGTGTTGGGTGTGGTCCCCC-------C-GGGGACCTGCCCGA
AAGGCAGCGGCGACGTCCGTCT-GGTCCTCGAGCGTATGGGGCTTTGTCACTCG-CTCGG
GAAGGACCTGCGGGGGTTGGTC
>T._euchlorocarpius_CBM-FA-0942_AB176617
CA-CCTGTTGCTTTGGCGGGCCCACC-GGGGCCACCCGGTCGCCGGGGGACG--TCCGTC
CCCGGGCCCGCGCCCGCCGAAG-CGCCCTGTGAACCCTGATGAAGATGG-GCTGTCTGAG
TA-CTATG-AAAATTGTCAAAACTTTCAACAATGGATCTCTTGGTTCCGGCATCGATGAA
GAACGCAGCGAAATGCGATAAGTAATGTGAATTGCAGAATTCCGTGAATCATCGAATCTT
TGAACGCACATTGCGCCCCATGGCATTCCGGGGGGCATGCCTGTCCCAGCGTCATTTCTG
CCCTCAAGCGCGGCTTGTGTGTTGGGTGCGGTCCCCC-------C-GGGGACCTGCCCGA
AAGGCAGCGGCGACGTCCGTCC-GGTCCTCGAGCGCATGGGGCTTTGTCACTCGACTCGG
GAAGGACCTGCGGGGGTTGGTC
>T._flavovirens_CBS_102801_JN899392_
CA-CCTGTTGCTTTGGCGGGCCCACC-GGGGCGACCTGGTCGCCGGGGGACG--AACGTC
CCCGGGCCCGCGCCCGCCGAAG-CGCTCTGTGAACCCTGATGAAGATGG-GCTGTCTGAG
-A-CGATG-AAAATTGTCAAAACTTTCAACAATGGATCTCTTGGTTCCGGCATCGATGAA
GAACGCAGCGAAATGCGATAAGTAATGTGAATTGCAGAATTCCGTGAATCATCGAATCTT
TGAACGCACATTGCGCCCCCTGGCATTCCGGGGGGCATGCCTGTCCGAGCGTCATTTCTG
CCCTCAAGCACGGCTTGTGTGTTGGGTGTGGTCCCCC-------C-GGGGACCTGCCCGA
AAGGCAGCGGCGACGTCCGTC--GGTCCTCGAGCGTATGGGGCTT-GTCACTCG-CTCGG
GAAGGACCTGCGGGGGTTGGTC
>T._flavus_CBS_310.38_JN899360
CA-CCTGTTGCTTTGGCGGGCCCACC-GGGGCCACCTGGTCGCCGGGGGACG----CGTC
TCCGGGCCCGCGCCCGCCGAAG-CGCTCTGTGAACCCTGATGAAGATGG-GCTGTCTGAG
-A-CTATG-AAAATTGTCAAAACTTTCAACAATGGATCTCTTGGTTCCGGCATCGATGAA
GAACGCAGCGAAATGCGATAAGTAATGTGAATTGCAGAATTCCGTGAATCATCGAATCTT
TGAACGCACATTGCGCCCCCTGGCATTCCGGGGGGCATGCCTGTCCGAGCGTCATTTCTG
CCCTCAAGCACGGCTTGTGTGTTGGGTGCGGTCCCCC-------C-GGGGACCTGCCCAA
AAGGCAGCGGCGACGCCCGTC--GGTCCTCGAGCGTATGGGGCTC-GTCACTCG-CTCGG
GAAGGACCTGCGGGGGTTGGTC
>T._francoae_CBS_113134_KX011510
CA-CCTGTTGCTTTGGCGGGCCCACC-GGGGCCACCCGGTCGCCGGGGGACA---TCGTC
CCCGGGCCCGCGCCCGCCGAAG-CGCTCTGTGAACCCTGATGAAGATGG-GCTGTCTGAG
TA-CTATG-AAAATTGTCAAAACTTTCAACAATGGATCTCTTGGTTCCGGCATCGATGAA
GAACGCAGCGAAATGCGATAAGTAATGTGAATTGCAGAATTCCGTGAATCATCGAATCTT
TGAACGCACATTGCGCCCCCTGGCATTCCGGGGGGCATGCCTGTCCGAGCGTCATTTCTG
CCCTCAAGCACGGCTTGTGTGTTGGGTGTGGTCCCCC-------C-GGGGACCTGCCCGA
AAGGCAGCGGCGACGTCCGTCT-GGTCCTCGAGCGTATGGGGCTTTGTCACTCG-CTCGG
GAAGGACCTGCGGGGGTTGGTC
>T._funiculosus_CBS_272.86_JN899377
CA-CCTGTTGCTTTGGCGGGCCCAC--GGGGCC-CCTGGTCGCCGGGGGACG---CCGTC
CCCGGGCCCGCGCCCGCCGAAG-CGCTTCGTGAACCCTGATGAAGAAGG-GCTGTCTGAG
-A-CTATG-AAAATTGTCAAAACTTTCAACAATGGATCTCTTGGTTCCGGCATCGATGAA
GAACGCAGCGAAATGCGATAAGTAATGTGAATTGCAGAATTCCGTGAATCATCGAATCTT
TGAACGCACATTGCGCCCCCTGGCATTCCGGGGGGCATGCCTGTCCGAGCGTCATTTCTG
CCCTCAAGCACGGCTTGTGTGTTGGGTGTGGTCCCCC---------GGGGACCTGCCCGA
AAGGCAGCGGCGACGTCCGTC--GGTCCTCGAGCGTATGGGGCTC-GTCACTCG-CTCGG
GAAGGACCTGCGGGGGTTGGTC
>T._fuscoviridis_CBS_193.69_KF741979_
CA-CCTGTTGCTTTGGCGGGCCCACC-GGGGCCACCTGGTCGCCGGGGGACG--CACGTC
CCCGGGTCCGCGCCCGCCGAAG-CGCTCTGTGAACCCTGATGAAGATGG-GCTGTCTGAG
TA-CGATG-AAAATTGTCAAAACTTTCAACAATGGATCTCTTGGTTCCGGCATCGATGAA
GAACGCAGCGAAATGCGATAAGTAATGTGAATTGCAGAATTCCGTGAATCATCGAATCTT
TGAACGCACATTGCGCCCCCTGGCATTCCGGGGGGCATGCCTGTCCGAGCGTCATTTCTG
CCCTCAAGCACGGCTTGTGTGTTGGGTGTGGTCCCCC-------C-GGGGACCTGCCCGA
AAGGCAGCGGCGACGTCCGTCT-GGTCCTCGAGCGCATGGGGCTCTGTCACTCG-CTCGG
GAAGGACCTGCGGGGGTTGGTC
>T._fusiformis_CGMCC_3.18210_KU866656
TA-CCTGTTGCTTTGGCGGGCCCACC-GGGGCCACCCGGTCGCCGGGGGACG--TCCGTC
TCCGGGCCCGCGCCCGCCGAAG-CGCCCTGTGAACCCTGATGAAGATGG-GCTGTCTGAG
TC-GCATG-AAAATTGTCAAAACTTTCAACAATGGATCTCTTGGTTCCGGCATCGATGAA
GAACGCAGCGAAATGCGATAAGTAATGTGAATTGCAGAATTCCGTGAATCATCGAATCTT
TGAACGCACATTGCGCCCCCTGGCATTCCGGGGGGCATGCCTGTCCGAGCGTCATTTCTG
CCCTCAAGCGCGGCTTGTGTGTTGGGCGTGGTCCCCC-------C-GGGGACCTGCCCGA
AAGGCAGCGGCGACGTCCGTCC-GGTCCTCGAGCGTATGGGGCTCTGTCACTCG-CTCGG
GACGGATCGGCGGAGGTTGGTC
>T._galapagensis_CBS_751.74_JN899358_
CA-CCTGTTGCTTTGGCGGGCCCACC-GGGGCCACCTGGTCGCCGGGGGATA--CACGTC
CCCGGGCCCGCGCCCGCCGAAG-CGCCCTGTGAACCCTGATGAAGATGG-GCTGTCTGAG
-A-CTGTG-AAAATGGTCAAAACTTTCAACAATGGATCTCTTGGTTCCGGCATCGATGAA
GAACGCAGCGAAATGCGATAAGTAATGTGAATTGCAGAATTCCGTGAATCATCGAATCTT
TGAACGCACATTGCGCCCCCTGGCATTCCGGGGGGCATGCCTGTCCGAGCGTCATTTCTG
CCCTCAAGCACGGCTTGTGTGTTGGGTGTGGTCCCCC-------C-GGGGACCTGCCCGA
AAGGCAGCGGCGACGTCCGTC--GGTCCTCGAGCGTATGGGGCTC-GTCACTCG-CTCGG
GACGGACCTGCGGGGGTTGGTC
>T._ginkgonis_CGMCC_3.20698_OL638158
CA-CCTGTTGCTTTGGCGGGCCCACC-GGGGCCACCTGGTCGCCGGGGGACG--TCCGTC
CCCGGGCCCGCGCCCGCCGAAG-CGCCCTGTGAACCCTGATGAAGATGG-GCTGTCTGAG
TA-CTATG-AAAATTGTCAAAACTTTCAACAATGGATCTCTTGGTTCCGGCATCGATGAA
GAACGCAGCGAAATGCGATAAGTAATGTGAATTGCAGAATTCCGTGAATCATCGAATCTT
TGAACGCACATTGCGCCCCCTGGCATTCCGGGGGGCATGCCTGTCCGAGCGTCATTTCTG
CCCTCAAGCACGGCTTGTGTGTTGGGTGTGGTCCCCC-------CTGGGGACCTGCCCGA
AAGGCAGCGGCGACGTCCGTCT-GGTCCTCGAGCGTATGGGGCTCTGTCACTCG-CTCGG
GACGGACCTGCGGGGGTTGGTC
>T._haitouensis_HR1-7_MZ045695
CA-CCTGTTGCTTTGGCGGGCCCACC-GGGGCCACCCGGTCGCCGGGGGACG---TCGTC
CCCGGGCCCGCGCCCGCCGAAG-CGCCCTGTGAACCCTGATGAAGATGG-GCTGTCTGAG
TA-CTATG-AAAATTGTCAAAACTTTCAACAATGGATCTCTTGGTTCCGGCATCGATGAA
GAACGCAGCGAAATGCGATAAGTAATGTGAATTGCAGAATTCCGTGAATCATCGAATCTT
TGAACGCACATTGCGCCCCCTGGCATTCCGGGGGGCATGCCTGTCCGAGCGTCATTTCTG
CCCTCAAGCACGGCTTGTGTGTTGGGTGTGGTCCCCC-------C-GGGGACCTGCCCGA
AAGGCAGCGGCGACGTCCGTCT-GGTCCTCGAGCGTATGGGGCTCTGTCACTCG-CTCGG
GAAGGACCTGCGGGGGTTGGTC
>T._indigoticus_CBS_100534_JN899331_
TAACCTGTTGCTTTGGCGGGCCCACC--CTGTGGCCAGGTCGCCGGGGGACG---TCGTC
CCCGGGCCCGCGCCCGCCGAAG-CGCCCTGTGAACCCTGATGAAGATGG--CTGTCTGAG
TC-GTATG-AGAATCGT-AAAACTTTCAACAATGGATCTCTTGGTTCCGGCATCGATGAA
GAACGCAGCGAAATGCGATAAGTAATGTGAATTGCAGAATTCCGTGAATCATCGAATCTT
TGAACGCACATTGCGCCCCCTGGCATTCCGGGGGGCATGCCTGTCCGAGCGTCATTTCTG
CCCTCAAGCACGGCTTGTGTGTTGGGTGTGGTCCCCC-------C-GGGGACCTGCCCGA
AAGGCAGCGGCGACGTCCGTC--GGTCCTCGAGCGTATGGGGCTT-GTCACTCG-CTCGG
GAAGGACCTGCGGGGGTTGGTC
>T._intermedius_CBS_152.65_JN899332
CA-CCTGTTGCTTTGGCGGGCCCACC-GGGGCCACCTGGTCGCCGGGGGACG----CGTC
CCCGGGCCCGCGCCCGCCGAAG-CGCCCTGTGAACCCTGATGAATATGG-GCTGTCTGAG
-A-CTATG-AAAATTGTCAAAACTTTCAACAATGGATCTCTTGGTTCCGGCATCGATGAA
GAACGCAGCGAAATGCGATAAGTAATGTGAATTGCAGAATTCCGTGAATCATCGAATCTT
TGAACGCACATTGCGCCCCCTGGCATTCCGGGGGGCATGCCTGTCCGAGCGTCATTTCTG
CCCTCAAGCACGGCTTGTGTGTTGGGTGTGGTCCCCC-------C-GGGGACCTGCCCGA
AAGGCAGCGGCGACGTCCGTC--GGTCCTCGAGCGTATGGGGCTT-GTCACTCG-CTCGG
GAAGGACCTGCGGGGGTTGGTC
>T._kabodanensis_CBS_139564_KP851981
CA-CCTGTTGCTTTGGCGGGCCCACC-GGGGCCACCCGGTCGCCGGGGGACG--CTCGTC
CCCGGGCCCGCGCCCGCCGAAG-CGCCCTGTGAACCCTGATGAAGATGG-ACTGTCTGAG
TA-CTATG-AAAATTGTCAAAACTTTCAACAATGGATCTCTTGGTTCCGGCATCGATGAA
GAACGCAGCGAAATGCGATAAGTAATGTGAATTGCAGAATTCCGTGAATCATCGAATCTT
TGAACGCACATTGCGCCCCCTGGCATTCCGGGGGGCATGCCTGTCCGAGCGTCATTTCTG
CCCTCAAGCACGGCTTGTGTGTTGGGTGCGGTCCCCC-------C-GGGGACCTGCCCGA
AAGGCAGCGGCGACGTCCGTCC-GGTCCTCGAGCGTATGGGGCTTTGTCACTCG-CTCGG
GAAGGACCTGCGGGGGTTGGTC
>T._johnpittii_BRIP_72504a_OP712677
CA-CCTGTTGCTTTGGCGGGCCCACC-GGGGCCACCTGGTCGCCGGGGGACT--GCCGTC
TCCGGGCCCGCGCCCGCCGAAG-CGCTCTGTGAACCCTGATGAAGATGG-GCTGTCTGAG
TA-CTATG-AAAATTGTCAAAACTTTCAACAATGGATCTCTTGGTTCCGGCATCGATGAA
GAACGCAGCGAAATGCGATAAGTAATGTGAATTGCAGAATTCCGTGAATCATCGAATCTT
TGAACGCACATTGCGCCCCCTGGCATTCCGGGGGGCATGCCTGTCCGAGCGTCATTTCTG
CCCTCAAGCACGGCTTGTGTGTTGGGTGCGGTCCCCC-------C-GGGGACCTGCCCGA
AAGGCAGCGGCGACGCCCGTCT-GGTCCTCGAGTGTATGGGGCTCTGTCACTCG-CTCGG
GACGGACCTGCGGGAGTTGGTC
>T._kendrickii_IBT13593_KF741987
CA-CCTGTTGCTTTGGCGGGCCCACC-GGGGCCACCTGGTCGCCGGGGGACA---TCGTC
CCCGGGCCCGCGCCCGCCGAAG-CGCCCTGTGAACCCTGATGAAGATGG-GCTGTCTGAG
TA-CTATG-AAAATTGTCAAAACTTTCAACAATGGATCTCTTGGTTCCGGCATCGATGAA
GAACGCAGCGAAATGCGATAAGTAATGTGAATTGCAGAATTCCGTGAATCATCGAATCTT
TGAACGCACATTGCGCCCCCTGGCATTCCGGGGGGCATGCCTGTCCGAGCGTCATTTCTG
CCCTCAAGCACGGCTTGTGTGTTGGGTGTGGTCCCTC-------C-GGGGACCTGCCCGA
AAGGCAGCGGCGACGTCCGTCT-GGTCCTCGAGCGTATGGGGCTTTGTCACTCG-CTCGG
GAAGGACCTGCGGGGGTTGGTC
>T._lentulus_AS3.15689_KY007088
CA-CCTGTTGCTTTGGCGGGCCCACC-GGGGCCACCTGGTCGCCGGGGGACG--CACGTC
CCCGGGCCCGCGCCCGCCGAAG-CGCCCTGTGAACCCTGATGAAGATGG-GCTGTCTGAG
TA-CTATG-AAAATTGTCAAAACTTTCAACAATGGATCTCTTGGTTCCGGCATCGATGAA
GAACGCAGCGAAATGCGATAAGTAATGTGAATTGCAGAATTCCGTGAATCATCGAATCTT
TGAACGCACATTGCGCCCCCTGGCATTCCGGGGGGCATGCCTGTCCGAGCGTCATTTCTG
CCCTCAAGCACGGCTTGTGTGTTGGGTGTGGTCCCCC-------C-GGGGACCTGCCCGA
AAGGCAGCGGCGACGTCCGTCT-GGTCCTCGAGCGTATGGGGCTCTGTCACTCG-CTCGG
GAAGGACCTGCGGGGGTTGGTC
>T._liani_CBS_225.66_JN899395_
CA-CCTGTTGCTTTGGCGGGCCCACC-GGGGCCACCTGGTCGCCGGGGGACG--CACGTC
CCCGGGCCCGCGCCCGCCGAAG-CGCGCTGTGAACCCTGATGAAGATGG-GCTGTCTGAG
-A-CTATG-AAAATTGTCAAAACTTTCAACAATGGATCTCTTGGTTCCGGCATCGATGAA
GAACGCAGCGAAATGCGATAAGTAATGTGAATTGCAGAATTCCGTGAATCATCGAATCTT
TGAACGCACATTGCGCCCCCTGGCATTCCGGGGGGCATGCCTGTCCGAGCGTCATTTCTG
CCCTCAAGCACGGCTTGTGTGTTGGGTGTGGTCCCCC-------C-GGGGACCTGCCCGA
AAGGCAGCGGCGACGTCCGTC--GGTCCTCGAGCGTATGGGGCTC-GTCACTCG-CTCGG
GAAGGACCTGCGGGGGTTGGTC
>T._louisianensis_NRRL_35823_MH793052
CA-CCTGTTGCTTTGGCGGGCCCACC-GGGGCCACCTGGTCGCCGGGGGACG--CACGTC
CCCGGGCCCGCGCCCGCCGAAG-CGCGCTGTGAACCCTGATGAAGATGG-GCTGTCTGAG
TA-CGATG-AAAACTGTCAAAACTTTCAACAATGGATCTCTTGGTTCCGGCATCGATGAA
GAACGCAGCGAAATGCGATAAGTAATGTGAATTGCAGAATTCCGTGAATCATCGAATCTT
TGAACGCACATTGCGCCCCCTGGCATTCCGGGGGGCATGCCTGTCCGAGCGTCATTTCTG
CCCTCAAGCACGGCTTGTGTGTTGGGTGTGGTCCCCC-------C-GGGGACCTGCCCGA
AAGGCAGCGGCGACGTCCGTCT-GGTCCTCGAGCGTATGGGGCTCTGTCACTCG-CTCGG
GAAGGACCTGCGGGGGTTGGTC
>T._macrosporus_CBS_317.63_JN899333
CA-CCTGTTGCTTTGGCGGGCCCACTGGGGGCCCCCTGGTCGCCGGGGGACA--TCCGTC
CCCGGGCCCGCGCCCGCCGAAG-CGCTCTGTGAACCCTGATGAAGATGG-GCTGTCTGAG
-A-TTATG-AAAATTGTCAAAACTTTCAACAATGGATCTCTTGGTTCCGGCATCGATGAA
GAACGCAGCGAAATGCGATAAGTAATGTGAATTGCAGAATTCCGTGAATCATCGAATCTT
TGAACGCACATTGCGCCCCCTGGCATTCCGGGGGGCATGCCTGTCCGAGCGTCATTTCTG
CCCTCAAGCACGGCTTGTTTGTTGGGTGTGGTCCCCC-------C-GGGGACCTGCCCGA
AAGGCAGCGGCGACGTCCGTC--GGTCCTCGAGCGTATGGGGCTC-GTCACTCG-CTCGG
GAAGGACCTGCGGGGGTTGGTC
>T._mae_AS3.15690_KY007090
CA-CCTGTTGCTTTGGCGGGCCCACC-GGGGTCACCTGGTCGCCGGGGGACG--CACGTC
CCCGGGCCCGCGCCCGCCGAGG-CGCTCTGTGAACCCTGATGAAGATGG-GCTGTCTGAG
TA-CTGTGAAAAATTGTCAAAACTTTCAACAATGGATCTCTTGGTTCCGGCATCGATGAA
GAACGCAGCGAAATGCGATAAGTAATGTGAATTGCAGAATTCCGTGAATCATCGAATCTT
TGAACGCACATTGCGCCCCCTGGCATTCCGGGGGGCATGCCTGTCCGAGCGTCATTTCTG
CCCTCAAGCACGGCTTGTGTGTTGGGTGTGGTCCCCC-------C-GGGGACCTGCCCGA
AAGGCAGCGGCGACGTCCGTCT-GGTCCTCGAGCGTATGGGGCTCTGTCACTCG-CTCGG
GAAGGACCTGCGGGGGTTGGTC
>T._malicola_NRRL_3724_MH909513
CA-CCTGTTGCTTTGGCGGGCCCACC-GGGGCCACCTGGTCGCCGGGGGACG--CACGTC
CCCGGGCCCGCGCCCGCCGAAG-CGCTCTGTGAACCCTGATGAAGATGG-GCTGTCTGAG
TA-CGATG-AAAATTGTCAAAACTTTCAACAATGGATCTCTTGGTTCCGGCATCGATGAA
GAACGCAGCGAAATGCGATAAGTAATGTGAATTGCAGAATTCCGTGAATCATCGAATCTT
TGAACGCACATTGCGCCCCCTGGCATTCCGGGGGGCATGCCTGTCCGAGCGTCATTTCTG
CCCTCAAGCACGGCTTGTGTGTTGGGTGTGGTCCCCC-------C-GGGGACCTGCCCGA
AAGGCAGCGGCGACGTCCGTCT-GGTCCTCGAGCGTATGGGGCTCTGTCACTCG-CTCGG
GAAGGACCTGCGGGGGTTGGTC
>T._mangshanicus_HMAS_248733_KX447531
CA-CCTGTTGCTTTGGCGGGCCCACC-GGGGCCACCTGGTCGCCGGGGGACG---TCGTC
CCCGGGCCCGCGCCCGCCGAAG-CGCCCTGTGAACCCTGATGAAGATGG-GCTGTCTGAG
TA-CTATG-AAAATTGTCAAAACTTTCAACAATGGATCTCTTGGTTCCGGCATCGATGAA
GAACGCAGCGAAATGCGATAAGTAATGTGAATTGCAGAATTCCGTGAATCATCGAATCTT
TGAACGCACATTGCGCCCCCTGGCATTCCGGGGGGCATGCCTGTCCGAGCGTCATTTCTG
CCCTCAAGCACGGCTTGTGTGTTGGGTGTGGTCCCCC-------C-GGGGACCTGCCCGA
AAGGCAGCGGCGACGTCCGTCT-GGTCCTCGAGCGTATGGGGCTTTGTCACTCG-CTCGG
GAAGGACCTGCGGGGGTTGGTC
>T._marneffei__CBS_388.87_JN899344
CA-CCTGTTGCTTTGGCGGGCCCACC-GGGGCCACCCGGTCGCCGGGGGACG---TTGTC
CCCGGGCCCGCGCCCGCCGAAG-CGCCCTGTGAACCCTGATGAAGATGG-ACTGTCTGAG
-A-CCATG-AAAATTGTCAAAACTTTCAACAATGGATCTCTTGGTTCCGGCATCGATGAA
GAACGCAGCGAAATGCGATAAGTAATGTGAATTGCAGAATTCCGTGAATCATCGAATCTT
TGAACGCACATTGCGCCCCCTGGCATTCCGGGGGGCATGCCTGTCCGAGCGTCATTTCTG
CCCTCAAGCACGGCTTGTGTGTTGGGTGTGGTCCCTC-------C-GGGGACCTGCCCGA
AAGGCAGCGGCGACGTCCGTC--GGTCCTCGAGCGTATGGGGCTC-GTCACTCG-CTCGG
GAAGGACCTGCGGGGGTTGGTC
>T._muroii_CBS_756.96_JN899351
TAACCTGTTGCTTTGGCGGGCCCACC-GGGGCCACCTGGTCGCCGGGGGACA----CGTT
CCCGGGCCCGTGCCCGCCGAAG-CGCCCCTAGAACTCTGGTGAAGCTAG-GCTGTCTGAG
C--TTATG-AAAATAGT-AAAACTTTCAACAATGGATCTCTTGGTTCCGGCATCGATGAA
GAACGCAGCGAAATGCGATAAGTAATGTGAATTGCAGAATTCCGTGAATCATCGAATCTT
TGAACGCACATTGCGCCCCCTGGCATTCCGGGGGGCATGCCTGTCCGAGCGTCATTTCTG
CCCTCAAGCGCGGCTTGTGTGTTGGGTGTGGTCCCCC-------C-GGGGACCTGCCCGA
AAGGCAGCGGCGACGTCCGTCG-GGTCCTCGAGCGCATGGGGCTT-GTCACTCG-CTCGG
GAGGGACCCGCGGGGGTTGGTC
>T._mycothecae_CBS_142494_MF278326
CA-CCTGTTGCTTTGGCGGGCCCACCGGGGCCTCCCTGGTCGCCGGGGGACA--TCCGTC
CCCGGGCCCGCGCCCGCCGAAG-CGCCCTGTGAACCCTGATGAAGATGG-GCTGTCTGAG
TA-CCATG-AAAATTGTCAAAACTTTCAACAATGGATCTCTTGGTTCCGGCATCGATGAA
GAACGCAGCGAAATGCGATAAGTAATGTGAATTGCAGAATTCCGTGAATCATCGAATCTT
TGAACGCACATTGCGCCCCCTGGCATTCCGGGGGGCATGCCTGTCCGAGCGTCATTTCTG
CCCTCAAGCCCGGCTTGTGTGTTGGGCGTGGTCCCTC-------C-GGGGACCTGCCCGA
AAGGCAGCGGCGACGTCCGTCT-GGTCCTCGAGCGTATGGGGCTCTGTCACTCG-CTCGG
GAAGGACCTGCGGGGGTTGGTC
>T._nanjingensis_JP-NJ4_MW130720
CA-CCTGTTGCTTTGGCGGGCCCACC-GGGGCCACCTGGTCGCCGGGGGACG--CACGTC
CCCGGGCCCGCGCCCGCCGAAG-CGCGCTGTGAACCCTGATGAAGATGG-GCTGTCTGAG
TA-CTATG-AAAATTGTCAAAACTTTCAACAATGGATCTCTTGGTTCCGGCATCGATGAA
GAACGCAGCGAAATGCGATAAGTAATGTGAATTGCAGAATTCCGTGAATCATCGAATCTT
TGAACGCACATTGCGCCCCCTGGCATTCCGGGGGGCATGCCTGTCCGAGCGTCATTTCTG
CCCTCAAGCACGGCTTGTGTGTTGGGTGTGGTCCCCC-------C-GGGGACCTGCCCGA
AAGGCAGCGGCGACGTCCGTCT-GGTCCTCGAGCGTATGGGGCTCTGTCACTCG-CTCGG
GAAGGACCTGCGGGGGTTGGTC
>T._neofusisporus_AS3.15415_KP765385_
CA-CCTGTTGCTTTGGCGGGCCCACCGGGGCTCACCTGGTCGCCGGGGGACG--TCTGTC
CCCGGGCCCGCGCCCGCCGAAG-CGCTCTGAGAACCCTGATGAAGATGG-GCTGTCTGAG
TA-CTATG-AAAATTGTCAAAACTTTCAACAATGGATCTCTTGGTTCCGGCATCGATGAA
GAACGCAGCGAAATGCGATAAGTAATGTGAATTGCAGAATTCCGTGAATCATCGAATCTT
TGAACGCACATTGCGCCCCCTGGCATTCCGGGGGGCATGCCTGTCCGAGCGTCATTTCTG
CCCTCAAGCGCGGCTTGTGTGTTGGGTGCGGTCCCCC-------C-GGGGACCTGCCCGA
AAGGCAGCGGCGACGTCCGTTTGGGTCCTCGAGCGTATGGGGCTTTGTCACTCG-CTCGG
GACGGACCCGCGGGGGTTGGTC
>T._oumae-annae_DTO_269E8_KJ775720
CA-CCTGTTGCTTTGGCGGGCCCACC-GGGGCCACCCGGTCGCCGGGGGACGGTTTCGTC
CCCGGGCCCGCGCCCGCCGAAG-CGCCCTGTGAACCCTGATGAAGATGG-GCTGTCTGAG
TA-CTATG-AAAATTGTCAAAACTTTCAACAATGGATCTCTTGGTTCCGGCATCGATGAA
GAACGCAGCGAAATGCGATAAGTAATGTGAATTGCAGAATTCCGTGAATCATCGAATCTT
TGAACGCACATTGCGCCCCCTGGCATTCCGGGGGGCATGCCTGTCCGAGCGTCATTTCTG
CCCTCAAGCACGGCTTGTGTGTTGGGTGCGGTCCCCC-------C-GGGGACCTGCCCGA
AAGGCAGCGGCGACGTCCGTCT-GGTCCTCGAGCGTATGGGGCTCTGTCACTCG-CTCGG
GACGGACCTGCGGGGGTTGGTC
>T._panamensis_CBS_128.89_JN899362
CA-CCTGTTGCTTTGGCGGGCCCACC-GGGGCCACCCGGTCGCCGGGGGACG----CGTC
CCCGGGCCCGCGCCCGCCGAAG-CGCCCTGTGAACCCTGATGAAGATGG-GCTGTCTGAG
-A-CGATG-AAAATTGTCAAAACTTTCAACAATGGATCTCTTGGTTCCGGCATCGATGAA
GAACGCAGCGAAATGCGATAAGTAATGTGAATTGCAGAATTCCGTGAATCATCGAATCTT
TGAACGCACATTGCGCCCCCTGGCATTCCGGGGGGCATGCCTGTCCGAGCGTCATTTCTG
CCCTCAAGCACGGCTTGTGTGTTGGGTGCGGTCCCCC-------C-GGGGACCTGCCCGA
AAGGCAGCGGCGACGCCCGTC--GGTCCTCGAGCGCATGGGGCTT-GTCACTCG-CTCGG
GATGGACCTGCGGGGGTTGGTC
>T._penicillioides_AS3.15822_MK837956
CA-CCTGTTGCTTTGGCGGGCCCACC-GGGGCCACCCGGTCGCCGGGGGACG--CTCGTC
CCCGGGCCCGCGCCCGCCGAAG-CGCCCTGTGAACCCTGATGAAGATGG-GCTGTCTGAG
TA-CTATG-AAAATTGTCAAAACTTTCAACAATGGATCTCTTGGTTCCGGCATCGATGAA
GAACGCAGCGAAATGCGATAAGTAATGTGAATTGCAGAATTCCGTGAATCATCGAATCTT
TGAACGCACATTGCGCCCCCTGGCATTCCGGGGGGCATGCCTGTCCGAGCGTCATTTCTG
CCCTCAAGCACGGCTTGTGTGTTGGGTGTGGTCCCCC-------C-GGGGACCTGCCCGA
AAGGCAGCGGCGACGTCCGTCT-GGTCCTCGAGCGTATGGGGCTTTGTCACTCG-CTCGG
GAAGGACCTGCGGGGGTTGGTC
>T._pinophilum_NBRC6345_00634504
CA-CCTGTTGCTTTGGCGGGCCCACC-GGGGCCACCTGGTCGCCGGGGGACG--CACGTC
TCCGGGCCCGCGCCCGCCGAAG-CGCTCTGTGAACCCTGATGAAGATGG-GCTGTCTGAG
TA-CTGTG-AAAATTGTCAAAACTTTCAACAATGGATCTCTTGGTTCCGGCATCGATGAA
GAACGCAGCGAAATGCGATAAGTAATGTGAATTGCAGAATTCCGTGAATCATCGAATCTT
TGAACGCACATTGCGCCCCCTGGCATTCCGGGGGGCATGCCTGTCCGAGCGTCATTTCTG
CCCTCAAGCACGGCTTGTGTGTTGGGTGTGGTCCCCC-------C-GGGGACCTGCCCGA
AAGGCAGCGGCGACGTCCGTCT-GGTCCTCGAGCGTATGGGGCTCTGTCACTCG-CTCGG
GAAGGACCTGCGGGGGTTGGTC
>T._pratensis_NRRL_62170_MH793075
CA-CCTGTTGCTTTGGCGGGCCCACC-GGGGCCACCTGGTCGCCGGGGGACG--CACGTC
CCCGGGCCCGCGCCCGCCGAAG-CGCTCTGTGAACCCTGATGAAGATGG-GCTGTCTGAG
TA-CTATG-AAAATTGTCAAAACTTTCAACAATGGATCTCTTGGTTCCGGCATCGATGAA
GAACGCAGCGAAATGCGATAAGTAATGTGAATTGCAGAATTCCGTGAATCATCGAATCTT
TGAACGCACATTGCGCCCCCTGGCATTCCGGGGGGCATGCCTGTCCGAGCGTCATTTCTG
CCCTCAAGCACGGCTTGTGTGTTGGGTGTGGTCCCCC-------C-GGGGACCTGCCCGA
AAGGCAGCGGCGACGTCCGTCT-GGTCCTCGAGCGTATGGGGCTCTGTCACTCG-CTCGG
GAAGGACCTGCGGGGGTTGGTC
>T._primulinus_CBS_321.48__JN899317
CA-CCTGTTGCTTTGGCGGGCCCACC-GGGGCCACCCGGTCGCCGGGGGACG--CTCGTC
CCCGGGCCCGCGCCCGCCGAAG-CGCCCTGTGAACCCTGATGAAGATGG-GCTGTCTGAG
TA-TTATG-AAAATTGTCAAAACTTTCAACAATGGATCTCTTGGTTCCGGCATCGATGAA
GAACGCAGCGAAATGCGATAAGTAATGTGAATTGCAGAATTCCGTGAATCATCGAATCTT
TGAACGCACATTGCGCCCCCTGGCATTCCGGGGGGCATGCCTGTCCGAGCGTCATTTCTG
CCCTCAAGCGCGGCTTGTGTGTTGGGTGCGGTCCCCC-------C-GGGGACCTGCCCGA
AAGGCAGCGGCGACGTCCGTCC-GGTCCTCGAGCGTATGGGGCTTTGTCACTCG-CTCGG
GAAGGACCTGCGGGGGTTGGTC
>T._pseudofuniculosus_CBS_143041_LT899796
CA-CCTGTTGCTTTGGCGGGCCCACT-GGGGCTCCCTGGTCGCCGGGGGACG--CCTGTC
CCCGGGCCCGCGCCCGCCGAAG-CGCTTCGTGAACCCTGATGAAGAAGG-GCTGTCTGAG
TA-CTATG-AAAATTGTCAAAACTTTCAACAATGGATCTCTTGGTTCCGGCATCGATGAA
GAACGCAGCGAAATGCGATAAGTAATGTGAATTGCAGAATTCCGTGAATCATCGAATCTT
TGAACGCACATTGCGCCCCCTGGCATTCCGGGGGGCATGCCTGTCCGAGCGTCATTTCTG
CCCTCAAGCACGGCTTGTGTGTTGGGTGTGGTCCCCC-------C-GGGGACCTGCCCGA
AAGGCAGCGGCGACGTCCGTCT-GGTCCTCGAGCGTATGGGGCTCTGTCACTCG-CTCGG
GAAGGACCTGCGGGGGTTGGTC
>T._purgamentorum_CBS_113145_KX011504
CA--CCGTTGCTTTGGCGGGCCCACC-GGGGCCACCCGGTCGCCGGGGGACG--TCCGTC
CCCGGGCCCGCGCCCGCCGAAG-CGCCCTGTGAACCCGAATGAAGATGG--CTGTCTGAG
TA-CTATTGAAAATTGTCAAAACTTTCAACAATGGATCTCTTGGTTCCGGCATCGATGAA
GAACGCAGCGAAATGCGATAAGTAATGTGAATTGCAGAATTCCGTGAATCATCGAATCTT
TGAACGCACATTGCGCCCCCTGGCATTCCGGGGGGCATGCCTGTCCGAGCGTCATTTCTG
CCCTCAAGCACGGCTTGTGTGTTGGGTGCGGTCCCCC-------C-GGGGACCTGCCCGA
AAGGCAGCGGCGACGTCCGTCT-GGTCCTCGAGCGTATGGGGCTCTGTCACTCG-CTCGG
GACGGACCTGCGGGGGTTGGTC
>T._purpureogenus_CBS_286.36_JN899372_
CA-CCTGTTGCTTCGGCGGGCCCACC-GGGGCCACCCGGTCGCCGGGGGACA--TCCGTC
CCCGGGCCCGCGCCCGCCGAGG-CGCTCTGTGAACCCTGATGAAGATGG-GCTGTCTGAG
GA--TATG-AAAATTGTCAAAACTTTCAACAATGGATCTCTTGGTTCCGGCATCGATGAA
GAACGCAGCGAAATGCGATAAGTAATGTGAATTGCAGAATTCCGTGAATCATCGAATCTT
TGAACGCACATTGCGCCCCCTGGCATTCCGGGGGGCATGCCTGTCCGAGCGTCATTTCTG
CCCTCAAGCACGGCTTGTGTGTTGGGTGTGGTCCCCC---------GGGGACCTGCCCGA
AAGGCAGCGGCGACGTCCGTC--GGTCCTCGAGCGTATGGGGCTC-GTCACTCG-CTCGG
GAAGGACCTGCGGGGGTTGGTC
>T._qii_AS3.15414_KP765384
TA-CCTGTTGCTTTGGCGGGCCCACC-GGGGCCACCCGGTCGCCGGGGGACG--CTCGTC
CCCGGGCCCGCGCCCGCCGAAG-CGCTCTAAGAACCCTGATGAAGATGG-GCTGTCTGAG
TA-ATTTG-AAAATTGTCAAAACTTTCAACAATGGATCTCTTGGTTCCGGCATCGATGAA
GAACGCAGCGAAATGCGATAAGTAATGTGAATTGCAGAATTCCGTGAATCATCGAATCTT
TGAACGCACATTGCGCCCCCTGGCATTCCGGGGGGCATGCCTGTCCGAGCGTCATTTCTG
CCCTCAAGCACGGCTTGTGTGTTGGGTGTGGTCCCTC-------C-GGGGACCTGCCCGA
AAGGCAGCGGCGACGTCCGTCT-GGTCCTCGAGCGTATGGGGCTCTGTCACTCG-CTCGG
GAAGGACCTGCGGGGGTTGGTC
>T._rapidus_DI16-148_LT558970
CACCCTGTTGCTTTGGCGGGCCCACC-GTG----CCCGGTCGCCGGGGGACC--ACCGTC
CCCGGGCCCGCGCCCGCCGAAG-CGCTCTGTGAACCCTGATGAAGATGG-GCTGTCTGAG
TA-GTATG-AAAATCGTCAAAACTTTCAACAATGGATCTCTTGGTTCCGGCATCGATGAA
GAACGCAGCGAAATGCGATAAGTAATGTGAATTGCAGAATTCCGTGAATCATCGAATCTT
TGAACGCACATTGCGCCCCCTGGCATTCCGGGGGGCATGCCTGTCCGAGCGTCATTTCTG
CCCTCAAGCACGGCTTGTGTGTTGGGTGTGGTCCCCC-------C-GGGGACCTGCCCGA
AAGGCAGCGGCGACGTCCGTCT-GGTCCTCGAGCGTATGGGGCTCTGTCACTCG-CTCGG
GAAGGACCTGCGG-GGTTGGTC
>T._ruber_DTO193H6_JX315662_
CA-CCTGTTGCTTTGGCGGGCCCACC-GGGGTCACCTGGTCGCCGGGGGACA-ATCTGTC
CCCGGGCCCGCGCCCGCCGAAG-CGCTCTGTGAACCCTGATGAAGATGG-GCTGTCTGAG
TA-CTATG-AAAATTGTCAAAACTTTCAACAATGGATCTCTTGGTTCCGGCATCGATGAA
GAACGCAGCGAAATGCGATAAGTAATGTGAATTGCAGAATTCCGTGAATCATCGAATCTT
TGAACGCACATTGCGCCCCCTGGCATTCCGGGGGGCATGCCTGTCCGAGCGTCATTTCTG
CCCTCAAGCACGGCTTGTGTGTTGGGTGCGGTCCCCC-------C-GGGGACCTGCCCGA
AAGGCAGCGGCGACGTCCGTCT-GGTCCTCGAGCGTATGGGGCTTTGTCACTCG-CTCGG
GAAGGGCTGGCGGGGGTTGGTC
>T._rubicundus_CBS_342.59_JN899384_
TAACCTGTTGCTTTGGCGGGCCCACC-GTGA------GGTCGCCGGGGGACG--AACGTC
CCCGGGCCCGCGCCCGCCGAAG-CGCCCTGTGAACCCTGATGAAGATGG-GCTGTCTGAG
---GTACG-AAAATCGTCAAAACTTTCAACAATGGATCTCTTGGTTCCGGCATCGATGAA
GAACGCAGCGAAATGCGATAAGTAATGTGAATTGCAGAATTCCGTGAATCATCGAATCTT
TGAACGCACATTGCGCCCCCTGGCATTCCGGGGGGCATGCCTGTCCGAGCGTCATTTCTG
CCCTCAAGCACGGCTTGTGTGTTGGGTGTGGTCCCCC-------C-GGGGACCTGCCCGA
AAGGCAGCGGCGACGTCCGTC--GGTCCTCGAGCGTATGGGGCTC-GTCACTCG-CTCGG
GAAGGACCTGCGGGGGTTGGTC
>T._rufus_CBS_141834_MN864272
CA-CCTGTTGCTTTGGCGGGCCCACC-GGGGCCACCTGGTCGCCGGGGGACG--CACGTC
CCCGGGTCCGCGCCCGCCGAAG-CGCTCTGTGAACCCTGATGAAGATGG-GCTGTCTGAG
TA-CTATG-AAAATTGTCAAAACTTTCAACAATGGATCTCTTGGTTCCGGCATCGATGAA
GAACGCAGCGAAATGCGATAAGTAATGTGAATTGCAGAATTCCGTGAATCATCGAATCTT
TGAACGCACATTGCGCCCCCTGGCATTCCGGGGGGCATGCCTGTCCGAGCGTCATTTCTG
CCCTCAAGCACGGCTTGTGTGTTGGGTGAGGTCCCCC-------C-GGGGACCTGCCCGA
AAGGCAGCGGCGACGTCCGTCT-GGTCCTCGAGCGTATGGGGCTCTGTCACTCG-CTCGG
GAAGGACCTGCGGGGGTTGGTC
>T._sayulitensis_DTO_245H1_KJ775713_
CA-CCTGTTGCTTTGGCGGGCCCACC-GGGGCCACCTGGTCGCCGGGGGACG--CACGTC
CCCGGGCCCGCGCCCGCCGAAG-CGCTCTGTGAACCCTGATGAAGATGG-GCTGTCTGAG
TA-CTGTGAAAAATTGTCAAAACTTTCAACAATGGATCTCTTGGTTCCGGCATCGATGAA
GAACGCAGCGAAATGCGATAAGTAATGTGAATTGCAGAATTCCGTGAATCATCGAATCTT
TGAACGCACATTGCGCCCCCTGGCATTCCGGGGGGCATGCCTGTCCGAGCGTCATTTCTG
CCCTCAAGCACGGCTTGTGTGTTGGGTGTGGTCCCCC-------C-GGGGACCTGCCCGA
AAGGCAGCGGCGACGTCCGTCT-GGTCCTCGAGCGTATGGGGCTCTGTCACTCG-CTCGG
GAAGGACCTGCGGGGGTTGGTC
>T._shilinensis_CGMCC_3.20699_OL638159
TA-CCTGTTGCTTTGGCGGGCCCACC-GGGGCCACCCGGTCGCCGGGGGACG--CTTGTC
CCCGGGCCCGCGCCCGCCGAAG-CGCCCTGTGAACCCTGATGAAGATGG-GCTGTCTGAG
TA-CTATG-AAAATTGTCAAAACTTTTAACAATGGATCTCTTGGTTCCGGCATCGATGAA
GAACGCAGCGAAATGCGATAAGTAATGTGAATTGCAGAATTCCGTGAATCATCGAATCTT
TGAACGCACATTGCGCCCCCTGGCATTCCGGGGGGCATGCCTGTCCGAGCGTCATTTCTG
CCCTCAAGCCCGGCTTGTGTGTTGGGTGCGGTCCCCC-------C-GGGGACCTGCCCGA
AAGGCAGCGGCGACGTCCGTCC-GGTCCTCGAGCGTATGGGGCTTTGTCACTCG-CTCGG
GAAGGACCTGCGGGGGTTGGTC
>T._siamensis_CBS_475.88_JN899385_
CA-CCCGTTGCTTTGGCGGGCCCACC-GGGGCCACCTGGTCGCCGGGGGACG--TCCGTC
CCCGGGCCCGCGCCCGCCGAAG-CGCTCTGTGAACCCTGATGAAGATGG-GCTGTCTGAG
-A-CTATG-AAAATTGTCAAAACTTTCAACAATGGATCTCTTGGTTCCGGCATCGATGAA
GAACGCAGCGAAATGCGATAAGTAATGTGAATTGCAGAATTCCGTGAATCATCGAATCTT
TGAACGCACATTGCGCCCCCTGGCATTCCGGGGGGCATGCCTGTCCGAGCGTCATTTCTG
CCCTCAAGCACGGCTTGTGTGTTGGGTGCGGTCCCCC-------C-GGGGACCTGCCCGA
AAGGCAGCGGCGACGTCCGTC--GGTCCTCGAGCGTATGGGGCTC-GTCACTCG-CTCGG
GAAGGACCTGCGGGGGTTGGTC
>T._soli_NRRL_62165_MH793074
CA-CCTGTTGCTTTGGCGGGCCCACC-GGGGCCACCTGGTCGCCGGGGGACG--CACGTC
CCCGGGCCCGCGCCCGCCGAAG-CGCTCTGTGAACCCTGATGAAGATGG-GCTGTCTGAG
TA-CTATG-AAAATTGTCAAAACTTTCAACAATGGATCTCTTGGTTCCGGCATCGATGAA
GAACGCAGCGAAATGCGATAAGTAATGTGAATTGCAGAATTCCGTGAATCATCGAATCTT
TGAACGCACATTGCGCCCCCTGGCATTCCGGGGGGCATGCCTGTCCGAGCGTCATTTCTG
CCCTCAAGCACGGCTTGTGTGTTGGGTGTGGTCCCCC-------C-GGGGACCTGCCCGA
AAGGCAGCGGCGACGTCCGTCT-GGTCCTCGAGCGTATGGGGCTCTGTCACTCG-CTCGG
GAAGGACCTGCGGGGGTTGGTC
>T._sparsus_FS1-2_MT077182
CA-CCCGTTGCTTTGGCGGGCCCACC-GGGGCCACCCGGTCGCCGGGGGACG--TTCGTC
CCCGGGCCCGCGCCCGCCGAAG-CGCTCTGTGAACCCTGATGAAGATGG-GCTGTCTGAG
TA-CCATG-AAAATTGTCAAAACTTTCAACAATGGATCTCTTGGTTCCGGCATCGATGAA
GAACGCAGCGAAATGCGATAAGTAATGTGAATTGCAGAATTCCGTGAATCATCGAATCTT
TGAACGCACATTGCGCCCCCTGGCATTCCGGGGGGCATGCCTGTCCGAGCGTCATTTCTG
CCCTCAAGCACGGCTTGTGTGTTGGGTGCGGTCCCCC-------C-GGGGACCTGCCCGA
AAGGCAGCGGCGACGTCCGTCT-GGTCCTCGAGCGTATGGGGCTTTGTCACTCG-CTCGG
GATGGACCTGCGGGGGTTGGTC
>T._stellenboschiensis_CBS_135665_JX091471
CA-CCTGTTGCTTTGGCGGGCCCACC-GGGGCCACCTGGTCGCCGGGGGACG--TCTGTC
TCCGGGCCCGCGCCCGCCGAAG-CGCTCTGTGAACCCTGATGAAGATGG-GCTGTCTGAG
TA-CTATG-AAAATTGTCAAAACTTTCAACAATGGATCTCTTGGTTCCGGCATCGATGAA
GAACGCAGCGAAATGCGATAAGTAATGTGAATTGCAGAATTCCGTGAATCATCGAATCTT
TGAACGCACATTGCGCCCCCTGGCATTCCGGGGGGCATGCCTGTCCGAGCGTCATTTCTG
CCCTCAAGCACGGCTTGTGTGTTGGGTGCGGTCCCCC-------C-GGGGACCTGCCCGA
AAGGCAGCGGCGACGTCCGTCT-GGTCCTCGAGCGTATGGGGCTTTGTCACTCG-CTCGG
GACGGACCTGCGGGGGTTGGTC
>T._stipitatus_CBS_375.48_JN899348
TAACCTGTTGCTTTGGCGGGCCCACG-GGGA--ACCTGGTCGCCGGGGGACG---TCGTC
CCCGGGCCCGCGCCCGCCGAGG-CGCCCTTTGAACCCTGATGAAGATGG-GCTGTCTGAG
GA--TATG-AAAATTGTCAAAACTTTCAACAACGAATCTCTTGGTTCCGGCATCGATGAA
GAACGCAGCGAAATGCGATAAGTAATGTGAATTGCAGAATTCCGTGAATCATCGAATCTT
TGAACGCACATTGCGCCCCCTGGCATTCCGGGGGGCATGCCTGTCCGAGCGTCATTTCTG
CCCTCAAGCACGGCTTGTGTGTTGGGCGTGGTCCCTC-------C-GGGGACCTGCCCGA
AAGGCAGCGGCGACGTCCGTC--GGTCCTCGAGCGTATGGGGCTC-GTCACTCG-CTCGG
GAAGGACCTGCGGGGGTTGGTC
>T._stollii_CBS_408.93_JX315674_
CA-CCTGTTGCTTTGGCGGGCCCACC-GGGGCCACCTGGTCGCCGGGGGACG--TTCGTC
CCCGGGCCCGCGCCCGCCGAAG-CGCTCTGTGAACCCTGATGAAGATGG-GCTGTCTGAG
TA-CTATG-AAAATTGTCAAAACTTTCAACAATGGATCTCTTGGTTCCGGCATCGATGAA
GAACGCAGCGAAATGCGATAAGTAATGTGAATTGCAGAATTCCGTGAATCATCGAATCTT
TGAACGCACATTGCGCCCCCTGGCATTCCGGGGGGCATGCCTGTCCGAGCGTCATTTCTG
CCCTCAAGCACGGCTTGTGTGTTGGGTGCGGTCCCCC-------C-GGGGGCCTGCCCGA
AAGGCAGCGGCGACGTCCGTCT-GGTCCTCGAGCGTATGGGGCTTTGTCACTCG-CTCGG
GAAGGACTGGCGGGGGTTGGTC
>T._striatoconidius_CBS__550.89_MN431418
CA-CCTGTTGCTTTGGCGGGCCCACC-GGGGCCACCTGGTCGCCGGGGGACG--AACGTC
CCCGGGCCCGCGCCCGCCGAAG-CGCTCTGTGAACCCTGATGAAGATGG-GCTGTCTGAG
TA-CGATG-AAAATTGTCAAAACTTTCAACAATGGATCTCTTGGTTCCGGCATCGATGAA
GAACGCAGCGAAATGCGATAAGTAATGTGAATTGCAGAATTCCGTGAATCATCGAATCTT
TGAACGCACATTGCGCCCCCTGGCATTCCGGGGGGCATGCCTGTCCGAGCGTCATTTCTG
CCCTCAAGCACGGCTTGTGTGTTGGGTGTGGTCCCCC-------C-GGGGACCTGCCCGA
AAGGCAGCGGCGACGTCCGTCT-GGTCCTCGAGCGTATGGGGCTTTGTCACTCG-CTCGG
GAAGGACCTGCGGGGGTTGGTC
>T._thailandensis_CBS_133147__JX898041
CA-CCTGTTGCTTTGGCGGGCCCACC-GGGGCCACCCGGTCGCCGGGGGACG--CTCGTC
CCCGGGCCCGCGCCCGCCGAAG-CGCTCTAAGAACCCTGATGAAGATGG-GCTGTCTGAG
TA-CTATG-AAAATTGTCAAAACTTTCAACAATGGATCTCTTGGTTCCGGCATCGATGAA
GAACGCAGCGAAATGCGATAAGTAATGTGAATTGCAGAATTCCGTGAATCATCGAATCTT
TGAACGCACATTGCGCCCCCTGGCATTCCGGGGGGCATGCCTGTCCGAGCGTCATTTCTG
CCCTCAAGCACGGCTTGTGTGTTGGGTGTGGTCCCCC-------C-GGGGACCTGCCCGA
AAGGCAGCGGCGACGTCCGTCT-GGTCCTCGAGCGTATGGGGCTTTGTCACTCG-CTCGG
GAAGGACCTGCGGGGGTTGGTC
>T._tumuli_NRRL_62151_MH793071
CA-CCTGTTGCTTTGGCGGGCCCACC-GGGGCCACCTGGTCGCCGGGGGACG--CACGTC
CCCGGGCCCGCGCCCGCCGAAG-CGCTCTGTGAACCCTGATGAAGATGG-GCTGTCTGAG
TA-CTATG-AAAATTGTCAAAACTTTCAACAATGGATCTCTTGGTTCCGGCATCGATGAA
GAACGCAGCGAAATGCGATAAGTAATGTGAATTGCAGAATTCCGTGAATCATCGAATCTT
TGAACGCACATTGCGCCCCCTGGCATTCCGGGGGGCATGCCTGTCCGAGCGTCATTTCTG
CCCTCAAGCACGGCTTGTGTGTTGGGTGTGGTCCCCC-------C-GGGGACCTGCCCGA
AAGGCAGCGGCGACGTCCGTCT-GGTCCTCGAGCGTATGGGGCTCTGTCACTCG-CTCGG
GAAGGACCTGCGGGGGTTGGTC
>T._veerkampii_CBS_500.78_KF741984
CA-CCTGTTGCTTTGGCGGGCCCACC-GGGGCCACCTGGTCGCCGGGGGACG--TACGTC
CCCGGGTCCGCGCCCGCCGAAG-CGCGCTGTGAACCCTGATGAAGATGG-GCTGTCTGAG
TA-CTATG-AAAATTGTCAAAACTTTCAACAATGGATCTCTTGGTTCCGGCATCGATGAA
GAACGCAGCGAAATGCGATAAGTAATGTGAATTGCAGAATTCCGTGAATCATCGAATCTT
TGAACGCACATTGCGCCCCCTGGCATTCCGGGGGGCATGCCTGTCCGAGCGTCATTTCTG
CCCTCAAGCACGGCTTGTGTGTTGGGTGTGGTCCCCC-------C-GGGGACCTGCCCGA
AAGGCAGCGGCGACGTCCGTCT-GGTCCTCGAGCGTATGGGGCTCTGTCACTCG-CTCGG
GAAGGACCTGCGGGGGTTGGTC
>T._verruculosus_NRRL1050_KF741994
CA-CCTGTTGCTTTGGCGGGCCCACC-GGGGCCACCTGGTCGCCGGGGGACG---TCGTC
TCCGGGCCCGCGCCCGCCGAAG-CGCTCTGTGAACCCTGATGAAGATGG-GCTGTCTGAG
TA-CTATG-AAAATTGTCAAAACTTTCAACAATGGATCTCTTGGTTCCGGCATCGATGAA
GAACGCAGCGAAATGCGATAAGTAATGTGAATTGCAGAATTCCGTGAATCATCGAATCTT
TGAACGCACATTGCGCCCCCTGGCATTCCGGGGGGCATGCCTGTCCGAGCGTCATTTCTG
CCCTCAAGCACGGCTTGTGTGTTGGGTGCGGTCCCCC-------C-GGGGACCTGCCCGA
AAGGCAGCGGCGACGTCCGTCT-GGTCCTCGAGCGTATGGGGCTCTGTCACTCG-CTCGG
GACGGACCTGCGGGGGTTGGTC
>T._versatilis_CABI_IMI134755__KC962111
CA-CCTGTTGCTTTGGCGGGCCCACC-GGGGCCACCTGGTCGCCGGGGGACG--CACGTC
CCCGGGCCCGCGCCCGCCGAAG-CGCTCTGCGAACCCTGATGAAGATGG-GCTGTCTGAG
TA-CCATG-AAAATTGTCAAAACTTTCAACAATGGATCTCTTGGTTCCGGCATCGATGAA
GAACGCAGCGAAATGCGATAAGTAATGTGAATTGCAGAATTCCGTGAATCATCGAATCTT
TGAACGCACATTGCGCCCCCTGGCATTCCGGGGGGCATGCCTGTCCGAGCGTCATTTCTG
CCCTCAAGCACGGCTTGTGTGTTGGGTGTGGTCCCCC-------C-GGGGACCTGCCCGA
AAGGCAGCGGCGACGTCCGTCT-GGTCCTCGAGCGCATGGGGCTCTGTCACTCG-CTCGG
GAAGGACCTGCGGGGGTTGGTC
>T._virens_CGMCC_3.25207_ON563152
CA-CCTGTTGCTTTGGCGGGCCCACC-GGGGCCACCTGGTCGCCGGGGGATG--TTCGTC
CCCGGGTCCGCGCCCGCCGAAG-CGCTCTGTGAACCCTGATGAAGATGG-GCTGTCTGAG
TA-CTATG-AAAATTGTCAAAACTTTCAACAATGGATCTCTTGGTTCCGGCATCGATGAA
GAACGCAGCGAAATGCGATAAGTAATGTGAATTGCAGAATTCCGTGAATCATCGAATCTT
TGAACGCACATTGCGCCCCCTGGCATTCCGGGGGGCATGCCTGTCCGAGCGTCATTTCTG
CCCTCAAGCACGGCTTGTGTGTTGGGTGTGGTCCCCT-------C-GGGGACCTGCCCGA
AAGGCAGCGGCGACGTCCGTCT-GGTCCTCGAGCGTATGGGGCTTTGTCACTCG-CTCGG
GAAGGACCTGCGGGGGTTGGTC
>T._viridis_NRRL_5575_AF285782
TA-CCTGTTGCTTCGGCGGGCCCACC-GGGACA--CTGGTCGCCGGGGGACG--TCCGTC
CCCGGGCCCGCGCCCGCCGAAGCCCCCCTGTGAACCCTGATGAATATGGAGCTGTCTGAG
TATCAATG-AAAATCGTCAAAACTTTCAACAATGGATCTCTTGGTTCCGGCATCGATGAA
GAACGCAGCGAAATGCGATAAGTAATGTGAATTGCAGAATTCCGTGAATCATCGAATCTT
TGAACGCACATTGCGCCCCCTGGCATTCCGGGGGGCATGCCTGTCCGAGCGTCATTTCTG
CCCTCAAGCGCGGCTTGTGTGTTGGGTGCGGTCCCCC-------C-GGGGACCCGCCCGA
AAGGCAGCGGCGACGCCCGTCC-GGTCCTCGAGCGCATGGGGCTCTGTCACCCG-CTCGG
GAAGGACCCGCGGGGGTTGGTC
>T._viridulus_CBS_252.87_JN899314
CA-CCTGTTGCTTTGGCGGGCCCACC-GGGGCCACCTGGTCGCCGGGGGACG--TTCGTC
CCCGGGCCCGCGCCCGCCGAAG-CGCCCTGTGAACCCTGATGAAGATGG-GCTGTCTGAG
TA-CGATG-AAAATTGTCAAAACTTTCAACAATGGATCTCTTGGTTCCGGCATCGATGAA
GAACGCAGCGAAATGCGATAAGTAATGTGAATTGCAGAATTCCGTGAATCATCGAATCTT
TGAACGCACATTGCGCCCCCTGGCATTCCGGGGGGCATGCCTGTCCGAGCGTCATTTCTG
CCCTCAAGCACGGCTTGTGTGTTGGGTGTGGTCCCCC-------C-GGGGACCTGCCCGA
AAGGCAGCGGCGACGTCCGTCG-GGTCCTCGAGCGCATGGGGCTTTGTCACTCG-CTCGG
GAAGGACCTGCGGGGGTTGGTC
>T._wushanicus_CGMCC_3.20481_MZ356356
CA-CCCGTTGCTTTGGCGGGCCCACC-GGGGCCACCTGGTCGCCGGGGGACG--TTCGTC
CCCGGGCCCGCGCCCGCCGAAG-CGCTCTGTGAACCCTGATGAAGATGG-GCTGTCTGAG
TA-CTATG-AAAATTGTCAAAACTTTCAACAATGGATCTCTTGGTTCCGGCATCGATGAA
GAACGCAGCGAAATGCGATAAGTAATGTGAATTGCAGAATTCCGTGAATCATCGAATCTT
TGAACGCACATTGCGCCCCCTGGCATTCCGGGGGGCATGCCTGTCCGAGCGTCATTTCTG
CCCTCAAGCACGGCTTGTGTGTTGGGTGTGGTCCCCC-------C-GGGGACCTGCCCGA
AAGGCAGCGGCGACGTCCGTCT-GGTCCTCGAGCGTATGGGGCTCTGTCACTCG-CTCGG
GAAGGACCTGCGGGGGTTGGTC
>T._xishaensis_HMAS_248732_KU644580
CA-CCTGTTGCTTTGGCGGGCCCACC-GGGGCCACCTGGTCGCCGGGGGACG--CCCGTC
CCCGGGCCCGCGCCCGCCGAAG-CGCTCTGTGAACCCTGATGAAGATGG-GCTGTCTGAG
TA-CCACG-AAAATTGTCAAAACTTTCAACAATGGATCTCTTGGTTCCGGCATCGATGAA
GAACGCAGCGAAATGCGATAAGTAATGTGAATTGCAGAATTCCGTGAATCATCGAATCTT
TGAACGCACATTGCGCCCCCTGGCATTCCGGGGGGCATGCCTGTCCGAGCGTCATTTCTG
CCCTCAAGCGCGGCTTGTGTGTTGGGTGCGGTCCCCC-------C-GGGGACCTGCCCGA
AAGGCAGCGGCGACGTCCGTCC-GGTCCTCGAGCGTATGGGGCTTTGTCACTCG-CTCGG
GAAGGACCTGCGGGGGTTGGTC
>T._yunnanensis_KUMCC_18-0208_MT152339
CA-CCTGTTGCTTTGGCGGGCCCACC-GGGGCCACCTGGTCGCCGGGGGACG---TCGTC
TCCGGGCCCGCGCCCGCCGAAG-CGCTCTGTGAACCCTGATGAAGATGG-GCTGTCTGAG
TA-CTATG-AAAATTGTCAAAACTTTCAACAATGGATCTCTTGGTTCCGGCATCGATGAA
GAACGCAGCGAAATGCGATAAGTAATGTGAATTGCAGAATTCCGTGAATCATCGAATCTT
TGAACGCACATTGCGCCCCCTGGCATTCCGGGGGGCATGCCTGTCCGAGCGTCATTTCTG
CCCTCAAGCACGGCTTGTGTGTTGGGTGCGGTCCCCC-------C-GGGGACCTGCCCGA
AAGGCAGCGGCGACGTCCGTCT-GGTCCTCGAGCGTATGGGGCTCTGTCACTCG-CTCGG
GACGGACCTGCGGGGGTTGGTC
>T._zhenhaiensis_ZH3-18_MZ045697
TA-CCTGTTGCTTCGGCGGGCCCACC-GGGGCCACCTGGTCGCCGGGGGACG--TCTGTC
CCCGGGCCCGCGCCCGCCGGAG-CGCCCTTTGAACCCTGATGAAGATGG-GCTGTCTGAG
TG-ATATG-AAAATTGTCAAAACTTTCAACAACGAATCTCTTGGTTCCGGCATCGATGAA
GAACGCAGCGAAATGCGATAAGTAATGTGAATTGCAGAATTCCGTGAATCATCGAATCTT
TGAACGCACATTGCGCCCCCTGGCATTCCGGGGGGCATGCCTGTCCGAGCGTCATTTCTG
CCCTCAAGCACGGCTTGTGTGTTGGGTGTGGTCCCTC-------C-GGGGACCTGCCCGA
AAGGCAGCGGCGACGTCCGTCT-GGTCCTCGAGCGTATGGGGCTCTGTCACTCG-CTCGG
GAAGGACCTGCGGAGGTTGGTC
>T._assiutensis_CBS_147.78_JN899323_
TACTTTGTTGCTTTGGCGGGCCCACT-GGGTCACTCCGGTCGCCGGGGAGCG--CTAGCT
CCCGGGCCCGTGCCCGCCAGAGCACCCCTGTGAACCCTGATGAAGAGAG-GCTGTCTGAG
TC-CCACG--AAATCGT-AAAACTTTCAACAATGGATCTCTTGGTTCCGGCATCGATGAA
GAACGCAGCGAAATGCGATAAGTAATGTGAATTGCAGAATTCCGTGAATCATCGAATCTT
TGAACGCACATTGCGCCCCCTGGCATTCCGGGGGGCATGCCTGTCCGAGCGTCATTTCTG
CCCTCAAGCGCGGCTTGTGTGTTGGGCGTGGTCCCCCGGTTTGGC-GGGGACCTGCCCGA
AAGGCAGCGGCGACGTCCCGCC-AGTCCTCGAGCGTATGGGGCTC-GTCACGCG-CTCGG
GAGGGA-CGGTGGGCGTTGGTC
>BWL1-2L its
CA-CCTGTTGCTTCGGCGGGCCCATC-GGGGCCACCCGGTCGCCGGGGGATG---TCGTC
CCCGGGCCCGCGCCCGCCGAAG-CGCCCTGTGAACCCTGATGAAGATGG-GCAGTCTGAG
TA-CGATG-AAAATTGTCAAAACTTTCAACAATGGATCTCTTGGTTCCGGCATCGATGAA
GAACGCAGCGAAATGCGATAAGTAATGTGAATTGCAGAATTCCGTGAATCATCGAATCTT
TGAACGCACATTGCGCCCCCTGGCATTCCGGGGGGCATGCCTGTCCGAGCGTCATTTCTG
CCCTCAAGCACGGCTTGTGTGTTGGGTGTGGTCCTCC-------C-GGGGACCTGCCCGA
AAGGCAGCGGCGACGTCCGTCC-GGTCCTCGAGCGTATGGGGCTCTGTCACTCG-CTCGG
GAAGGACCTGCGGGGGTCGGTC
>JFL18-1
CA-CCTGTTGCTTTGGCGGGCCCACC-GGGGCCACCTGGTCGCCGGGGGACG---TCGTC
TCCGGGCCCGCGCCCGCCGAAG-CGCTCTGTGAACCCTGATGAAGATGG-GCTGTCTGAG
TA-CTATG-AAAATTGTCAAAACTTTCAACAATGGATCTCTTGGTTCCGGCATCGATGAA
GAACGCAGCGAAATGCGATAAGTAATGTGAATTGCAGAATTCCGTGAATCATCGAATCTT
TGAACGCACATTGCGCCCCCTGGCATTCCGGGGGGCATGCCTGTCCGAGCGTCATTTCTG
CCCTCAAGCACGGCTTGTGTGTTGGGTGCGGTCCCCC-------C-GGGGACCTGCCCGA
AAGGCAGCGGCGACGTCCGTCT-GGTCCTCGAGCGTATGGGGCTCTGTCACTCG-CTCGG
GACGGACCTGCGGGGGTTGGTC
>JXL1-2
CA-CCTGTTGCTTTGGCGGGCCCACC-GGGGCCACCCGGTCGCCGGGGGACG--CTCGTC
CCCGGGCCCGCGCCCGCCGAAG-CGCTCTAAGAACCCTGATGAAGATGG-GCTGTCTGAG
TA-CTATG-AAAATTGTCAAAACTTTCAACAATGGATCTCTTGGTTCCGGCATCGATGAA
GAACGCAGCGAAATGCGATAAGTAATGTGAATTGCAGAATTCCGTGAATCATCGAATCTT
TGAACGCACATTGCGCCCCCTGGCATTCCGGGGGGCATGCCTGTCCGAGCGTCATTTCTG
CCCTCAAGCACGGCTTGTGTGTTGGGTGTGGTCCCCC-------C-GGGGACCTGCCCGA
AAGGCAGCGGCGACGTCCGTCT-GGTCCTCGAGCGTATGGGGCTCTGTCACTCG-CTCGG
GAAGGACCTGCGGGGGTTGGTC
>SJZ2-4
CA-CCTGTTGCTTTGGCGGGCCCACC-GGGGCCACCTGGTCGCCGGGGGACG--CACGTC
CCCGGGCCCGCGCCCGCCGAAG-CGCTCTGTGAACCCTGATGAAGATGG-GCTGTCTGAG
TA-CTATG-AAAATTGTCAAAACTTTCAACAATGGATCTCTTGGTTCCGGCATCGATGAA
GAACGCAGCGAAATGCGATAAGTAATGTGAATTGCAGAATTCCGTGAATCATCGAATCTT
TGAACGCACATTGCGCCCCCTGGCATTCCGGGGGGCATGCCTGTCCGAGCGTCATTTCTG
CCCTCAAGCACGGCTTGTGTGTTGGGTGTGGTCCCCC-------C-GGGGACCTGCCCGA
AAGGCAGCGGCGACGTCCGTCT-GGTCCTCGAGCGTATGGGGCTCTGTCACTCG-CTCGG
GAAGGACCTGCGGGGGTTGGTC
>BWL1-2
CA-CCTGTTGCTTTGGCGGGCCCACC-GGGGCCACCTGGTCGCCGGGGGACG--CACGTC
CCCGGGCCCGCGCCCGCCGAAG-CGCTCTGTGAACCCTGATGAAGATGG-GCTGTCTGAG
TA-CTATG-AAAATTGTCAAAACTTTCAACAATGGATCTCTTGGTTCCGGCATCGATGAA
GAACGCAGCGAAATGCGATAAGTAATGTGAATTGCAGAATTCCGTGAATCATCGAATCTT
TGAACGCACATTGCGCCCCCTGGCATTCCGGGGGGCATGCCTGTCCGAGCGTCATTTCTG
CCCTCAAGCACGGCTTGTGTGTTGGGTGTGGTCCCCC-------C-GGGGACCTGCCCGA
AAGGCAGCGGCGACGTCCGTCT-GGTCCTCGAGCGTATGGGGCTCTGTCACTCG-CTCGG
GAAGGACCTGCGGGGGTTGGTC
>T._sp._URM8665_PP034176__its
CA-CCTGTTGCTTTGGCGGGCCCACC-GGGGCCACCTGGTCGCCGGGGGACG--CACGTC
CCCGGGCCCGCGCCCGCCGAAG-CGCTCTGTGAACCCTGATGAAGATGG-GCTGTCTGAG
TA-CTATG-AAAATTGTCAAAACTTTCAACAATGGATCTCTTGGTTCCGGCATCGATGAA
GAACGCAGCGAAATGCGATAAGTAATGTGAATTGCAGAATTCCGTGAATCATCGAATCTT
TGAACGCACATTGCGCCCCCTGGCATTCCGGGGGGCATGCCTGTCCGAGCGTCATTTCTG
CCCTCAAGCACGGCTTGTGTGTTGGGTGTGGTCCCCC-------C-GGGGACCTGCCCGA
AAGGCAGCGGCGACGTCCGTCT-GGTCCTCGAGCGTATGGGGCTCTGTCACTCG-CTCGG
GAAGGACCTGCGGGGGTTGGTC
>JFL34-5
CA-CCTGTTGCTTTGGCGGGCCCACC-GGGGCCACCTGGTCGCCGGGGGACG---TCGTC
TCCGGGCCCGCGCCCGCCGAAG-CGCTCTGTGAACCCTGATGAAGATGG-GCTGTCTGAG
TA-CTATG-AAAATTGTCAAAACTTTCAACAATGGATCTCTTGGTTCCGGCATCGATGAA
GAACGCAGCGAAATGCGATAAGTAATGTGAATTGCAGAATTCCGTGAATCATCGAATCTT
TGAACGCACATTGCGCCCCCTGGCATTCCGGGGGGCATGCCTGTCCGAGCGTCATTTCTG
CCCTCAAGCACGGCTTGTGTGTTGGGTGCGGTCCCCC-------C-GGGGACCTGCCCGA
AAGGCAGCGGCGACGTCCGTCT-GGTCCTCGAGCGTATGGGGCTCTGTCACTCG-CTCGG
GACGGACCTGCGGGGGTTGGTC
>T._oumae-annae_DTO_180B4 KJ775710
CA-CCTGTTGCTTTGGCGGGCCCACC-GGGGCCACCCGGTCGCCGGGGGACGGTTTCGTC
CCCGGGCCCGCGCCCGCCGAAG-CGCCCTGTGAACCCTGATGAAGATGG-GCTGTCTGAG
TA-CTATG-AAAATTGTCAAAACTTTCAACAATGGATCTCTTGGTTCCGGCATCGATGAA
GAACGCAGCGAAATGCGATAAGTAATGTGAATTGCAGAATTCCGTGAATCATCGAATCTT
TGAACGCACATTGCGCCCCCTGGCATTCCGGGGGGCATGCCTGTCCGAGCGTCATTTCTG
CCCTCAAGCACGGCTTGTGTGTTGGGTGCGGTCCCCC-------C-GGGGACCTGCCCGA
AAGGCAGCGGCGACGTCCGTCT-GGTCCTCGAGCGTATGGGGCTCTGTCACTCG-CTCGG
GACGGACCTGCGGGGGTTGGTC
>T._stellenboschiensis_CV103 JX091470
CA-CCTGTTGCTTTGGCGGGCCCACC-GGGGCCACCTGGTCGCCGGGGGACG--TCTGTC
TCCGGGCCCGCGCCCGCCGAAG-CGCTCTGTGAACCCTGATGAAGATGG-GCTGTCTGAG
TA-CTATG-AAAATTGTCAAAACTTTCAACAATGGATCTCTTGGTTCCGGCATCGATGAA
GAACGCAGCGAAATGCGATAAGTAATGTGAATTGCAGAATTCCGTGAATCATCGAATCTT
TGAACGCACATTGCGCCCCCTGGCATTCCGGGGGGCATGCCTGTCCGAGCGTCATTTCTG
CCCTCAAGCACGGCTTGTGTGTTGGGTGCGGTCCCCC-------C-GGGGACCTGCCCGA
AAGGCAGCGGCGACGTCCGTCT-GGTCCTCGAGCGTATGGGGCTTTGTCACTCG-CTCGG
GACGGACCTGCGGGGGTTGGTC
>T._verruculosus CBS_254.56 KF741980
CA-CCTGTTGCTTTGGCGGGCCCACC-GGGGCCACCTGGTCGCCGGGGGACG---TCGTC
TCCGGGCCCGCGCCCGCCGAAG-CGCTCTGTGAACCCTGATGAAGATGG-GCTGTCTGAG
TA-CTATG-AAAATTGTCAAAACTTTCAACAATGGATCTCTTGGTTCCGGCATCGATGAA
GAACGCAGCGAAATGCGATAAGTAATGTGAATTGCAGAATTCCGTGAATCATCGAATCTT
TGAACGCACATTGCGCCCCCTGGCATTCCGGGGGGCATGCCTGTCCGAGCGTCATTTCTG
CCCTCAAGCACGGCTTGTGTGTTGGGTGCGGTCCCCC-------C-GGGGACCTGCCCGA
AAGGCAGCGGCGACGTCCGTCT-GGTCCTCGAGCGTATGGGGCTCTGTCACTCG-CTCGG
GACGGACCTGCGGAGGTTGGTC
>T._verruculosus_DTO_129H4_KJ775698
CA-CCTGTTGCTTTGGCGGGCCCACC-GGGGCCACCTGGTCGCCGGGGGACG---TCGTC
TCCGGGCCCGCGCCCGCCGAAG-CGCTCTGTGAACCCTGATGAAGATGG-GCTGTCTGAG
TA-CTATG-AAAATTGTCAAAACTTTCAACAATGGATCTCTTGGTTCCGGCATCGATGAA
GAACGCAGCGAAATGCGATAAGTAATGTGAATTGCAGAATTCCGTGAATCATCGAATCTT
TGAACGCACATTGCGCCCCCTGGCATTCCGGGGGGCATGCCTGTCCGAGCGTCATTTCTG
CCCTCAAGCACGGCTTGTGTGTTGGGTGCGGTCCCCC-------C-GGGGACCTGCCCGA
AAGGCAGCGGCGACGTCCGTCT-GGTCCTCGAGCGTATGGGGCTCTGTCACTCG-CTCGG
GACGGACCTGCGGGGGTTGGTC
>T._verruculosus_DTO_129H5_KJ775699
CA-CCTGTTGCTTTGGCGGGCCCACC-GGGGCCACCTGGTCGCCGGGGGACG---TCGTC
TCCGGGCCCGCGCCCGCCGAAG-CGCTCTGTGAACCCTGATGAAGATGG-GCTGTCTGAG
TA-CTATG-AAAATTGTCAAAACTTTCAACAATGGATCTCTTGGTTCCGGCATCGATGAA
GAACGCAGCGAAATGCGATAAGTAATGTGAATTGCAGAATTCCGTGAATCATCGAATCTT
TGAACGCACATTGCGCCCCCTGGCATTCCGGGGGGCATGCCTGTCCGAGCGTCATTTCTG
CCCTCAAGCACGGCTTGTGTGTTGGGTGCGGTCCCCC-------C-GGGGACCTGCCCGA
AAGGCAGCGGCGACGTCCGTCT-GGTCCTCGAGCGTATGGGGCTCTGTCACTCG-CTCGG
GACGGACCTGCGGGGGTTGGTC
